# Supplementary material for: Impact study of data locality on task-based applications through the Heteroprio scheduler
Source: PeerJ Comput Sci. 2019 May 6;5:e190. doi: 10.7717/peerj-cs.190 (PMC7924490; doi:10.7717/peerj-cs.190)
Supplement: Supplemental Information 1 — This file is the scheduler used to generate the results of the paper. It must be plugged into StarPU. [file peerj-cs-05-190-s001.c]

#include <starpu_config.h>
#include <starpu_scheduler.h>
#include <schedulers/starpu_laheteroprio.h>

#include <common/fxt.h>
#include <core/task.h>
#include <core/workers.h>
#include <core/debug.h>

#include <starpu_task_list.h>
#include <limits.h>

#ifndef DBL_MIN
#define DBL_MIN __DBL_MIN__
#endif

#ifndef DBL_MAX
#define DBL_MAX __DBL_MAX__
#endif

#ifndef MAX
#define MAX(X,Y) ((X)>(Y)?(X):(Y))
#endif

#ifndef MIN
#define MIN(X,Y) ((X)<(Y)?(X):(Y))
#endif


enum laheteroprio_push_trategy{
    PUSH_Lc0,
    PUSH_Lc1,
    PUSH_Lc3,
    PUSH_Lc4,
    PUSH_NB_AUTO, // Always last to limit auto
    PUSH_LcS,
    PUSH_WORKER,
    PUSH_AUTO
};

struct laqueue{
    unsigned char* data;
    long int capacity;
    long int current_index;
    long int size_of_element;
};

struct laqueue laqueue_init(const long int size_of_element){
    struct laqueue q;
    q.data = NULL;
    q.capacity = 0;
    q.current_index = 0;
    q.size_of_element = size_of_element;
    return q;
}

void laqueue_destroy(struct laqueue* q){
    STARPU_ASSERT(q->current_index == 0);
    free(q->data);
}

long int laqueue_size(struct laqueue* q){
    return q->capacity;
}

void laqueue_push(struct laqueue* q, void* data){
    if(q->current_index == q->capacity){
        q->capacity = (q->capacity+10)*2;
        q->data = (unsigned char*)realloc(q->data, q->size_of_element*q->capacity);
    }
    memcpy(&q->data[(q->current_index++)*q->size_of_element], data, q->size_of_element);
}

void* laqueue_pop(struct laqueue* q){
    STARPU_ASSERT(q->current_index-1 >= 0);
    unsigned char* data = &q->data[(q->current_index-1)*q->size_of_element];
    q->current_index -= 1;
    return data;
}

void* laqueue_top(struct laqueue* q){
    STARPU_ASSERT(q->current_index-1 >= 0);
    return &q->data[(q->current_index-1)*q->size_of_element];
}

/* A bucket corresponds to a Pair of priorities
 * When a task is pushed with a priority X, it will be stored
 * into the bucket X.
 * All the tasks stored in the fifo should be computable by the arch
 * in valid_archs.
 * For example if valid_archs = (STARPU_CPU|STARPU_CUDA)
 * Then task->task->where should be at least (STARPU_CPU|STARPU_CUDA)
 */
struct _laheteroprio_bucket
{
	/* The task of the current bucket */
        struct starpu_task_list tasks_queue[STARPU_LAHETEROPRIO_MAX_WORKER_GROUPS];
	/* The correct arch for the current bucket */
	unsigned valid_archs;
	/* The slow factors for any archs */
	float slow_factors_per_index[STARPU_NB_TYPES];
	/* The base arch for the slow factor (the fatest arch for the current task in the bucket */
	unsigned factor_base_arch_index;
        /* the number of tasks in all the queues (was previously tasks_queue.ntasks) */
        unsigned tasks_queue_ntasks;
        /* to keep track of the mn at push time */
        struct laqueue auto_mn[STARPU_LAHETEROPRIO_MAX_WORKER_GROUPS];
};

/* Init a bucket */
static void _laheteroprio_bucket_init(struct _laheteroprio_bucket* bucket)
{
        unsigned i;
        memset(bucket, 0, sizeof(*bucket));
        for(i = 0 ; i < STARPU_LAHETEROPRIO_MAX_WORKER_GROUPS ; ++i){
                starpu_task_list_init(&bucket->tasks_queue[i]);
                bucket->auto_mn[i] = laqueue_init(sizeof(unsigned)*PUSH_NB_AUTO);
        }
}

/* Release a bucket */
static void _laheteroprio_bucket_release(struct _laheteroprio_bucket* bucket)
{
        unsigned i;
        for(i = 0 ; i < STARPU_LAHETEROPRIO_MAX_WORKER_GROUPS ; ++i){
                STARPU_ASSERT(starpu_task_list_empty(&bucket->tasks_queue[i]) != 0);
                laqueue_destroy(&bucket->auto_mn[i]);
        }
}


#define LAHETEROPRIO_PRINT_STAT

static enum laheteroprio_push_trategy getEnvAdvPush(){
    if(getenv("LAHETEROPRIO_PUSH")){
        if(strcmp(getenv("LAHETEROPRIO_PUSH"),"WORKER") == 0){
#ifdef LAHETEROPRIO_PRINT_STAT
            printf("[LAHETEROPRIO] Use PUSH_WORKER\n");
#endif
            return PUSH_WORKER;
        }
        if(strcmp(getenv("LAHETEROPRIO_PUSH"),"LcS") == 0){
#ifdef LAHETEROPRIO_PRINT_STAT
            printf("[LAHETEROPRIO] Use PUSH_LcS\n");
#endif
            return PUSH_LcS;
        }
        if(strcmp(getenv("LAHETEROPRIO_PUSH"),"Lc0") == 0){
#ifdef LAHETEROPRIO_PRINT_STAT
            printf("[LAHETEROPRIO] Use PUSH_Lc0\n");
#endif
            return PUSH_Lc0;
        }
        if(strcmp(getenv("LAHETEROPRIO_PUSH"),"Lc1") == 0){
#ifdef LAHETEROPRIO_PRINT_STAT
            printf("[LAHETEROPRIO] Use PUSH_Lc1\n");
#endif
            return PUSH_Lc1;
        }
        if(strcmp(getenv("LAHETEROPRIO_PUSH"),"Lc3") == 0){
#ifdef LAHETEROPRIO_PRINT_STAT
            printf("[LAHETEROPRIO] Use PUSH_Lc3\n");
#endif
            return PUSH_Lc3;
        }
        if(strcmp(getenv("LAHETEROPRIO_PUSH"),"Lc4") == 0){
#ifdef LAHETEROPRIO_PRINT_STAT
            printf("[LAHETEROPRIO] Use PUSH_Lc4\n");
#endif
            return PUSH_Lc4;
        }
        if(strcmp(getenv("LAHETEROPRIO_PUSH"),"AUTO") == 0){
#ifdef LAHETEROPRIO_PRINT_STAT
            printf("[LAHETEROPRIO] Use PUSH_AUTO\n");
#endif
            return PUSH_AUTO;
        }
        printf("Undefined push strategy %s\n", getenv("LAHETEROPRIO_PUSH"));
    }

#ifdef LAHETEROPRIO_PRINT_STAT
    printf("[LAHETEROPRIO] Use PUSH_AUTO\n");
#endif
    return PUSH_AUTO;
}

/* A worker is mainly composed of a fifo for the tasks
 * and some direct access to worker properties.
 */
/* ANDRA_MODIF: can use starpu fifo + starpu sched_mutex*/
struct _laheteroprio_worker_wrapper
{
	unsigned arch_type;
        unsigned arch_index;
};

struct _starpu_laheteroprio_data
{
	starpu_pthread_mutex_t policy_mutex;
	struct starpu_bitmap *waiters;
	/* The bucket to store the tasks */
        struct _laheteroprio_bucket buckets[STARPU_HETEROPRIO_MAX_PRIO];
	/* The number of buckets for each arch */
	unsigned nb_prio_per_arch_index[STARPU_NB_TYPES];
	/* The mapping to the corresponding buckets */
	unsigned prio_mapping_per_arch_index[STARPU_NB_TYPES][STARPU_HETEROPRIO_MAX_PRIO];
        /* The mapping to the corresponding prio prio_mapping_per_arch_index[x][prio_mapping_per_arch_index[x][y]] = y */
        unsigned bucket_mapping_per_arch_index[STARPU_NB_TYPES][STARPU_HETEROPRIO_MAX_PRIO];
	/* The number of available tasks for a given arch (not prefetched) */
	unsigned nb_remaining_tasks_per_arch_index[STARPU_NB_TYPES];
	/* The total number of tasks in the bucket (not prefetched) */
        unsigned total_tasks_in_buckets;
	/* The information for all the workers */
        struct _laheteroprio_worker_wrapper workers_laheteroprio[STARPU_NMAXWORKERS];
        /* The wgroup for all the workers */
        unsigned workers_laheteroprio_wgroup_index[STARPU_NMAXWORKERS];
	/* The number of workers for a given arch */
	unsigned nb_workers_per_arch_index[STARPU_NB_TYPES];
        /* Number of wgroups */
        unsigned nb_wgroups;
        /* The task queue for the tasks inserted by the master thread */
        unsigned master_tasks_queue_idx;
        /* Arch related to each wgroup (for now only one kind of arch per wgroup */
        unsigned arch_of_wgroups[STARPU_LAHETEROPRIO_MAX_WORKER_GROUPS];
        /* The pop offset per group */
        starpu_laheteroprio_access_item_t wgroup_pop_access_orders[STARPU_LAHETEROPRIO_MAX_WORKER_GROUPS][STARPU_LAHETEROPRIO_MAX_WORKER_GROUPS*STARPU_HETEROPRIO_MAX_PRIO];
        /* Size of wgroup_pop_access_orders items */
        unsigned wgroup_pop_access_orders_size[STARPU_LAHETEROPRIO_MAX_WORKER_GROUPS];
        /* The push strategy */
        enum laheteroprio_push_trategy pushStrategyToUse;
        enum laheteroprio_push_trategy pushStrategySet;
        int pushStrategyHistory[PUSH_NB_AUTO];
        starpu_pthread_mutex_t push_history_mutex;
};

/** Tell how many prio there are for a given arch */
void starpu_laheteroprio_set_nb_prios(unsigned sched_ctx_id, enum starpu_heteroprio_types arch, unsigned max_prio)
{
        struct _starpu_laheteroprio_data *hp = (struct _starpu_laheteroprio_data*)starpu_sched_ctx_get_policy_data(sched_ctx_id);

	STARPU_ASSERT(max_prio < STARPU_HETEROPRIO_MAX_PRIO);

	hp->nb_prio_per_arch_index[arch] = max_prio;
}

/** Set the mapping for a given arch prio=>bucket */
inline void starpu_laheteroprio_set_mapping(unsigned sched_ctx_id, enum starpu_heteroprio_types arch, unsigned source_prio, unsigned dest_bucket_id)
{
	STARPU_ASSERT(dest_bucket_id < STARPU_HETEROPRIO_MAX_PRIO);

        struct _starpu_laheteroprio_data *hp = (struct _starpu_laheteroprio_data*)starpu_sched_ctx_get_policy_data(sched_ctx_id);

	hp->prio_mapping_per_arch_index[arch][source_prio] = dest_bucket_id;
        hp->bucket_mapping_per_arch_index[arch][dest_bucket_id] = source_prio;

        hp->buckets[dest_bucket_id].valid_archs |= starpu_heteroprio_types_to_arch[arch];
	_STARPU_DEBUG("Adding arch %d to bucket %u\n", arch, dest_bucket_id);
}

/** Tell which arch is the faster for the tasks of a bucket (optional) */
inline void starpu_laheteroprio_set_faster_arch(unsigned sched_ctx_id, enum starpu_heteroprio_types arch, unsigned bucket_id)
{
	STARPU_ASSERT(bucket_id < STARPU_HETEROPRIO_MAX_PRIO);

        struct _starpu_laheteroprio_data *hp = (struct _starpu_laheteroprio_data*)starpu_sched_ctx_get_policy_data(sched_ctx_id);

	hp->buckets[bucket_id].factor_base_arch_index = arch;

	hp->buckets[bucket_id].slow_factors_per_index[arch] = 0;
}

/** Tell how slow is a arch for the tasks of a bucket (optional) */
inline void starpu_laheteroprio_set_arch_slow_factor(unsigned sched_ctx_id, enum starpu_heteroprio_types arch, unsigned bucket_id, float slow_factor)
{
	STARPU_ASSERT(bucket_id < STARPU_HETEROPRIO_MAX_PRIO);

        struct _starpu_laheteroprio_data *hp = (struct _starpu_laheteroprio_data*)starpu_sched_ctx_get_policy_data(sched_ctx_id);

	hp->buckets[bucket_id].slow_factors_per_index[arch] = slow_factor;
}

/** Tell how many groups there are (must be less or equal than STARPU_LHETEROPRIO_MAX_WORKER_GROUPS) */
void starpu_laheteroprio_set_nb_wgroups(unsigned sched_ctx_id, unsigned max_wgroups){
    STARPU_ASSERT(max_wgroups <= STARPU_LAHETEROPRIO_MAX_WORKER_GROUPS);

    struct _starpu_laheteroprio_data *hp = (struct _starpu_laheteroprio_data*)starpu_sched_ctx_get_policy_data(sched_ctx_id);

    hp->nb_wgroups = max_wgroups;
}

/** Tell in which group is a worker (advised) */
void starpu_laheteroprio_set_wgroup_for_worker(unsigned sched_ctx_id, unsigned worker_id, unsigned wgroup_id){
    STARPU_ASSERT(worker_id < STARPU_NMAXWORKERS);

    struct _starpu_laheteroprio_data *hp = (struct _starpu_laheteroprio_data*)starpu_sched_ctx_get_policy_data(sched_ctx_id);

    STARPU_ASSERT(wgroup_id < hp->nb_wgroups);

    hp->workers_laheteroprio_wgroup_index[worker_id] = wgroup_id;

    unsigned worker_arch;
    switch(starpu_worker_get_type(worker_id))
    {
    case STARPU_CPU_WORKER:
            worker_arch= STARPU_CPU_IDX;
            break;
    case STARPU_CUDA_WORKER:
            worker_arch = STARPU_CUDA_IDX;
            break;
    case STARPU_OPENCL_WORKER:
            worker_arch = STARPU_OPENCL_IDX;
            break;
    case STARPU_MIC_WORKER:
            worker_arch = STARPU_MIC_IDX;
            break;
    case STARPU_SCC_WORKER:
            worker_arch = STARPU_SCC_IDX;
            break;
    case STARPU_MPI_MS_WORKER:
            worker_arch = STARPU_MPI_MS_IDX;
            break;
    default:
            STARPU_ASSERT(0);
    }

    if(hp->arch_of_wgroups[wgroup_id] == STARPU_TYPE_UNDEFINED_IDX){
        hp->arch_of_wgroups[wgroup_id] = worker_arch;
    }
    else{
        // Only one type of arch per wgroup for now
        STARPU_ASSERT(hp->arch_of_wgroups[wgroup_id] == worker_arch);
    }
}

/** Tell where the master thread should put its tasks */
void starpu_laheteroprio_set_master_wgroup(unsigned sched_ctx_id, unsigned wgroup_id){
    struct _starpu_laheteroprio_data *hp = (struct _starpu_laheteroprio_data*)starpu_sched_ctx_get_policy_data(sched_ctx_id);
    hp->master_tasks_queue_idx = wgroup_id;
}

void starpu_laheteroprio_set_pop_access_order(unsigned sched_ctx_id, unsigned wgroup_id,
                                    const starpu_laheteroprio_access_item_t access_items[], const unsigned size){
    STARPU_ASSERT(size <= STARPU_LAHETEROPRIO_MAX_WORKER_GROUPS*STARPU_HETEROPRIO_MAX_PRIO);

    struct _starpu_laheteroprio_data *hp = (struct _starpu_laheteroprio_data*)starpu_sched_ctx_get_policy_data(sched_ctx_id);

    const unsigned arch_of_wgroup = hp->arch_of_wgroups[wgroup_id];
    const unsigned nb_prios = hp->nb_prio_per_arch_index[arch_of_wgroup];
    const unsigned nb_wgroups = hp->nb_wgroups;
    STARPU_ASSERT(size <= nb_wgroups*nb_prios);

    memcpy(hp->wgroup_pop_access_orders[wgroup_id], access_items, sizeof(starpu_laheteroprio_access_item_t)*size);
    hp->wgroup_pop_access_orders_size[wgroup_id] = size;
}

struct dist{
    double dist;
    unsigned wgroup_idx;
};

int comp_dist (const void * elem1, const void * elem2)
{
    const struct dist* d1 = ((struct dist*)elem1);
    const struct dist* d2 = ((struct dist*)elem2);
    if (d1->dist > d2->dist) return  1;
    if (d1->dist < d2->dist) return -1;
    return 0;
}

void starpu_laheteroprio_map_wgroup_memory_nodes(unsigned sched_ctx_id){
    unsigned max_nb_memory_nodes = starpu_worker_get_count();
    unsigned* workers_per_memory_node = (unsigned*)calloc(max_nb_memory_nodes, sizeof(unsigned));
    unsigned current_nb_memory_nodes = 0;
    unsigned idx_worker;
    for(idx_worker = 0 ; idx_worker < starpu_worker_get_count() ; ++idx_worker){
        unsigned current_memory_node = starpu_worker_get_memory_node(idx_worker);
        STARPU_ASSERT(current_memory_node < max_nb_memory_nodes);
        if(workers_per_memory_node[current_memory_node] == 0){
            current_nb_memory_nodes += 1;
        }
        workers_per_memory_node[current_memory_node] += 1;
    }

    starpu_laheteroprio_set_nb_wgroups(sched_ctx_id, current_nb_memory_nodes);

    for(idx_worker = 0 ; idx_worker < starpu_worker_get_count() ; ++idx_worker){
        unsigned current_memory_node = starpu_worker_get_memory_node(idx_worker);
        starpu_laheteroprio_set_wgroup_for_worker(sched_ctx_id, idx_worker, current_memory_node);
    }

    free(workers_per_memory_node);

    if(starpu_cpu_worker_get_count() != 0){
        unsigned cpu_0 = starpu_worker_get_by_type( STARPU_CPU_WORKER, 0);
        starpu_laheteroprio_set_master_wgroup(sched_ctx_id, starpu_worker_get_memory_node(cpu_0));
    }
    else{
        starpu_laheteroprio_set_master_wgroup(sched_ctx_id, 0);
    }

    // Build memory distance matrix
    double dist_mem_matrix[STARPU_LAHETEROPRIO_MAX_WORKER_GROUPS][STARPU_LAHETEROPRIO_MAX_WORKER_GROUPS] = {0};
    {
        unsigned idx_mem_node1;
        unsigned idx_mem_node2;
        double max_dist_mem = 0;
        for(idx_mem_node1 = 0 ; idx_mem_node1 < current_nb_memory_nodes ; ++idx_mem_node1){
            for(idx_mem_node2 = 0 ; idx_mem_node2 < current_nb_memory_nodes ; ++idx_mem_node2){
                if(idx_mem_node1 == idx_mem_node2){
                    dist_mem_matrix[idx_mem_node1][idx_mem_node2] = 0;
                }
                else{
                    dist_mem_matrix[idx_mem_node1][idx_mem_node2] = starpu_transfer_predict(idx_mem_node2, idx_mem_node1, 1024*1024*1024);
                    max_dist_mem = MAX(max_dist_mem, dist_mem_matrix[idx_mem_node1][idx_mem_node2]);
                }
            }
        }
        for(idx_mem_node1 = 0 ; idx_mem_node1 < current_nb_memory_nodes ; ++idx_mem_node1){
            for(idx_mem_node2 = 0 ; idx_mem_node2 < current_nb_memory_nodes ; ++idx_mem_node2){
                dist_mem_matrix[idx_mem_node1][idx_mem_node2] /= max_dist_mem;
            }
        }
    }

    // Build priority distance matrix
    double dist_prio_matrix[STARPU_LAHETEROPRIO_MAX_WORKER_GROUPS][STARPU_LAHETEROPRIO_MAX_WORKER_GROUPS] = {0};
    {
        const struct _starpu_laheteroprio_data *hp = (struct _starpu_laheteroprio_data*)starpu_sched_ctx_get_policy_data(sched_ctx_id);
        unsigned idx_prio_node1;
        unsigned idx_prio_node2;
        for(idx_prio_node1 = 0 ; idx_prio_node1 < current_nb_memory_nodes ; ++idx_prio_node1){
            for(idx_prio_node2 = 0 ; idx_prio_node2 < current_nb_memory_nodes ; ++idx_prio_node2){
                if(idx_prio_node1 == idx_prio_node2){
                    dist_prio_matrix[idx_prio_node1][idx_prio_node2] = 0;
                }
                else{
                    const unsigned arch_wgroup1 = hp->arch_of_wgroups[idx_prio_node1];
                    const unsigned arch_wgroup2 = hp->arch_of_wgroups[idx_prio_node2];
                    double diff = 0;
                    int cpt1=0;
                    int cpt2=0;
                    for(int idx = 0 ; idx < STARPU_HETEROPRIO_MAX_PRIO ; ++idx){
                        diff += fabs((double)(hp->bucket_mapping_per_arch_index[arch_wgroup1][idx]+1)-(double)(hp->bucket_mapping_per_arch_index[arch_wgroup2][idx]+1));
                        if(hp->bucket_mapping_per_arch_index[arch_wgroup1][idx] != -1) cpt1 += 1;
                        if(hp->bucket_mapping_per_arch_index[arch_wgroup2][idx] != -1) cpt2 += 1;
                    }
                    const int maxcpt = MAX(cpt1, cpt2);
                    diff /= (maxcpt+1)*(maxcpt+2)/2.;

                    dist_prio_matrix[idx_prio_node1][idx_prio_node2] = diff;
                }
            }
        }
    }


    // Build final distance matrix
    double dist_matrix[STARPU_LAHETEROPRIO_MAX_WORKER_GROUPS][STARPU_LAHETEROPRIO_MAX_WORKER_GROUPS] = {0};
    {
        const double alpha = 0.5;
        unsigned idx_node1;
        unsigned idx_node2;
        for(idx_node1 = 0 ; idx_node1 < current_nb_memory_nodes ; ++idx_node1){
            for(idx_node2 = 0 ; idx_node2 < current_nb_memory_nodes ; ++idx_node2){
                dist_matrix[idx_node1][idx_node2] = (1-dist_prio_matrix[idx_node1][idx_node2])*alpha + dist_mem_matrix[idx_node1][idx_node2]*(1-alpha);
            }
        }
    }

    unsigned nb_closed_nodes[STARPU_NB_TYPES];
    {
        nb_closed_nodes[STARPU_CPU_IDX] = current_nb_memory_nodes-1;
        nb_closed_nodes[STARPU_CUDA_IDX] = 1; // (current_nb_memory_nodes-1)/2;
        nb_closed_nodes[STARPU_OPENCL_IDX] = 1;
        nb_closed_nodes[STARPU_MIC_IDX] = 1;
        nb_closed_nodes[STARPU_SCC_IDX] = 1;
        nb_closed_nodes[STARPU_MPI_MS_IDX] = 1;
    }
    unsigned nb_prio_step[STARPU_NB_TYPES];
    {
        struct _starpu_laheteroprio_data *hp = (struct _starpu_laheteroprio_data*)starpu_sched_ctx_get_policy_data(sched_ctx_id);
        nb_prio_step[STARPU_CPU_IDX] = (getenv("LAHETEROPRIO_PRIO_STEP_CPU")?atoi(getenv("LAHETEROPRIO_PRIO_STEP_CPU")):1);
        nb_prio_step[STARPU_CUDA_IDX] = (getenv("LAHETEROPRIO_PRIO_STEP_CUDA")?atoi(getenv("LAHETEROPRIO_PRIO_STEP_CUDA")):hp->nb_prio_per_arch_index[STARPU_CUDA_IDX]);
        nb_prio_step[STARPU_OPENCL_IDX] = (getenv("LAHETEROPRIO_PRIO_STEP_OPENCL")?atoi(getenv("LAHETEROPRIO_PRIO_STEP_OPENCL")):hp->nb_prio_per_arch_index[STARPU_OPENCL_IDX]);
        nb_prio_step[STARPU_MIC_IDX] = (getenv("LAHETEROPRIO_PRIO_STEP_MIC")?atoi(getenv("LAHETEROPRIO_PRIO_STEP_MIC")):hp->nb_prio_per_arch_index[STARPU_MIC_IDX]);
        nb_prio_step[STARPU_SCC_IDX] = (getenv("LAHETEROPRIO_PRIO_STEP_SCC")?atoi(getenv("LAHETEROPRIO_PRIO_STEP_SCC")):hp->nb_prio_per_arch_index[STARPU_SCC_IDX]);
        nb_prio_step[STARPU_MPI_MS_IDX] = (getenv("LAHETEROPRIO_PRIO_STEP_MPI_MS")?atoi(getenv("LAHETEROPRIO_PRIO_STEP_MPI_MS")):hp->nb_prio_per_arch_index[STARPU_MPI_MS_IDX]);
    }
#ifdef LAHETEROPRIO_PRINT_STAT
    printf("[LAHETEROPRIO] nb_closed_nodes[STARPU_CPU_IDX] %u\n", nb_closed_nodes[STARPU_CPU_IDX]);
    printf("[LAHETEROPRIO] nb_closed_nodes[STARPU_CUDA_IDX] %u\n", nb_closed_nodes[STARPU_CUDA_IDX]);
    printf("[LAHETEROPRIO] nb_prio_step[STARPU_CPU_IDX] %u\n", nb_prio_step[STARPU_CPU_IDX]);
    printf("[LAHETEROPRIO] nb_prio_step[STARPU_CUDA_IDX] %u\n", nb_prio_step[STARPU_CUDA_IDX]);
#endif

    const struct _starpu_laheteroprio_data *hp = (struct _starpu_laheteroprio_data*)starpu_sched_ctx_get_policy_data(sched_ctx_id);
    STARPU_ASSERT(hp->nb_wgroups == current_nb_memory_nodes);
    unsigned wgroup_idx;
    for(wgroup_idx = 0 ; wgroup_idx < current_nb_memory_nodes ; ++wgroup_idx){
        const unsigned wgroup_arch = hp->arch_of_wgroups[wgroup_idx];
        struct dist others[STARPU_LAHETEROPRIO_MAX_WORKER_GROUPS];
        unsigned access_wgroup_idx;
        for(access_wgroup_idx = 0 ; access_wgroup_idx < current_nb_memory_nodes ; ++access_wgroup_idx){
            others[access_wgroup_idx].wgroup_idx = access_wgroup_idx;
            others[access_wgroup_idx].dist = dist_matrix[wgroup_idx][access_wgroup_idx];
        }

        {
            struct dist tmp = others[wgroup_idx];
            others[wgroup_idx] = others[0];
            others[0] = tmp;
        }
        qsort(others+1, current_nb_memory_nodes-1, sizeof(struct dist), comp_dist);

        starpu_laheteroprio_access_item_t buffer_access_items[STARPU_LAHETEROPRIO_MAX_WORKER_GROUPS*STARPU_HETEROPRIO_MAX_PRIO];
        const unsigned nb_prio_in_wgroup = hp->nb_prio_per_arch_index[hp->arch_of_wgroups[wgroup_idx]];

        unsigned access_idx = 0;
        unsigned prio_block_idx;
        for(prio_block_idx = 0 ; prio_block_idx < nb_prio_in_wgroup ; prio_block_idx += nb_prio_step[wgroup_arch]){
            {
                access_wgroup_idx = 0;
                unsigned prio_idx;
                for(prio_idx = prio_block_idx ; prio_idx < MIN(prio_block_idx+nb_prio_step[wgroup_arch],nb_prio_in_wgroup) ; ++prio_idx){
                    buffer_access_items[access_idx].prio_idx = prio_idx;
                    buffer_access_items[access_idx].wgroup_idx = others[access_wgroup_idx].wgroup_idx;
                    access_idx += 1;
                }
            }

            unsigned prio_idx;
            for(prio_idx = prio_block_idx ; prio_idx < MIN(prio_block_idx+nb_prio_step[wgroup_arch],nb_prio_in_wgroup) ; ++prio_idx){
                for(access_wgroup_idx = 1 ; access_wgroup_idx < MIN(nb_closed_nodes[wgroup_arch]+1,current_nb_memory_nodes) ; ++access_wgroup_idx){
                    buffer_access_items[access_idx].prio_idx = prio_idx;
                    buffer_access_items[access_idx].wgroup_idx = others[access_wgroup_idx].wgroup_idx;
                    access_idx += 1;
                }
            }
        }

        unsigned prio_idx;
        for(prio_idx = 0 ; prio_idx < nb_prio_in_wgroup ; ++prio_idx){
            for(access_wgroup_idx = nb_closed_nodes[wgroup_arch]+1 ; access_wgroup_idx < current_nb_memory_nodes ; ++access_wgroup_idx){
                buffer_access_items[access_idx].prio_idx = prio_idx;
                buffer_access_items[access_idx].wgroup_idx = others[access_wgroup_idx].wgroup_idx;
                access_idx += 1;
            }
        }

        starpu_laheteroprio_set_pop_access_order(sched_ctx_id, wgroup_idx, buffer_access_items, access_idx);
    }
}

void starpu_laheteroprio_print_wgroups(unsigned sched_ctx_id){
    struct _starpu_laheteroprio_data *hp = (struct _starpu_laheteroprio_data*)starpu_sched_ctx_get_policy_data(sched_ctx_id);
    printf("[STARPU-LAHETEROPRIO] There are %d groups\n", hp->nb_wgroups);

    char dest_name[512];
    unsigned worker_id;
    for(worker_id = 0 ; worker_id < starpu_worker_get_count() ; ++worker_id){
        starpu_worker_get_name(worker_id, dest_name, 512);
        printf("[STARPU-LAHETEROPRIO] Worker %d => group %d (%s)\n", worker_id, hp->workers_laheteroprio_wgroup_index[worker_id], dest_name);
    }
    printf("\n");

    unsigned idx_wgroup;
    for(idx_wgroup = 0 ; idx_wgroup < hp->nb_wgroups ; ++idx_wgroup){
        unsigned access_order[STARPU_LAHETEROPRIO_MAX_WORKER_GROUPS][STARPU_HETEROPRIO_MAX_PRIO] = {0};
        memset(access_order, -1, sizeof(unsigned)*STARPU_LAHETEROPRIO_MAX_WORKER_GROUPS*STARPU_HETEROPRIO_MAX_PRIO);

        const unsigned wgroup_arch = hp->arch_of_wgroups[idx_wgroup];
        const unsigned nb_prios = hp->nb_prio_per_arch_index[wgroup_arch];
        const unsigned nb_wgroups = hp->nb_wgroups;
        const starpu_laheteroprio_access_item_t* wgroup_access_order = hp->wgroup_pop_access_orders[idx_wgroup];
        const unsigned wgroup_access_order_size = hp->wgroup_pop_access_orders_size[idx_wgroup];

        unsigned idx_access_item;
        for(idx_access_item = 0 ; idx_access_item < wgroup_access_order_size ; ++idx_access_item){
            const unsigned current_wgroupid = wgroup_access_order[idx_access_item].wgroup_idx;
            const unsigned current_prio = wgroup_access_order[idx_access_item].prio_idx;
            access_order[current_wgroupid][current_prio] = idx_access_item;
        }

        printf("[STARPU-LAHETEROPRIO] Access order for wgroup %d (of arch type %d):\n", idx_wgroup, wgroup_arch);
        unsigned idx_prio;
        unsigned idx_wgroup;
        for(idx_prio = nb_prios ; idx_prio > 0 ; --idx_prio){
            const unsigned current_bucket = hp->prio_mapping_per_arch_index[wgroup_arch][idx_prio-1];
            printf("[STARPU-LAHETEROPRIO]     Prio %3d (Bucket %3d) => ", idx_prio-1, current_bucket);
            for(idx_wgroup = 0 ; idx_wgroup < nb_wgroups ; ++idx_wgroup){
                if(access_order[idx_wgroup][idx_prio-1] == -1){
                    printf("[XX] ");
                }
                else{
                    printf("[%2d] ", access_order[idx_wgroup][idx_prio-1] );
                }
            }
            printf("\n");
        }
        printf("\n");

    }
}


/** If the user does not provide an init callback we create a single bucket for all architectures */
static inline void default_init_sched(unsigned sched_ctx_id)
{
	int min_prio = starpu_sched_ctx_get_min_priority(sched_ctx_id);
	int max_prio = starpu_sched_ctx_get_max_priority(sched_ctx_id);
	STARPU_ASSERT(min_prio >= 0);
	STARPU_ASSERT(max_prio >= 0);
	// By default each type of devices uses 1 bucket and no slow factor
#ifdef STARPU_USE_CPU
	if (starpu_cpu_worker_get_count() > 0)
                starpu_laheteroprio_set_nb_prios(sched_ctx_id, STARPU_CPU_IDX, max_prio-min_prio+1);
#endif
#ifdef STARPU_USE_CUDA
	if (starpu_cuda_worker_get_count() > 0)
                starpu_laheteroprio_set_nb_prios(sched_ctx_id, STARPU_CUDA_IDX, max_prio-min_prio+1);
#endif
#ifdef STARPU_USE_OPENCL
	if (starpu_opencl_worker_get_count() > 0)
                starpu_laheteroprio_set_nb_prios(sched_ctx_id, STARPU_OPENCL_IDX, max_prio-min_prio+1);
#endif
#ifdef STARPU_USE_MIC
	if (starpu_mic_worker_get_count() > 0)
                starpu_laheteroprio_set_nb_prios(sched_ctx_id, STARPU_MIC_IDX, max_prio-min_prio+1);
#endif
#ifdef STARPU_USE_SCC
	if (starpu_scc_worker_get_count() > 0)
                starpu_laheteroprio_set_nb_prios(sched_ctx_id, STARPU_SCC_IDX, max_prio-min_prio+1);
#endif
#ifdef STARPU_USE_MPI_MASTER_SLAVE
	if (starpu_mpi_ms_worker_get_count() > 0)
                starpu_laheteroprio_set_nb_prios(sched_ctx_id, STARPU_MPI_MS_IDX, max_prio-min_prio+1);
#endif

	// Direct mapping
	int prio;
	for(prio=min_prio ; prio<=max_prio ; prio++)
	{
#ifdef STARPU_USE_CPU
		if (starpu_cpu_worker_get_count() > 0)
                        starpu_laheteroprio_set_mapping(sched_ctx_id, STARPU_CPU_IDX, prio, prio);
#endif
#ifdef STARPU_USE_CUDA
		if (starpu_cuda_worker_get_count() > 0)
                        starpu_laheteroprio_set_mapping(sched_ctx_id, STARPU_CUDA_IDX, prio, prio);
#endif
#ifdef STARPU_USE_OPENCL
		if (starpu_opencl_worker_get_count() > 0)
                        starpu_laheteroprio_set_mapping(sched_ctx_id, STARPU_OPENCL_IDX, prio, prio);
#endif
#ifdef STARPU_USE_MIC
		if (starpu_mic_worker_get_count() > 0)
                        starpu_laheteroprio_set_mapping(sched_ctx_id, STARPU_MIC_IDX, prio, prio);
#endif
#ifdef STARPU_USE_SCC
		if (starpu_scc_worker_get_count() > 0)
                        starpu_laheteroprio_set_mapping(sched_ctx_id, STARPU_SCC_IDX, prio, prio);
#endif
#ifdef STARPU_USE_MPI_MASTER_SLAVE
		if (starpu_mpi_ms_worker_get_count() > 0)
                        starpu_laheteroprio_set_mapping(sched_ctx_id, STARPU_MPI_MS_IDX, prio, prio);
#endif
	}
}

#define LAHETEROPRIO_PRINT_STAT

#ifdef LAHETEROPRIO_PRINT_STAT
struct laheteropriostats {
    long int nb_tasks;
    long int nb_tasks_per_worker[128][STARPU_HETEROPRIO_MAX_PRIO];
    long int nb_tasks_per_wgroup[STARPU_LAHETEROPRIO_MAX_WORKER_GROUPS][STARPU_HETEROPRIO_MAX_PRIO];

    long int task_skipt_due_to_factor_per_worker[128][STARPU_HETEROPRIO_MAX_PRIO];
    long int task_list_empty_per_worker[128][STARPU_HETEROPRIO_MAX_PRIO];
    long int task_stolen_per_worker[128][STARPU_HETEROPRIO_MAX_PRIO];
    long int task_stolen_in_wgroup[STARPU_LAHETEROPRIO_MAX_WORKER_GROUPS][STARPU_HETEROPRIO_MAX_PRIO];

    long int push_redirect[128+1][STARPU_LAHETEROPRIO_MAX_WORKER_GROUPS];

    long int pop_redirect[128][STARPU_LAHETEROPRIO_MAX_WORKER_GROUPS];

    long int push_to_use[128][PUSH_NB_AUTO];
};


struct laheteropriostats lastats;
#endif

static void initialize_laheteroprio_policy(unsigned sched_ctx_id)
{
#ifdef LAHETEROPRIO_PRINT_STAT
    memset(&lastats, 0, sizeof(lastats));
#endif
	/* Alloc the scheduler data  */
        struct _starpu_laheteroprio_data *hp;
        _STARPU_MALLOC(hp, sizeof(struct _starpu_laheteroprio_data));
	memset(hp, 0, sizeof(*hp));

	hp->waiters = starpu_bitmap_create();
        hp->pushStrategySet = getEnvAdvPush();
        if(hp->pushStrategySet != PUSH_AUTO){
            hp->pushStrategyToUse = hp->pushStrategySet;
        }
        else{
            hp->pushStrategyToUse = PUSH_Lc3;
        }

	starpu_sched_ctx_set_policy_data(sched_ctx_id, (void*)hp);

	STARPU_PTHREAD_MUTEX_INIT(&hp->policy_mutex, NULL);
        STARPU_PTHREAD_MUTEX_INIT(&hp->push_history_mutex, NULL);

	unsigned idx_prio;
	for(idx_prio = 0; idx_prio < STARPU_HETEROPRIO_MAX_PRIO; ++idx_prio)
                _laheteroprio_bucket_init(&hp->buckets[idx_prio]);

        hp->nb_wgroups = STARPU_LAHETEROPRIO_MAX_WORKER_GROUPS;

        unsigned idx_wgroup;
        for(idx_wgroup = 0 ; idx_wgroup < STARPU_LAHETEROPRIO_MAX_WORKER_GROUPS ; ++idx_wgroup){
            hp->arch_of_wgroups[idx_wgroup] = STARPU_TYPE_UNDEFINED_IDX;
        }

        memset(hp->bucket_mapping_per_arch_index, -1, sizeof(unsigned)*STARPU_NB_TYPES*STARPU_HETEROPRIO_MAX_PRIO);

	void (*init_sched)(unsigned) = starpu_sched_ctx_get_sched_policy_init(sched_ctx_id);

	if(init_sched)
		init_sched(sched_ctx_id);
	else
		default_init_sched(sched_ctx_id);

	/* Ensure that information have been correctly filled */
	unsigned check_all_archs[STARPU_HETEROPRIO_MAX_PRIO];
	memset(check_all_archs, 0, sizeof(unsigned)*STARPU_HETEROPRIO_MAX_PRIO);
	unsigned arch_index;
	for(arch_index = 0; arch_index < STARPU_NB_TYPES; ++arch_index)
	{
		STARPU_ASSERT(hp->nb_prio_per_arch_index[arch_index] <= STARPU_HETEROPRIO_MAX_PRIO);

		unsigned check_archs[STARPU_HETEROPRIO_MAX_PRIO];
		memset(check_archs, 0, sizeof(unsigned)*STARPU_HETEROPRIO_MAX_PRIO);

		for(idx_prio = 0; idx_prio < hp->nb_prio_per_arch_index[arch_index]; ++idx_prio)
		{
			const unsigned mapped_prio = hp->prio_mapping_per_arch_index[arch_index][idx_prio];
			STARPU_ASSERT(mapped_prio <= STARPU_HETEROPRIO_MAX_PRIO);
			STARPU_ASSERT(hp->buckets[mapped_prio].slow_factors_per_index[arch_index] >= 0.0);
                        STARPU_ASSERT(hp->buckets[mapped_prio].valid_archs & starpu_heteroprio_types_to_arch[arch_index]);
			check_archs[mapped_prio]      = 1;
			check_all_archs[mapped_prio] += 1;
		}
		for(idx_prio = 0; idx_prio < STARPU_HETEROPRIO_MAX_PRIO; ++idx_prio)
		{
			/* Ensure the current arch use a bucket or someone else can use it */
			STARPU_ASSERT(check_archs[idx_prio] == 1 || hp->buckets[idx_prio].valid_archs == 0
                                      || (hp->buckets[idx_prio].valid_archs & ~starpu_heteroprio_types_to_arch[arch_index]) != 0);
		}
	}
	/* Ensure that if a valid_archs = (STARPU_CPU|STARPU_CUDA) then check_all_archs[] = 2 for example */

	for(idx_prio = 0; idx_prio < STARPU_HETEROPRIO_MAX_PRIO; ++idx_prio)
	{
		unsigned nb_arch_on_bucket = 0;
		for(arch_index = 0; arch_index < STARPU_NB_TYPES; ++arch_index)
		{
                        if(hp->buckets[idx_prio].valid_archs & starpu_heteroprio_types_to_arch[arch_index])
			{
				nb_arch_on_bucket += 1;
			}
		}
		STARPU_ASSERT_MSG(check_all_archs[idx_prio] == nb_arch_on_bucket, "check_all_archs[idx_prio(%u)] = %u != nb_arch_on_bucket = %u\n", idx_prio, check_all_archs[idx_prio], nb_arch_on_bucket);
        }
}


static void deinitialize_laheteroprio_policy(unsigned sched_ctx_id)
{
        struct _starpu_laheteroprio_data *hp = (struct _starpu_laheteroprio_data*)starpu_sched_ctx_get_policy_data(sched_ctx_id);

	/* Ensure there are no more tasks */
	STARPU_ASSERT(hp->total_tasks_in_buckets == 0);
	unsigned arch_index;
	for(arch_index = 0; arch_index < STARPU_NB_TYPES; ++arch_index)
	{
                STARPU_ASSERT(hp->nb_remaining_tasks_per_arch_index[arch_index] == 0);
	}

	unsigned idx_prio;
	for(idx_prio = 0; idx_prio < STARPU_HETEROPRIO_MAX_PRIO; ++idx_prio)
	{
                STARPU_ASSERT(hp->buckets[idx_prio].tasks_queue_ntasks == 0);
                _laheteroprio_bucket_release(&hp->buckets[idx_prio]);
	}

	starpu_bitmap_destroy(hp->waiters);

#ifdef LAHETEROPRIO_PRINT_STAT
        {
            printf("[LASTATS] nb tasks %ld\n", lastats.nb_tasks);

            {
                printf("[LASTATS] Tasks pushed per workers of kind:\n");
                unsigned nb_tasks = 0;
                unsigned worker_id;
                for(worker_id = 0 ; worker_id < starpu_worker_get_count() ; ++worker_id){
                    const unsigned worker_arch = hp->workers_laheteroprio[worker_id].arch_index;
                    const unsigned nb_prios = hp->nb_prio_per_arch_index[worker_arch];
                    printf("[LASTATS] ");
                    unsigned idx_prio;
                    for(idx_prio = 0 ; idx_prio < nb_prios ; ++idx_prio){
                        printf("[%3u] %9ld  ", idx_prio, lastats.nb_tasks_per_worker[worker_id][idx_prio]);
                        nb_tasks += lastats.nb_tasks_per_worker[worker_id][idx_prio];
                    }
                    printf("\n");
                }
                printf("[LASTATS] Total tasks pushed per workers of kind: %u\n", nb_tasks);
                printf("\n");
            }
            {
                printf("[LASTATS] Tasks pushed per workers to mem node:\n");
                unsigned nb_tasks = 0;
                printf("[LASTATS] Master: ");
                unsigned idx_mem;
                for(idx_mem = 0 ; idx_mem < hp->nb_wgroups ; ++idx_mem){
                    printf("[%3u] %9ld  ", idx_mem, lastats.push_redirect[0][idx_mem]);
                    nb_tasks += lastats.push_redirect[0][idx_mem];
                }
                printf("[LASTATS] Total tasks pushed per workers to mem node: %u\n", nb_tasks);
                printf("\n");
            }
            {
                unsigned worker_id;
                for(worker_id = 0 ; worker_id < starpu_worker_get_count() ; ++worker_id){
                    printf("[LASTATS] %u: ", worker_id);
                    unsigned idx_mem;
                    for(idx_mem = 0 ; idx_mem < hp->nb_wgroups ; ++idx_mem){
                        printf("[%3u] %9ld  ", idx_mem, lastats.push_redirect[worker_id+1][idx_mem]);
                    }
                    printf("\n");
                }
                printf("\n");
            }
            {
                printf("[LASTATS] Tasks per wgroup:\n");
                unsigned nb_tasks = 0;
                unsigned idx_wgroup;
                for(idx_wgroup = 0 ; idx_wgroup < hp->nb_wgroups ; ++idx_wgroup){
                    const unsigned wgroup_arch = hp->arch_of_wgroups[idx_wgroup];
                    const unsigned nb_prios = hp->nb_prio_per_arch_index[wgroup_arch];
                    printf("[LASTATS] ");
                    unsigned idx_prio;
                    for(idx_prio = 0 ; idx_prio < nb_prios ; ++idx_prio){
                        printf("[%3u] %9ld  ", idx_prio,lastats.nb_tasks_per_wgroup[idx_wgroup][idx_prio]);
                        nb_tasks += lastats.nb_tasks_per_wgroup[idx_wgroup][idx_prio];
                    }
                    printf("\n");
                }
                printf("[LASTATS] Total tasks pushed per wgroup: %u\n", nb_tasks);
                printf("\n");
            }
            {
                printf("[LASTATS] Tasks skipt per workers:\n");
                unsigned worker_id;
                for(worker_id = 0 ; worker_id < starpu_worker_get_count() ; ++worker_id){
                    const unsigned worker_arch = hp->workers_laheteroprio[worker_id].arch_index;
                    const unsigned nb_prios = hp->nb_prio_per_arch_index[worker_arch];
                    printf("[LASTATS] ");
                    unsigned idx_prio;
                    for(idx_prio = 0 ; idx_prio < nb_prios ; ++idx_prio){
                        printf("[%3u] %9ld  ", idx_prio,lastats.task_skipt_due_to_factor_per_worker[worker_id][idx_prio]);
                    }
                    printf("\n");
                }
                printf("\n");
            }
            {
                printf("[LASTATS] Tasks list empty per workers:\n");
                unsigned worker_id;
                for(worker_id = 0 ; worker_id < starpu_worker_get_count() ; ++worker_id){
                    const unsigned worker_arch = hp->workers_laheteroprio[worker_id].arch_index;
                    const unsigned nb_prios = hp->nb_prio_per_arch_index[worker_arch];
                    printf("[LASTATS] ");
                    unsigned idx_prio;
                    for(idx_prio = 0 ; idx_prio < nb_prios ; ++idx_prio){
                        printf("[%3u] %9ld  ",idx_prio, lastats.task_list_empty_per_worker[worker_id][idx_prio]);
                    }
                    printf("\n");
                }
                printf("\n");
            }
            {
                printf("[LASTATS] Tasks stolen per workers:\n");
                unsigned nb_tasks = 0;
                unsigned worker_id;
                for(worker_id = 0 ; worker_id < starpu_worker_get_count() ; ++worker_id){
                    const unsigned worker_arch = hp->workers_laheteroprio[worker_id].arch_index;
                    const unsigned nb_prios = hp->nb_prio_per_arch_index[worker_arch];
                    printf("[LASTATS] ");
                    unsigned idx_prio;
                    for(idx_prio = 0 ; idx_prio < nb_prios ; ++idx_prio){
                        printf("[%3u] %9ld  ",idx_prio, lastats.task_stolen_per_worker[worker_id][idx_prio]);
                        nb_tasks += lastats.task_stolen_per_worker[worker_id][idx_prio];
                    }
                    printf("\n");
                }
                printf("[LASTATS] Total tasks stolen per worker: %u\n", nb_tasks);
                printf("\n");
            }
            {
                printf("[LASTATS] Tasks stolen in wgroup:\n");
                unsigned nb_tasks = 0;
                unsigned idx_wgroup;
                for(idx_wgroup = 0 ; idx_wgroup < hp->nb_wgroups ; ++idx_wgroup){
                    const unsigned wgroup_arch = hp->arch_of_wgroups[idx_wgroup];
                    const unsigned nb_prios = hp->nb_prio_per_arch_index[wgroup_arch];
                    printf("[LASTATS] ");
                    unsigned idx_prio;
                    for(idx_prio = 0 ; idx_prio < nb_prios ; ++idx_prio){
                        printf("[%3u] %9ld  ", idx_prio,lastats.task_stolen_in_wgroup[idx_wgroup][idx_prio]);
                        nb_tasks += lastats.task_stolen_in_wgroup[idx_wgroup][idx_prio];
                    }
                    printf("\n");
                }
                printf("[LASTATS] Total tasks stolen in wgroup: %u\n", nb_tasks);
                printf("\n");
            }
            {
                printf("[LASTATS] Tasks push/pop different wgroup:\n");
                unsigned nb_tasks = 0;
                unsigned worker_id;
                for(worker_id = 0 ; worker_id < starpu_worker_get_count() ; ++worker_id){
                    printf("[LASTATS] %u: ", worker_id);
                    unsigned idx_mem;
                    for(idx_mem = 0 ; idx_mem < hp->nb_wgroups ; ++idx_mem){
                        printf("[%3u] %9ld  ", idx_mem, lastats.pop_redirect[worker_id][idx_mem]);
                        nb_tasks += lastats.pop_redirect[worker_id][idx_mem];
                    }
                    printf("\n");
                }
                printf("[LASTATS] Total tasks push/pop different wgroup: %u\n", nb_tasks);
                printf("\n");
            }
            {
                printf("[LASTATS] push strategy used:\n");
                unsigned worker_id;
                unsigned counter[PUSH_NB_AUTO] = {0};
                unsigned idx_more_used = 0;
                for(worker_id = 0 ; worker_id <= starpu_worker_get_count() ; ++worker_id){
                    printf("[LASTATS] %u: ", worker_id);
                    unsigned idx_strategy;
                    for(idx_strategy = 0 ; idx_strategy < PUSH_NB_AUTO ; ++idx_strategy){
                        printf("[%3u] %9ld  ", idx_strategy, lastats.push_to_use[worker_id][idx_strategy]);
                        counter[idx_strategy] += lastats.push_to_use[worker_id][idx_strategy];
                        if(counter[idx_strategy] > counter[idx_more_used]){
                            idx_more_used = idx_strategy;
                        }
                    }
                    printf("\n");
                }
                printf("[LASTATS] More used push: %u\n", idx_more_used);
                printf("\n");
            }
            {
                printf("[LASTATS] correct MN pushes:\n");
                unsigned idx_strategy;
                for(idx_strategy = 0 ; idx_strategy < PUSH_NB_AUTO ; ++idx_strategy){
                    printf("[LASTATS] [%u] %u \n", idx_strategy, hp->pushStrategyHistory[idx_strategy]);
                }
            }
        }
#endif

	STARPU_PTHREAD_MUTEX_DESTROY(&hp->policy_mutex);
        STARPU_PTHREAD_MUTEX_DESTROY(&hp->push_history_mutex);
	free(hp);
}

static void add_workers_laheteroprio_policy(unsigned sched_ctx_id, int *workerids, unsigned nworkers)
{
        struct _starpu_laheteroprio_data *hp = (struct _starpu_laheteroprio_data*)starpu_sched_ctx_get_policy_data(sched_ctx_id);

	unsigned i;
	for (i = 0; i < nworkers; i++)
	{
		int workerid = workerids[i];
                memset(&hp->workers_laheteroprio[workerid], 0, sizeof(hp->workers_laheteroprio[workerid]));
			switch(starpu_worker_get_type(workerid))
			{
			case STARPU_CPU_WORKER:
                                hp->workers_laheteroprio[workerid].arch_type = STARPU_CPU;
                                hp->workers_laheteroprio[workerid].arch_index = STARPU_CPU_IDX;
				break;
			case STARPU_CUDA_WORKER:
                                hp->workers_laheteroprio[workerid].arch_type = STARPU_CUDA;
                                hp->workers_laheteroprio[workerid].arch_index = STARPU_CUDA_IDX;
				break;
			case STARPU_OPENCL_WORKER:
                                hp->workers_laheteroprio[workerid].arch_type = STARPU_OPENCL;
                                hp->workers_laheteroprio[workerid].arch_index = STARPU_OPENCL_IDX;
				break;
			case STARPU_MIC_WORKER:
                                hp->workers_laheteroprio[workerid].arch_type = STARPU_MIC;
                                hp->workers_laheteroprio[workerid].arch_index = STARPU_MIC_IDX;
				break;
			case STARPU_SCC_WORKER:
                                hp->workers_laheteroprio[workerid].arch_type = STARPU_SCC;
                                hp->workers_laheteroprio[workerid].arch_index = STARPU_SCC_IDX;
				break;
			case STARPU_MPI_MS_WORKER:
                                hp->workers_laheteroprio[workerid].arch_type = STARPU_MPI_MS;
                                hp->workers_laheteroprio[workerid].arch_index = STARPU_MPI_MS_IDX;
				break;
			default:
				STARPU_ASSERT(0);
			}
                hp->nb_workers_per_arch_index[hp->workers_laheteroprio[workerid].arch_index]++;

	}
}

static void remove_workers_laheteroprio_policy(unsigned sched_ctx_id, int *workerids, unsigned nworkers)
{
        // struct _starpu_laheteroprio_data *hp = (struct _starpu_laheteroprio_data*)starpu_sched_ctx_get_policy_data(sched_ctx_id);
        // if needed remove workers of indexes workerids
}

static unsigned get_best_mem_node(struct starpu_task *task, struct _starpu_laheteroprio_data *hp, const enum laheteroprio_push_trategy pushStrategy){
    const unsigned workerid = starpu_worker_get_id();
    unsigned best_mem_node;
    if(pushStrategy != PUSH_WORKER){
        if(pushStrategy == PUSH_LcS){
            int node_to_worker[STARPU_LAHETEROPRIO_MAX_WORKER_GROUPS];
            unsigned idx_worker;
            for(idx_worker = 0 ; idx_worker < starpu_worker_get_count() ; ++idx_worker){
                // overwrite, we simply need one worker per mem node
                node_to_worker[starpu_worker_get_memory_node(idx_worker)] = idx_worker;
            }

            double bestTransferTime = starpu_task_expected_data_transfer_time_for(task, node_to_worker[0]);
            best_mem_node = 0;

            unsigned idx_node;
            const unsigned nnodes = starpu_memory_nodes_get_count();
            for (idx_node = 1; idx_node < nnodes; ++idx_node)
            {
                const double transferTime = starpu_task_expected_data_transfer_time_for(task, node_to_worker[idx_node]);
                if(transferTime < bestTransferTime){
                    bestTransferTime = transferTime;
                    best_mem_node = idx_node;
                }
            }
        }
        else if(pushStrategy == PUSH_Lc0 || pushStrategy == PUSH_Lc1){
            size_t max_size_so_far = 0;
            unsigned idx_max_size = 0;

            const unsigned nnodes = starpu_memory_nodes_get_count();
            const unsigned wgroupid = (workerid == -1?hp->master_tasks_queue_idx:hp->workers_laheteroprio_wgroup_index[workerid]);

            size_t data_per_mem_node[STARPU_LAHETEROPRIO_MAX_WORKER_GROUPS] = {0};
            assert(nnodes <= STARPU_LAHETEROPRIO_MAX_WORKER_GROUPS);

            unsigned idx_data;
            for(idx_data = 0 ; idx_data < STARPU_TASK_GET_NBUFFERS(task) ; ++idx_data){
                const starpu_data_handle_t handle = STARPU_TASK_GET_HANDLE(task, idx_data);
                const size_t raw_data_size = starpu_data_get_size(handle);

                const unsigned is_read = (STARPU_TASK_GET_MODE(task, idx_data) == STARPU_R);
                // Easy:
                size_t data_size;
                if(pushStrategy == PUSH_Lc0){
                    data_size = raw_data_size;
                }
                else {
                    assert(pushStrategy == PUSH_Lc1);
                    data_size = (is_read ? raw_data_size : raw_data_size*raw_data_size);
                }

                unsigned idx_node;
                for (idx_node = 0; idx_node < nnodes; ++idx_node)
                {
                        if (_starpu_is_data_present_or_requested(handle, idx_node)){
                                data_per_mem_node[idx_node] += data_size;
                                if(max_size_so_far < data_per_mem_node[idx_node]
                                        || (max_size_so_far == data_per_mem_node[idx_node]
                                            && idx_node == wgroupid)){
                                    max_size_so_far = data_per_mem_node[idx_node];
                                    idx_max_size = idx_node;
                                }
                        }
                }
            }
            best_mem_node = idx_max_size;
        }
        else if(pushStrategy == PUSH_Lc4){
            const unsigned nnodes = starpu_memory_nodes_get_count();
            const unsigned wgroupid = (workerid == -1?hp->master_tasks_queue_idx:hp->workers_laheteroprio_wgroup_index[workerid]);

            assert(nnodes <= STARPU_LAHETEROPRIO_MAX_WORKER_GROUPS);

            const unsigned N = STARPU_TASK_GET_NBUFFERS(task);

            unsigned data_exist_every_where[128] = {0};
            unsigned nb_data_exist_every_where = 0;
            {
                unsigned idx_data;
                for(idx_data = 0 ; idx_data < N ; ++idx_data){
                    const starpu_data_handle_t handle = STARPU_TASK_GET_HANDLE(task, idx_data);
                    data_exist_every_where[idx_data] = 1;

                    unsigned idx_node;
                    for (idx_node = 0; idx_node < nnodes; ++idx_node)
                    {
                            if (_starpu_is_data_present_or_requested(handle, idx_node)){
                                // Ok
                            }
                            else{
                                data_exist_every_where[idx_data] = 0;
                                break;
                            }
                    }

                    if(data_exist_every_where[idx_data]){
                        nb_data_exist_every_where += 1;
                    }
                }
            }

            assert(N <= 128);
            unsigned data_is_read[128] = {0};
            unsigned Nw = 0;

            size_t total_size = 0;
            size_t total_size_in_read = 0;
            size_t total_size_in_write = 0;

            size_t data_sizes[128] = {0};
            unsigned data_Ri[128] = {0};
            unsigned data_exsits_on_node[128][STARPU_LAHETEROPRIO_MAX_WORKER_GROUPS] = {0};
            size_t data_per_mem_node[STARPU_LAHETEROPRIO_MAX_WORKER_GROUPS] = {0};
            size_t data_per_mem_node_in_read[STARPU_LAHETEROPRIO_MAX_WORKER_GROUPS] = {0};
            size_t data_per_mem_node_in_write[STARPU_LAHETEROPRIO_MAX_WORKER_GROUPS] = {0};
            unsigned nb_data_per_mem_node[STARPU_LAHETEROPRIO_MAX_WORKER_GROUPS] = {0};
            unsigned nb_data_in_w_per_mem_node[STARPU_LAHETEROPRIO_MAX_WORKER_GROUPS] = {0};
            {
                unsigned idx_data;
                for(idx_data = 0 ; idx_data < N ; ++idx_data){
                    if(data_exist_every_where[idx_data] == 0) {
                        const starpu_data_handle_t handle = STARPU_TASK_GET_HANDLE(task, idx_data);
                        data_sizes[idx_data] = starpu_data_get_size(handle);
                        data_is_read[idx_data] = (STARPU_TASK_GET_MODE(task, idx_data) == STARPU_R);

                        total_size += data_sizes[idx_data];
                        if(data_is_read[idx_data]){
                            total_size_in_read += data_sizes[idx_data];
                        }
                        else{
                            total_size_in_write += data_sizes[idx_data];
                            Nw += 1;
                        }

                        unsigned idx_node;
                        for (idx_node = 0; idx_node < nnodes; ++idx_node)
                        {
                                if (_starpu_is_data_present_or_requested(handle, idx_node)){
                                        data_Ri[idx_data] += 1;
                                        data_exsits_on_node[idx_data][idx_node] = 1;
                                        data_per_mem_node[idx_node] += data_sizes[idx_data];
                                        nb_data_per_mem_node[idx_node] += 1;
                                        if(data_is_read[idx_data]){
                                            data_per_mem_node_in_read[idx_node] += data_sizes[idx_data];
                                        }
                                        else{
                                            data_per_mem_node_in_write[idx_node] += data_sizes[idx_data];
                                            nb_data_in_w_per_mem_node[idx_node] += 1;
                                        }
                                }
                        }
                    }
                }
            }

            double max_score_so_far = 0;
            unsigned idx_max_score = 0;

            unsigned idx_node;
            for (idx_node = 0; idx_node < nnodes; ++idx_node)
            {
                double current_score = 0;

                current_score = (data_per_mem_node_in_read[idx_node])
                        + 1000.*(data_per_mem_node_in_write[idx_node] * nb_data_in_w_per_mem_node[idx_node]);

                if(max_score_so_far < current_score
                        || (max_score_so_far == current_score
                            && idx_node == wgroupid)){
                    max_score_so_far = current_score;
                    idx_max_score = idx_node;
                }
            }

            best_mem_node = idx_max_score;
        }
        else{
            const unsigned nnodes = starpu_memory_nodes_get_count();
            const unsigned wgroupid = (workerid == -1?hp->master_tasks_queue_idx:hp->workers_laheteroprio_wgroup_index[workerid]);

            assert(nnodes <= STARPU_LAHETEROPRIO_MAX_WORKER_GROUPS);

            const unsigned N = STARPU_TASK_GET_NBUFFERS(task);
            assert(N <= 128);
            unsigned data_is_read[128] = {0};
            unsigned Nw = 0;

            size_t total_size = 0;
            size_t total_size_in_read = 0;
            size_t total_size_in_write = 0;

            size_t data_sizes[128] = {0};
            unsigned data_Ri[128] = {0};
            unsigned data_exsits_on_node[128][STARPU_LAHETEROPRIO_MAX_WORKER_GROUPS] = {0};
            size_t data_per_mem_node[STARPU_LAHETEROPRIO_MAX_WORKER_GROUPS] = {0};
            size_t data_per_mem_node_in_read[STARPU_LAHETEROPRIO_MAX_WORKER_GROUPS] = {0};
            size_t data_per_mem_node_in_write[STARPU_LAHETEROPRIO_MAX_WORKER_GROUPS] = {0};
            unsigned nb_data_per_mem_node[STARPU_LAHETEROPRIO_MAX_WORKER_GROUPS] = {0};
            unsigned nb_data_in_w_per_mem_node[STARPU_LAHETEROPRIO_MAX_WORKER_GROUPS] = {0};
            {
                unsigned idx_data;
                for(idx_data = 0 ; idx_data < N ; ++idx_data){

                    const starpu_data_handle_t handle = STARPU_TASK_GET_HANDLE(task, idx_data);
                    data_sizes[idx_data] = starpu_data_get_size(handle);
                    data_is_read[idx_data] = (STARPU_TASK_GET_MODE(task, idx_data) == STARPU_R);

                    total_size += data_sizes[idx_data];
                    if(data_is_read[idx_data]){
                        total_size_in_read += data_sizes[idx_data];
                    }
                    else{
                        total_size_in_write += data_sizes[idx_data];
                        Nw += 1;
                    }

                    unsigned idx_node;
                    for (idx_node = 0; idx_node < nnodes; ++idx_node)
                    {
                            if (_starpu_is_data_present_or_requested(handle, idx_node)){
                                    data_Ri[idx_data] += 1;
                                    data_exsits_on_node[idx_data][idx_node] = 1;
                                    data_per_mem_node[idx_node] += data_sizes[idx_data];
                                    nb_data_per_mem_node[idx_node] += 1;
                                    if(data_is_read[idx_data]){
                                        data_per_mem_node_in_read[idx_node] += data_sizes[idx_data];
                                    }
                                    else{
                                        data_per_mem_node_in_write[idx_node] += data_sizes[idx_data];
                                        nb_data_in_w_per_mem_node[idx_node] += 1;
                                    }
                            }
                    }
                }
            }

            double max_score_so_far = DBL_MAX;
            unsigned idx_max_score = 0;

            // Best so far: data_size = raw_data_size * (data_is_read[idx_data] ? 1 : (double)(Nw-1)/(double)(N-1) + 1);
            // data_size = raw_data_size * (data_is_read[idx_data] ? 1 : (double)(Nw-1)/(double)(N-1) + 1);
            // data_size = raw_data_size * (double)(nnodes-Ri)/(double)(nnodes-1) * (data_is_read[idx_data] ? 1 : (double)(Nw-1)/(double)(N-1) + 1);
            //data_size = (data_is_read[idx_data] ? raw_data_size*1./Ri :  ((double)N/Nw)*raw_data_size*1./Ri);
            //data_size = raw_data_size * (double)(nnodes-Ri)/(double)(nnodes-1) * (data_is_read[idx_data] ? 1 : (double)(Nw-1)/(double)(N-1) + 1);

            unsigned idx_node;
            for (idx_node = 0; idx_node < nnodes; ++idx_node)
            {
                double current_score = 0;
                assert(pushStrategy == PUSH_Lc3);
                current_score = (total_size_in_read - data_per_mem_node_in_read[idx_node])
                        + ((total_size_in_write-data_per_mem_node_in_write[idx_node]) * (2. - (double)(Nw)/(double)(N)));

                if(max_score_so_far > current_score
                        || (max_score_so_far == current_score
                            && idx_node == wgroupid)){
                    max_score_so_far = current_score;
                    idx_max_score = idx_node;
                }
            }

            best_mem_node = idx_max_score;
        }

#ifdef LAHETEROPRIO_PRINT_STAT
        lastats.push_redirect[workerid+1][best_mem_node] += 1;
#endif // LAHETEROPRIO_PRINT_STAT
    }
    else{
        if(workerid == -1){
            /* master thread */
            best_mem_node = hp->master_tasks_queue_idx;
        }
        else{
            const unsigned wgroupid = hp->workers_laheteroprio_wgroup_index[workerid];
            best_mem_node = wgroupid;
        }
    }
    return best_mem_node;
}

/* Push a new task (simply store it and update counters) */
static int push_task_laheteroprio_policy(struct starpu_task *task)
{
        unsigned sched_ctx_id = task->sched_ctx;
        struct _starpu_laheteroprio_data *hp = (struct _starpu_laheteroprio_data*)starpu_sched_ctx_get_policy_data(sched_ctx_id);
#ifdef LAHETEROPRIO_PRINT_STAT
        lastats.push_to_use[starpu_worker_get_id()+1][hp->pushStrategyToUse] += 1;
#endif
        unsigned best_node_now[PUSH_NB_AUTO] = {0};
        if(hp->pushStrategySet == PUSH_AUTO){
            unsigned idx_strategy;
            for(idx_strategy = 0 ; idx_strategy < PUSH_NB_AUTO ; ++idx_strategy){
                best_node_now[idx_strategy] = get_best_mem_node(task, hp, idx_strategy);
            }
        }
        const unsigned best_mem_node = (hp->pushStrategySet == PUSH_AUTO && hp->pushStrategyToUse < PUSH_NB_AUTO ?
                                            best_node_now[hp->pushStrategyToUse]
                                        : get_best_mem_node(task, hp, hp->pushStrategyToUse));

        /* One worker at a time use laheteroprio */
	_starpu_worker_relax_on();
	STARPU_PTHREAD_MUTEX_LOCK(&hp->policy_mutex);
	_starpu_worker_relax_off();

	/* Retrieve the correct bucket */
	STARPU_ASSERT(task->priority < STARPU_HETEROPRIO_MAX_PRIO);
        struct _laheteroprio_bucket* bucket = &hp->buckets[task->priority];
	/* Ensure that any worker that check that list can compute the task */
	STARPU_ASSERT_MSG(bucket->valid_archs, "The bucket %d does not have any archs\n", task->priority);
	STARPU_ASSERT(((bucket->valid_archs ^ task->where) & bucket->valid_archs) == 0);

        /* save the task */
        starpu_task_list_push_front(&bucket->tasks_queue[best_mem_node],task);
        if(hp->pushStrategySet == PUSH_AUTO){
            laqueue_push(&bucket->auto_mn[best_mem_node],best_node_now);
        }
#ifdef LAHETEROPRIO_PRINT_STAT            
        if( starpu_worker_get_id() != -1){
            lastats.nb_tasks_per_wgroup[best_mem_node][task->priority] += 1;
            lastats.nb_tasks_per_worker[starpu_worker_get_id()][task->priority] += 1;
        }
#endif // LAHETEROPRIO_PRINT_STAT

        bucket->tasks_queue_ntasks += 1;
#ifdef LAHETEROPRIO_PRINT_STAT
        lastats.nb_tasks += 1;
#endif // LAHETEROPRIO_PRINT_STAT

	/* Inc counters */
	unsigned arch_index;
	for(arch_index = 0; arch_index < STARPU_NB_TYPES; ++arch_index)
	{
		/* We test the archs on the bucket and not on task->where since it is restrictive */
                if(bucket->valid_archs & starpu_heteroprio_types_to_arch[arch_index])
			hp->nb_remaining_tasks_per_arch_index[arch_index] += 1;
	}

	hp->total_tasks_in_buckets += 1;

	starpu_push_task_end(task);

	/*if there are no tasks_queue block */
	/* wake people waiting for a task */
	struct starpu_worker_collection *workers = starpu_sched_ctx_get_worker_collection(sched_ctx_id);

	struct starpu_sched_ctx_iterator it;
#ifndef STARPU_NON_BLOCKING_DRIVERS
	char dowake[STARPU_NMAXWORKERS] = { 0 };
#endif

	workers->init_iterator(workers, &it);
	while(workers->has_next(workers, &it))
	{
		unsigned worker = workers->get_next(workers, &it);

#ifdef STARPU_NON_BLOCKING_DRIVERS
		if (!starpu_bitmap_get(hp->waiters, worker))
			/* This worker is not waiting for a task */
			continue;
#endif

		if (starpu_worker_can_execute_task_first_impl(worker, task, NULL))
		{
			/* It can execute this one, tell him! */
#ifdef STARPU_NON_BLOCKING_DRIVERS
			starpu_bitmap_unset(hp->waiters, worker);
			/* We really woke at least somebody, no need to wake somebody else */
			break;
#else
			dowake[worker] = 1;
#endif
		}
	}
	/* Let the task free */
	STARPU_PTHREAD_MUTEX_UNLOCK(&hp->policy_mutex);

#ifndef STARPU_NON_BLOCKING_DRIVERS
	/* Now that we have a list of potential workers, try to wake one */

	workers->init_iterator(workers, &it);
	while(workers->has_next(workers, &it))
	{
		unsigned worker = workers->get_next(workers, &it);
		if (dowake[worker])
			if (starpu_wake_worker_relax_light(worker))
				break; // wake up a single worker
	}
#endif
        //printf("[PUSH - %d] There are %d tasks\n", workerid, hp->total_tasks_in_buckets);

	return 0;
}

static struct starpu_task *pop_task_laheteroprio_policy(unsigned sched_ctx_id)
{
        const unsigned workerid = starpu_worker_get_id_check();
        struct _starpu_laheteroprio_data *hp = (struct _starpu_laheteroprio_data*)starpu_sched_ctx_get_policy_data(sched_ctx_id);
        struct _laheteroprio_worker_wrapper* worker = &hp->workers_laheteroprio[workerid];
        const unsigned wgroupid = hp->workers_laheteroprio_wgroup_index[workerid];
        struct starpu_task* task = NULL;

#ifdef STARPU_NON_BLOCKING_DRIVERS
	/* If no tasks available, no tasks in worker queue or some arch worker queue just return NULL */
	if (!STARPU_RUNNING_ON_VALGRIND
            && (hp->total_tasks_in_buckets == 0 || hp->nb_remaining_tasks_per_arch_index[worker->arch_index] == 0))
	{
		return NULL;
	}

	if (!STARPU_RUNNING_ON_VALGRIND && starpu_bitmap_get(hp->waiters, workerid))
	{
		/* Nobody woke us, avoid bothering the mutex */
		return NULL;
	}
#endif
	_starpu_worker_relax_on();
	STARPU_PTHREAD_MUTEX_LOCK(&hp->policy_mutex);
	_starpu_worker_relax_off();

#ifdef LAHETEROPRIO_PRINT_STAT
        unsigned src_mem_node = -1;
#endif
        unsigned best_node_previous[PUSH_NB_AUTO] = {0};

	/* Check that some tasks are available for the current worker arch */
	if( hp->nb_remaining_tasks_per_arch_index[worker->arch_index] != 0 )
        {
            const starpu_laheteroprio_access_item_t* wgroup_access_order = hp->wgroup_pop_access_orders[wgroupid];
            const unsigned wgroup_access_order_size = hp->wgroup_pop_access_orders_size[wgroupid];

            unsigned idx_access_item;
            for(idx_access_item = 0 ; task == NULL && idx_access_item < wgroup_access_order_size ; ++idx_access_item){
                const unsigned current_wgroupid = wgroup_access_order[idx_access_item].wgroup_idx;
                /* Retrieve the bucket using the mapping */
                struct _laheteroprio_bucket* bucket = &hp->buckets[hp->prio_mapping_per_arch_index[worker->arch_index][wgroup_access_order[idx_access_item].prio_idx]];
                /* Ensure we can compute task from this bucket */
                STARPU_ASSERT(bucket->valid_archs & worker->arch_type);
                /* Take one task if possible */
                if(!starpu_task_list_empty(&bucket->tasks_queue[current_wgroupid])){
                    if((bucket->factor_base_arch_index == 0 ||
                       worker->arch_index == bucket->factor_base_arch_index ||
                       (((float)bucket->tasks_queue_ntasks)/((float)hp->nb_workers_per_arch_index[bucket->factor_base_arch_index])) >= bucket->slow_factors_per_index[worker->arch_index]))
                    {
                        task = starpu_task_list_pop_front(&bucket->tasks_queue[current_wgroupid]);
                        if(hp->pushStrategySet == PUSH_AUTO){
                            memcpy(best_node_previous, laqueue_pop(&bucket->auto_mn[current_wgroupid]), sizeof(unsigned)*PUSH_NB_AUTO);
                        }
                        STARPU_ASSERT(starpu_worker_can_execute_task(workerid, task, 0));
                        /* Save the task */
                        STARPU_AYU_ADDTOTASKQUEUE(starpu_task_get_job_id(task), workerid);

                        /* Update general counter */
                        hp->total_tasks_in_buckets -= 1;
                        bucket->tasks_queue_ntasks -= 1;

                        unsigned arch_index;
                        for(arch_index = 0; arch_index < STARPU_NB_TYPES; ++arch_index)
                        {
                                /* We test the archs on the bucket and not on task->where since it is restrictive */
                                if(bucket->valid_archs & starpu_heteroprio_types_to_arch[arch_index])
                                {
                                        hp->nb_remaining_tasks_per_arch_index[arch_index] -= 1;
                                }
                        }
#ifdef LAHETEROPRIO_PRINT_STAT
                        if(current_wgroupid != wgroupid){
                            lastats.task_stolen_per_worker[workerid][wgroup_access_order[idx_access_item].prio_idx] += 1;
                            lastats.task_stolen_in_wgroup[current_wgroupid][wgroup_access_order[idx_access_item].prio_idx] += 1;
                        }
                        src_mem_node = current_wgroupid;
#endif
                        break;
                    }
#ifdef LAHETEROPRIO_PRINT_STAT
                    else{
                        lastats.task_skipt_due_to_factor_per_worker[workerid][wgroup_access_order[idx_access_item].prio_idx] += 1;
                    }
#endif
                }
#ifdef LAHETEROPRIO_PRINT_STAT
                else{
                    if(current_wgroupid == wgroupid){
                        lastats.task_list_empty_per_worker[workerid][wgroup_access_order[idx_access_item].prio_idx] += 1;
                    }
                }
#endif
            }
	}

	if (!task)
	{
		/* Tell pushers that we are waiting for tasks_queue for us */
		starpu_bitmap_set(hp->waiters, workerid);
        }
	STARPU_PTHREAD_MUTEX_UNLOCK(&hp->policy_mutex);

	if(task)
	{
		_starpu_worker_relax_on();
		_starpu_sched_ctx_lock_write(sched_ctx_id);
		_starpu_worker_relax_off();
		unsigned child_sched_ctx = starpu_sched_ctx_worker_is_master_for_child_ctx(workerid, sched_ctx_id);
		if(child_sched_ctx != STARPU_NMAX_SCHED_CTXS)
		{
                        starpu_sched_ctx_move_task_to_ctx_locked(task, child_sched_ctx, 1);
                        starpu_sched_ctx_revert_task_counters_ctx_locked(sched_ctx_id, task->flops);
                        _starpu_sched_ctx_unlock_write(sched_ctx_id);
                        return NULL;
		}
		_starpu_sched_ctx_unlock_write(sched_ctx_id);

#ifdef LAHETEROPRIO_PRINT_STAT
                {
                    const unsigned best_node_now = get_best_mem_node(task, hp, hp->pushStrategyToUse);
                    if(best_node_now != src_mem_node){
                        lastats.pop_redirect[workerid][src_mem_node] += 1;
                    }
                }
#endif
                if(hp->pushStrategySet == PUSH_AUTO){
                    unsigned best_node_now[PUSH_NB_AUTO] = {0};
                    unsigned idx_strategy;
                    for(idx_strategy = 0 ; idx_strategy < PUSH_NB_AUTO ; ++idx_strategy){
                        best_node_now[idx_strategy] = get_best_mem_node(task, hp, idx_strategy);
                    }

                    STARPU_PTHREAD_MUTEX_LOCK(&hp->push_history_mutex);
//static int tocpt = 0; // TODO
                    unsigned idx_best_strategy = 0;
                    for(idx_strategy = 0 ; idx_strategy < PUSH_NB_AUTO ; ++idx_strategy){
                        if(best_node_now[idx_strategy] == best_node_previous[idx_strategy]){
                            hp->pushStrategyHistory[idx_strategy] += 1;
                        }
                        if(hp->pushStrategyHistory[idx_strategy]
                                >= hp->pushStrategyHistory[idx_best_strategy]){
                            idx_best_strategy = idx_strategy;
                        }
                    }
                    hp->pushStrategyToUse = idx_best_strategy;

                    STARPU_PTHREAD_MUTEX_UNLOCK(&hp->push_history_mutex);
                }
	}

        //printf("[POP - %d] There are %d tasks, I get %p (for my arch idx %d there are %d)\n",
        //       workerid, hp->total_tasks_in_buckets, task, worker->arch_index, hp->nb_remaining_tasks_per_arch_index[worker->arch_index]);

	return task;
}

struct starpu_sched_policy _starpu_sched_laheteroprio_policy =
{
        .init_sched = initialize_laheteroprio_policy,
        .deinit_sched = deinitialize_laheteroprio_policy,
        .add_workers = add_workers_laheteroprio_policy,
        .remove_workers = remove_workers_laheteroprio_policy,
        .push_task = push_task_laheteroprio_policy,
	.simulate_push_task = NULL,
        .push_task_notify = NULL,
        .pop_task = pop_task_laheteroprio_policy,
	.pre_exec_hook = NULL,
        .post_exec_hook = NULL,
	.pop_every_task = NULL,
        .policy_name = "laheteroprio",
        .policy_description = "laheteroprio",
	.worker_type = STARPU_WORKER_LIST,
};
