# Supplementary material for: Impact study of data locality on task-based applications through the Heteroprio scheduler
Source: PeerJ Comput Sci. 2019 May 6;5:e190. doi: 10.7717/peerj-cs.190 (PMC7924490; doi:10.7717/peerj-cs.190)
Supplement: Supplemental Information 2 [file peerj-cs-05-190-s002.csv]

jobid	arch	nbgpus	uselaheteroprio	pushstrategy	matrix	duration	totaltransfergb	nbflops	duration_FetchingInput	duration_PushingOutput	duration_lapack	closednode_cpu	closednode_gpu	priostep_cpu	priostep_gpu	tasks_different_pushpop	total_nb_tasks
1012275	k40	1	FALSE		Matrix	5.855226e+00	15.3460	2.66666899808e+12	1133.055079	420.810283	0.0
1012275	k40	1	TRUE	AUTO	Matrix	3.442729e+00	4.5557	2.66666558609e+12	954.626826	215.426975	0.0	1	1	2	1	148	85320
1012275	k40	1	TRUE	Lc0	Matrix	6.451402e+00	15.7542	2.66666766249e+12	2240.746253	312.846811	0.0	1	1	2	1	31821	85320
1012275	k40	1	TRUE	Lc1	Matrix	3.470279e+00	4.4907	2.66666649197e+12	1175.794035	197.815323	0.0	1	1	2	1	94	85320
1012275	k40	1	TRUE	Lc3	Matrix	5.478941e+00	12.6643	2.66666633199e+12	2222.896174	257.229841	0.0	1	1	2	1	17860	85320
1012275	k40	1	TRUE	Lc4	Matrix	3.685881e+00	4.7568	2.66666855764e+12	527.09175	185.487128	0.0	1	1	2	1	143	85320
1012275	k40	2	FALSE		Matrix	4.830479e+00	26.5099	2.66666593195e+12	1717.505377	492.466553	0.0
1012275	k40	2	TRUE	AUTO	Matrix	2.523041e+00	6.5742	2.66666763197e+12	2965.746485	306.104613	0.0	2	1	2	1	94	85320
1012275	k40	2	TRUE	Lc0	Matrix	4.442564e+00	24.9515	2.66666681126e+12	2788.97513	354.221018	0.0	2	1	2	1	46105	85320
1012275	k40	2	TRUE	Lc1	Matrix	2.751667e+00	7.7052	2.6666652547e+12	2511.012124	271.337792	0.0	2	1	2	1	221	85320
1012275	k40	2	TRUE	Lc3	Matrix	4.045992e+00	20.0811	2.66666882129e+12	3563.310715	321.600212	0.0	2	1	2	1	31055	85320
1012275	k40	2	TRUE	Lc4	Matrix	2.726150e+00	7.6989	2.66666813315e+12	817.368377	313.875054	0.0	2	1	2	1	156	85320
1012275	k40	3	FALSE		Matrix	4.051944e+00	32.9352	2.66666538528e+12	3027.721202	1419.930473	0.0
1012275	k40	3	TRUE	AUTO	Matrix	2.265595e+00	9.4947	2.66666648606e+12	2119.143224	392.792875	0.0	3	1	2	1	109	85320
1012275	k40	3	TRUE	Lc0	Matrix	3.475355e+00	30.4444	2.66666769434e+12	3003.488774	412.807748	0.0	3	1	2	1	51978	85320
1012275	k40	3	TRUE	Lc1	Matrix	2.250767e+00	9.3980	2.66666597703e+12	2030.790216	602.785031	0.0	3	1	2	1	132	85320
1012275	k40	3	TRUE	Lc3	Matrix	2.838647e+00	19.7981	2.6666675715e+12	4527.51994	483.611224	0.0	3	1	2	1	27509	85320
1012275	k40	3	TRUE	Lc4	Matrix	2.155473e+00	8.2294	2.66666713215e+12	2818.289042	426.933543	0.0	3	1	2	1	109	85320
1012275	k40	4	FALSE		Matrix	3.797237e+00	37.2645	2.66666664180e+12	8511.424885	943.829246	0.0
1012275	k40	4	TRUE	AUTO	Matrix	2.229533e+00	10.4915	2.66666638764e+12	5406.966297	403.315138	0.0	4	1	2	1	154	85320
1012275	k40	4	TRUE	Lc0	Matrix	3.102499e+00	33.5403	2.66666614548e+12	6900.025481	669.05806	0.0	4	1	2	1	52959	85320
1012275	k40	4	TRUE	Lc1	Matrix	2.213703e+00	10.4524	2.66666648045e+12	5369.333542	428.79209	0.0	4	1	2	1	109	85320
1012275	k40	4	TRUE	Lc3	Matrix	2.670097e+00	21.8868	2.66666592536e+12	13771.694855	528.604636	0.0	4	1	2	1	26305	85320
1012275	k40	4	TRUE	Lc4	Matrix	2.144661e+00	10.2790	2.66666719808e+12	4917.971589	467.976203	0.0	4	1	2	1	105	85320
1012280	k40	1	FALSE		Matrix	5.847626e+00	14.5095	2.66666949428e+12	1263.828653	1278.14485	0.0
1012280	k40	1	TRUE	AUTO	Matrix	3.579767e+00	4.6859	2.66666867178e+12	894.614739	1424.124505	0.0	1	1	4	1	127	85320
1012280	k40	1	TRUE	Lc0	Matrix	6.583233e+00	16.7930	2.66666360808e+12	2652.693002	1168.61861	0.0	1	1	4	1	29633	85320
1012280	k40	1	TRUE	Lc1	Matrix	3.638066e+00	4.7351	2.66666599734e+12	795.237685	187.171887	0.0	1	1	4	1	149	85320
1012280	k40	1	TRUE	Lc3	Matrix	5.726083e+00	13.5478	2.66666548352e+12	3880.845778	249.777097	0.0	1	1	4	1	21799	85320
1012280	k40	1	TRUE	Lc4	Matrix	3.514391e+00	4.4134	2.66666717494e+12	1214.22283	197.66149	0.0	1	1	4	1	141	85320
1012280	k40	2	FALSE		Matrix	5.055552e+00	27.2800	2.6666671801e+12	2072.796033	522.832084	0.0
1012280	k40	2	TRUE	AUTO	Matrix	2.762843e+00	7.9404	2.66666567233e+12	3389.568061	272.856028	0.0	2	1	4	1	173	85320
1012280	k40	2	TRUE	Lc0	Matrix	4.472463e+00	25.6858	2.66666581158e+12	2118.697522	379.626177	0.0	2	1	4	1	48513	85320
1012280	k40	2	TRUE	Lc1	Matrix	2.569439e+00	6.9857	2.66666657176e+12	1744.478556	351.976825	0.0	2	1	4	1	108	85320
1012280	k40	2	TRUE	Lc3	Matrix	3.969783e+00	19.0881	2.6666660022e+12	3657.134515	311.452356	0.0	2	1	4	1	28434	85320
1012280	k40	2	TRUE	Lc4	Matrix	2.595130e+00	7.1223	2.66666735358e+12	2485.74142	337.543262	0.0	2	1	4	1	101	85320
1012280	k40	3	FALSE		Matrix	3.978841e+00	33.1709	2.66666698429e+12	3941.234897	575.008578	0.0
1012280	k40	3	TRUE	AUTO	Matrix	2.295783e+00	8.6217	2.66666674365e+12	2550.65548	405.453091	0.0	3	1	4	1	102	85320
1012280	k40	3	TRUE	Lc0	Matrix	3.634511e+00	30.6438	2.66666616228e+12	3216.780128	559.545135	0.0	3	1	4	1	50145	85320
1012280	k40	3	TRUE	Lc1	Matrix	2.206467e+00	9.2539	2.66666540926e+12	4663.717267	390.417957	0.0	3	1	4	1	183	85320
1012280	k40	3	TRUE	Lc3	Matrix	3.202956e+00	23.5042	2.66666585918e+12	3646.810967	454.529536	0.0	3	1	4	1	34653	85320
1012280	k40	3	TRUE	Lc4	Matrix	2.294555e+00	8.8325	2.66666757346e+12	3212.742066	505.695386	0.0	3	1	4	1	110	85320
1012280	k40	4	FALSE		Matrix	3.568456e+00	37.5344	2.66666791578e+12	5939.888305	764.685686	0.0
1012280	k40	4	TRUE	AUTO	Matrix	2.232784e+00	11.2773	2.66666751802e+12	8272.14562	433.208538	0.0	4	1	4	1	102	85320
1012280	k40	4	TRUE	Lc0	Matrix	3.181079e+00	33.6233	2.66666671491e+12	7312.972015	487.846094	0.0	4	1	4	1	52789	85320
1012280	k40	4	TRUE	Lc1	Matrix	2.154276e+00	10.3163	2.66666623805e+12	4216.724296	410.663739	0.0	4	1	4	1	171	85320
1012280	k40	4	TRUE	Lc3	Matrix	2.756183e+00	22.3777	2.66666768853e+12	5803.273235	531.365393	0.0	4	1	4	1	28172	85320
1012280	k40	4	TRUE	Lc4	Matrix	2.181789e+00	10.2377	2.66666542378e+12	12361.734257	410.151341	0.0	4	1	4	1	101	85320
1012283	k40	1	FALSE		Matrix	5.304436e+00	13.0706	2.66666728366e+12	799.134776	423.554006	0.0
1012283	k40	1	TRUE	AUTO	Matrix	3.538380e+00	4.8332	2.6666647032e+12	1286.884736	544.153239	0.0	1	1	3	1	199	85320
1012283	k40	1	TRUE	Lc0	Matrix	6.452561e+00	15.8933	2.66666924215e+12	2442.640428	281.497659	0.0	1	1	3	1	32791	85320
1012283	k40	1	TRUE	Lc1	Matrix	3.406938e+00	4.2693	2.66666488361e+12	1232.016201	200.842964	0.0	1	1	3	1	123	85320
1012283	k40	1	TRUE	Lc3	Matrix	5.750252e+00	14.0087	2.6666678645e+12	2990.175464	235.51235	0.0	1	1	3	1	21581	85320
1012283	k40	1	TRUE	Lc4	Matrix	3.619102e+00	4.5001	2.66666654576e+12	657.592723	179.245698	0.0	1	1	3	1	119	85320
1012283	k40	2	FALSE		Matrix	4.990864e+00	26.7993	2.66666854384e+12	1861.47172	483.169811	0.0
1012283	k40	2	TRUE	AUTO	Matrix	2.569709e+00	6.4568	2.66666669028e+12	1297.813217	277.871784	0.0	2	1	3	1	100	85320
1012283	k40	2	TRUE	Lc0	Matrix	4.531256e+00	26.0978	2.66666681228e+12	2754.17511	315.296976	0.0	2	1	3	1	49368	85320
1012283	k40	2	TRUE	Lc1	Matrix	2.616382e+00	6.9212	2.66666624566e+12	2953.446717	272.132349	0.0	2	1	3	1	105	85320
1012283	k40	2	TRUE	Lc3	Matrix	3.923840e+00	18.8187	2.66666520704e+12	4054.984266	662.925591	0.0	2	1	3	1	27327	85320
1012283	k40	2	TRUE	Lc4	Matrix	2.711857e+00	7.6890	2.66666661495e+12	3030.545194	274.701367	0.0	2	1	3	1	184	85320
1012283	k40	3	FALSE		Matrix	4.227452e+00	33.5644	2.6666682667e+12	3026.645851	609.001842	0.0
1012283	k40	3	TRUE	AUTO	Matrix	2.240707e+00	9.0091	2.66666764141e+12	3886.083439	407.087127	0.0	3	1	3	1	127	85320
1012283	k40	3	TRUE	Lc0	Matrix	3.453854e+00	30.6205	2.66666541174e+12	3156.653066	491.146483	0.0	3	1	3	1	53542	85320
1012283	k40	3	TRUE	Lc1	Matrix	2.290040e+00	8.7485	2.66666684852e+12	2031.004576	405.249408	0.0	3	1	3	1	174	85320
1012283	k40	3	TRUE	Lc3	Matrix	3.041060e+00	21.8974	2.66666598022e+12	2224.476448	481.475785	0.0	3	1	3	1	31397	85320
1012283	k40	3	TRUE	Lc4	Matrix	2.254597e+00	8.7534	2.66666743909e+12	3371.253252	490.309281	0.0	3	1	3	1	133	85320
1012283	k40	4	FALSE		Matrix	3.752560e+00	37.0331	2.66666670256e+12	5456.834379	1431.792475	0.0
1012283	k40	4	TRUE	AUTO	Matrix	2.336776e+00	10.8497	2.66666801502e+12	9769.798186	445.487981	0.0	4	1	3	1	140	85320
1012283	k40	4	TRUE	Lc0	Matrix	3.162007e+00	33.9276	2.66666595542e+12	7380.770005	708.317234	0.0	4	1	3	1	53966	85320
1012283	k40	4	TRUE	Lc1	Matrix	2.234350e+00	10.8487	2.6666654441e+12	5658.560753	418.056898	0.0	4	1	3	1	120	85320
1012283	k40	4	TRUE	Lc3	Matrix	2.838834e+00	23.3280	2.6666672344e+12	16373.229332	506.733711	0.0	4	1	3	1	29862	85320
1012283	k40	4	TRUE	Lc4	Matrix	2.133755e+00	10.0624	2.66666671251e+12	5162.596104	436.350642	0.0	4	1	3	1	82	85320
1012294	k40	1	FALSE		Matrix	5.807590e+00	14.5942	2.66666529271e+12	909.398206	525.726509	0.0
1012294	k40	1	TRUE	AUTO	Matrix	3.599293e+00	4.6644	2.6666657936e+12	846.852572	193.076534	0.0	1	1	4	1	148	85320
1012294	k40	1	TRUE	Lc0	Matrix	6.525763e+00	16.4787	2.66666821503e+12	2767.97864	315.295332	0.0	1	1	4	1	27857	85320
1012294	k40	1	TRUE	Lc1	Matrix	3.560891e+00	4.7785	2.66666580852e+12	1034.964205	184.511894	0.0	1	1	4	1	139	85320
1012294	k40	1	TRUE	Lc3	Matrix	5.625597e+00	13.5408	2.66666799233e+12	3911.315589	290.779174	0.0	1	1	4	1	22309	85320
1012294	k40	1	TRUE	Lc4	Matrix	4.002154e+00	5.8941	2.66666722743e+12	903.848548	196.131664	0.0	1	1	4	1	271	85320
1012294	k40	2	FALSE		Matrix	5.038640e+00	26.8938	2.66666494952e+12	2000.107658	975.968501	0.0
1012294	k40	2	TRUE	AUTO	Matrix	2.582267e+00	7.0134	2.66666581463e+12	2983.801692	281.777465	0.0	2	1	4	1	107	85320
1012294	k40	2	TRUE	Lc0	Matrix	4.672873e+00	26.7504	2.66666843491e+12	4087.135675	359.303316	0.0	2	1	4	1	49856	85320
1012294	k40	2	TRUE	Lc1	Matrix	2.653479e+00	7.4143	2.66666679063e+12	3065.246518	319.332801	0.0	2	1	4	1	112	85320
1012294	k40	2	TRUE	Lc3	Matrix	4.128356e+00	21.2525	2.66666614628e+12	2793.665545	353.117405	0.0	2	1	4	1	34224	85320
1012294	k40	2	TRUE	Lc4	Matrix	2.629943e+00	6.9092	2.66666752405e+12	1214.038711	317.732224	0.0	2	1	4	1	142	85320
1012294	k40	3	FALSE		Matrix	4.157760e+00	33.1923	2.66666668896e+12	4186.621964	1535.298474	0.0
1012294	k40	3	TRUE	AUTO	Matrix	2.223168e+00	8.7673	2.66666778432e+12	4824.997359	483.868102	0.0	3	1	4	1	106	85320
1012294	k40	3	TRUE	Lc0	Matrix	3.542221e+00	31.0461	2.66666543988e+12	5677.953384	455.236448	0.0	3	1	4	1	51648	85320
1012294	k40	3	TRUE	Lc1	Matrix	2.222324e+00	8.5633	2.66666657218e+12	1746.297252	434.515353	0.0	3	1	4	1	119	85320
1012294	k40	3	TRUE	Lc3	Matrix	3.071173e+00	22.2161	2.666665733e+12	2735.889525	512.596076	0.0	3	1	4	1	32263	85320
1012294	k40	3	TRUE	Lc4	Matrix	2.246215e+00	8.7070	2.66666601613e+12	4424.434431	362.735598	0.0	3	1	4	1	124	85320
1012294	k40	4	FALSE		Matrix	3.717410e+00	37.1724	2.66666547645e+12	6129.29651	688.424357	0.0
1012294	k40	4	TRUE	AUTO	Matrix	2.194221e+00	11.0260	2.66666530617e+12	4778.502646	446.8458	0.0	4	1	4	1	132	85320
1012294	k40	4	TRUE	Lc0	Matrix	3.131911e+00	33.9787	2.66666562095e+12	6273.622767	525.261317	0.0	4	1	4	1	54124	85320
1012294	k40	4	TRUE	Lc1	Matrix	2.240194e+00	10.8312	2.66666645236e+12	8545.154336	414.793878	0.0	4	1	4	1	129	85320
1012294	k40	4	TRUE	Lc3	Matrix	2.775521e+00	21.9142	2.66666506638e+12	5851.302091	659.455356	0.0	4	1	4	1	25722	85320
1012294	k40	4	TRUE	Lc4	Matrix	2.232583e+00	10.4913	2.66666634527e+12	5967.904283	407.242479	0.0	4	1	4	1	112	85320
1012297	k40	1	FALSE		Matrix	5.682040e+00	14.0792	2.6666666026e+12	890.845408	462.087949	0.0
1012297	k40	1	TRUE	AUTO	Matrix	3.611229e+00	4.6551	2.66666510907e+12	1524.170648	172.486314	0.0	1	1	1	1	140	85320
1012297	k40	1	TRUE	Lc0	Matrix	6.704842e+00	16.6570	2.66666987477e+12	1801.309947	341.355648	0.0	1	1	1	1	32398	85320
1012297	k40	1	TRUE	Lc1	Matrix	3.326303e+00	4.2883	2.66666717837e+12	1357.127818	199.532812	0.0	1	1	1	1	170	85320
1012297	k40	1	TRUE	Lc3	Matrix	5.670528e+00	13.6256	2.6666678615e+12	1573.570336	276.973191	0.0	1	1	1	1	18878	85320
1012297	k40	1	TRUE	Lc4	Matrix	4.153941e+00	5.9179	2.6666681183e+12	605.605462	182.146112	0.0	1	1	1	1	354	85320
1012297	k40	2	FALSE		Matrix	4.794518e+00	25.4575	2.66666776094e+12	1978.179796	620.855982	0.0
1012297	k40	2	TRUE	AUTO	Matrix	2.759547e+00	7.8131	2.66666616707e+12	1138.852545	299.82277	0.0	2	1	1	1	153	85320
1012297	k40	2	TRUE	Lc0	Matrix	4.672401e+00	25.6248	2.66666540553e+12	2910.653749	459.22985	0.0	2	1	1	1	45245	85320
1012297	k40	2	TRUE	Lc1	Matrix	2.722380e+00	8.2009	2.6666664933e+12	2876.66352	321.40617	0.0	2	1	1	1	168	85320
1012297	k40	2	TRUE	Lc3	Matrix	4.038545e+00	19.5525	2.66666741768e+12	3858.23559	304.041694	0.0	2	1	1	1	28723	85320
1012297	k40	2	TRUE	Lc4	Matrix	2.790710e+00	8.1839	2.66666573121e+12	1433.177951	240.579961	0.0	2	1	1	1	199	85320
1012297	k40	3	FALSE		Matrix	4.131047e+00	32.7111	2.66666519735e+12	3490.897937	700.130087	0.0
1012297	k40	3	TRUE	AUTO	Matrix	2.316226e+00	9.8039	2.66666636135e+12	2223.101381	450.509666	0.0	3	1	1	1	158	85320
1012297	k40	3	TRUE	Lc0	Matrix	3.226522e+00	28.1014	2.66666558213e+12	4242.360223	525.133086	0.0	3	1	1	1	48725	85320
1012297	k40	3	TRUE	Lc1	Matrix	2.218388e+00	8.0508	2.66666653671e+12	4260.687612	506.055256	0.0	3	1	1	1	109	85320
1012297	k40	3	TRUE	Lc3	Matrix	3.044289e+00	21.3534	2.66666625957e+12	3072.907346	557.10545	0.0	3	1	1	1	29004	85320
1012297	k40	3	TRUE	Lc4	Matrix	2.258876e+00	8.4151	2.66666636653e+12	3036.122337	465.908808	0.0	3	1	1	1	100	85320
1012297	k40	4	FALSE		Matrix	3.668746e+00	36.9498	2.66666471756e+12	5595.382774	745.371977	0.0
1012297	k40	4	TRUE	AUTO	Matrix	2.227112e+00	10.5730	2.66666595988e+12	8291.199896	398.049742	0.0	4	1	1	1	147	85320
1012297	k40	4	TRUE	Lc0	Matrix	3.170803e+00	35.2939	2.66666751862e+12	6651.518307	483.732544	0.0	4	1	1	1	56549	85320
1012297	k40	4	TRUE	Lc1	Matrix	2.242902e+00	10.8099	2.66666693227e+12	4999.722937	476.939841	0.0	4	1	1	1	88	85320
1012297	k40	4	TRUE	Lc3	Matrix	2.715768e+00	22.0851	2.66666691456e+12	8507.080889	931.78144	0.0	4	1	1	1	26976	85320
1012297	k40	4	TRUE	Lc4	Matrix	2.217110e+00	10.5935	2.66666674337e+12	15124.342664	495.310102	0.0	4	1	1	1	103	85320
1012302	k40	1	FALSE		Matrix	5.689914e+00	13.7329	2.66666923472e+12	773.532724	354.767926	0.0
1012302	k40	1	TRUE	AUTO	Matrix	3.757191e+00	5.3290	2.66666631225e+12	614.620631	229.968582	0.0	1	1	2	1	180	85320
1012302	k40	1	TRUE	Lc0	Matrix	6.439538e+00	15.8883	2.6666642021e+12	2876.491438	329.318907	0.0	1	1	2	1	30801	85320
1012302	k40	1	TRUE	Lc1	Matrix	3.525991e+00	4.3877	2.6666682074e+12	814.536815	272.332902	0.0	1	1	2	1	101	85320
1012302	k40	1	TRUE	Lc3	Matrix	5.649365e+00	13.4612	2.66666411158e+12	1777.178048	261.619529	0.0	1	1	2	1	18649	85320
1012302	k40	1	TRUE	Lc4	Matrix	3.623914e+00	4.4682	2.66666798864e+12	689.519011	207.039562	0.0	1	1	2	1	135	85320
1012302	k40	2	FALSE		Matrix	4.848877e+00	25.7205	2.66666415054e+12	1835.535721	924.358606	0.0
1012302	k40	2	TRUE	AUTO	Matrix	2.564321e+00	6.4859	2.66666561543e+12	1938.82152	300.937563	0.0	2	1	2	1	103	85320
1012302	k40	2	TRUE	Lc0	Matrix	4.734235e+00	26.7859	2.66666675116e+12	2228.697718	379.404894	0.0	2	1	2	1	47353	85320
1012302	k40	2	TRUE	Lc1	Matrix	2.533542e+00	6.8695	2.66666696439e+12	2835.32458	266.890447	0.0	2	1	2	1	127	85320
1012302	k40	2	TRUE	Lc3	Matrix	3.982467e+00	19.4036	2.66666786813e+12	2689.544655	323.819806	0.0	2	1	2	1	29859	85320
1012302	k40	2	TRUE	Lc4	Matrix	2.686672e+00	7.7400	2.66666704029e+12	3291.185654	283.87602	0.0	2	1	2	1	150	85320
1012302	k40	3	FALSE		Matrix	4.092808e+00	33.1607	2.66666495959e+12	3024.928031	639.955362	0.0
1012302	k40	3	TRUE	AUTO	Matrix	2.284225e+00	9.4412	2.66666593908e+12	2856.141268	786.24314	0.0	3	1	2	1	196	85320
1012302	k40	3	TRUE	Lc0	Matrix	3.543780e+00	30.9049	2.66666609976e+12	3598.214646	430.466194	0.0	3	1	2	1	53395	85320
1012302	k40	3	TRUE	Lc1	Matrix	2.353092e+00	8.9442	2.66666739301e+12	2031.664703	412.927686	0.0	3	1	2	1	97	85320
1012302	k40	3	TRUE	Lc3	Matrix	3.026129e+00	22.4977	2.66666724061e+12	3569.807487	488.801893	0.0	3	1	2	1	33186	85320
1012302	k40	3	TRUE	Lc4	Matrix	2.286419e+00	9.7872	2.66666648463e+12	2110.243521	497.874363	0.0	3	1	2	1	120	85320
1012302	k40	4	FALSE		Matrix	3.891293e+00	36.3094	2.66666807126e+12	7421.356923	934.580755	0.0
1012302	k40	4	TRUE	AUTO	Matrix	2.233718e+00	10.0751	2.66666615763e+12	5715.749953	412.892388	0.0	4	1	2	1	112	85320
1012302	k40	4	TRUE	Lc0	Matrix	3.000152e+00	33.1093	2.66666710429e+12	10499.508466	460.336502	0.0	4	1	2	1	52859	85320
1012302	k40	4	TRUE	Lc1	Matrix	2.198195e+00	10.8489	2.66666552562e+12	6505.380933	420.198969	0.0	4	1	2	1	140	85320
1012302	k40	4	TRUE	Lc3	Matrix	2.775414e+00	23.5581	2.66666772865e+12	6129.172499	540.819596	0.0	4	1	2	1	30963	85320
1012302	k40	4	TRUE	Lc4	Matrix	2.146166e+00	9.9706	2.66666705532e+12	9178.363881	361.63989	0.0	4	1	2	1	145	85320
1012307	k40	1	FALSE		Matrix	5.750076e+00	14.4768	2.66666674591e+12	824.40402	374.719701	0.0
1012307	k40	1	TRUE	AUTO	Matrix	3.458985e+00	4.4686	2.66666643692e+12	982.517895	187.710177	0.0	1	1	3	1	113	85320
1012307	k40	1	TRUE	Lc0	Matrix	6.705407e+00	17.0317	2.66666660442e+12	2600.399965	361.092047	0.0	1	1	3	1	31008	85320
1012307	k40	1	TRUE	Lc1	Matrix	3.605638e+00	4.9108	2.66666496332e+12	601.729496	212.013078	0.0	1	1	3	1	161	85320
1012307	k40	1	TRUE	Lc3	Matrix	5.801633e+00	13.9858	2.66666839375e+12	2570.68074	256.855964	0.0	1	1	3	1	21044	85320
1012307	k40	1	TRUE	Lc4	Matrix	3.565513e+00	4.8014	2.66666856578e+12	906.301684	202.340782	0.0	1	1	3	1	115	85320
1012307	k40	2	FALSE		Matrix	4.931434e+00	26.0490	2.66666800407e+12	1884.492431	488.111496	0.0
1012307	k40	2	TRUE	AUTO	Matrix	2.704627e+00	6.6252	2.66666756006e+12	2617.833552	319.804722	0.0	2	1	3	1	141	85320
1012307	k40	2	TRUE	Lc0	Matrix	4.540865e+00	25.9533	2.6666683799e+12	3530.115551	309.46002	0.0	2	1	3	1	49376	85320
1012307	k40	2	TRUE	Lc1	Matrix	2.604063e+00	6.5763	2.66666727858e+12	869.28124	326.454748	0.0	2	1	3	1	136	85320
1012307	k40	2	TRUE	Lc3	Matrix	4.150839e+00	20.8167	2.66666500716e+12	2462.106355	324.416034	0.0	2	1	3	1	33041	85320
1012307	k40	2	TRUE	Lc4	Matrix	2.605983e+00	7.6207	2.66666592014e+12	1619.394382	317.787675	0.0	2	1	3	1	121	85320
1012307	k40	3	FALSE		Matrix	4.105062e+00	33.0885	2.66666469545e+12	4061.367357	680.235439	0.0
1012307	k40	3	TRUE	AUTO	Matrix	2.326440e+00	8.5135	2.66666556492e+12	1395.437841	419.030582	0.0	3	1	3	1	93	85320
1012307	k40	3	TRUE	Lc0	Matrix	3.509670e+00	29.3894	2.66666832402e+12	1611.357492	495.171636	0.0	3	1	3	1	49614	85320
1012307	k40	3	TRUE	Lc1	Matrix	2.274456e+00	8.4446	2.6666654671e+12	1695.837351	487.571705	0.0	3	1	3	1	93	85320
1012307	k40	3	TRUE	Lc3	Matrix	3.137379e+00	22.8273	2.66666861649e+12	5839.723247	539.618942	0.0	3	1	3	1	32244	85320
1012307	k40	3	TRUE	Lc4	Matrix	2.259792e+00	7.9585	2.6666675496e+12	2196.962986	419.628751	0.0	3	1	3	1	116	85320
1012307	k40	4	FALSE		Matrix	3.689262e+00	37.3743	2.66666498032e+12	4548.529146	876.649299	0.0
1012307	k40	4	TRUE	AUTO	Matrix	2.259038e+00	11.3049	2.66666559383e+12	9514.823151	405.602992	0.0	4	1	3	1	135	85320
1012307	k40	4	TRUE	Lc0	Matrix	3.164251e+00	34.8120	2.66666620175e+12	7383.349283	453.439131	0.0	4	1	3	1	55789	85320
1012307	k40	4	TRUE	Lc1	Matrix	2.179077e+00	10.0993	2.66666509044e+12	5368.116392	427.9204	0.0	4	1	3	1	91	85320
1012307	k40	4	TRUE	Lc3	Matrix	2.780909e+00	23.7277	2.66666647737e+12	8969.23443	517.989081	0.0	4	1	3	1	30905	85320
1012307	k40	4	TRUE	Lc4	Matrix	2.289057e+00	10.9772	2.66666670989e+12	5391.458656	384.74482	0.0	4	1	3	1	89	85320
1012314	k40	1	FALSE		Matrix	5.751807e+00	14.4685	2.66666426495e+12	908.214772	1329.179173	0.0
1012314	k40	1	TRUE	AUTO	Matrix	3.480961e+00	4.4590	2.66666675519e+12	1096.412118	199.615673	0.0	1	1	4	1	117	85320
1012314	k40	1	TRUE	Lc0	Matrix	6.597601e+00	16.5991	2.66666455539e+12	1508.136841	321.302444	0.0	1	1	4	1	27436	85320
1012314	k40	1	TRUE	Lc1	Matrix	3.612892e+00	4.7376	2.66666835942e+12	815.236346	181.149827	0.0	1	1	4	1	97	85320
1012314	k40	1	TRUE	Lc3	Matrix	5.830865e+00	14.0019	2.66666447564e+12	4718.537683	344.899358	0.0	1	1	4	1	22035	85320
1012314	k40	1	TRUE	Lc4	Matrix	3.658653e+00	4.9068	2.6666677775e+12	832.354633	182.802441	0.0	1	1	4	1	173	85320
1012314	k40	2	FALSE		Matrix	5.084905e+00	27.2912	2.66666655934e+12	3250.33532	466.476636	0.0
1012314	k40	2	TRUE	AUTO	Matrix	2.659274e+00	6.6536	2.66666678172e+12	2879.629501	600.968506	0.0	2	1	4	1	100	85320
1012314	k40	2	TRUE	Lc0	Matrix	4.702511e+00	26.2110	2.6666670203e+12	1789.514753	371.167708	0.0	2	1	4	1	45359	85320
1012314	k40	2	TRUE	Lc1	Matrix	2.509724e+00	6.6675	2.66666708062e+12	3521.296175	265.736233	0.0	2	1	4	1	107	85320
1012314	k40	2	TRUE	Lc3	Matrix	3.991924e+00	19.6829	2.66666511086e+12	4369.030429	309.487375	0.0	2	1	4	1	30578	85320
1012314	k40	2	TRUE	Lc4	Matrix	2.526860e+00	6.4446	2.66666611008e+12	2784.005792	274.397914	0.0	2	1	4	1	100	85320
1012314	k40	3	FALSE		Matrix	4.118590e+00	32.9100	2.66666758589e+12	3369.771629	994.722618	0.0
1012314	k40	3	TRUE	AUTO	Matrix	2.251778e+00	8.1047	2.6666680965e+12	3001.377927	418.137797	0.0	3	1	4	1	118	85320
1012314	k40	3	TRUE	Lc0	Matrix	3.447828e+00	30.6416	2.66666740135e+12	2712.877008	485.528404	0.0	3	1	4	1	54129	85320
1012314	k40	3	TRUE	Lc1	Matrix	2.241345e+00	8.6820	2.66666710989e+12	2214.124539	460.787479	0.0	3	1	4	1	148	85320
1012314	k40	3	TRUE	Lc3	Matrix	3.026098e+00	22.4650	2.66666715785e+12	2888.745842	457.235018	0.0	3	1	4	1	33138	85320
1012314	k40	3	TRUE	Lc4	Matrix	2.286628e+00	8.8694	2.6666655736e+12	1904.680898	409.672746	0.0	3	1	4	1	131	85320
1012314	k40	4	FALSE		Matrix	3.418003e+00	37.4210	2.66666783455e+12	5836.356227	583.368149	0.0
1012314	k40	4	TRUE	AUTO	Matrix	2.235645e+00	10.5414	2.66666617778e+12	6429.025678	508.202778	0.0	4	1	4	1	119	85320
1012314	k40	4	TRUE	Lc0	Matrix	3.148251e+00	33.4398	2.66666619278e+12	12677.381914	493.281983	0.0	4	1	4	1	53316	85320
1012314	k40	4	TRUE	Lc1	Matrix	2.254760e+00	10.3462	2.66666632108e+12	11699.377998	484.204891	0.0	4	1	4	1	80	85320
1012314	k40	4	TRUE	Lc3	Matrix	2.746713e+00	22.9127	2.66666554304e+12	6439.492163	522.837699	0.0	4	1	4	1	29784	85320
1012314	k40	4	TRUE	Lc4	Matrix	2.236463e+00	10.5514	2.66666678622e+12	6416.030763	392.143712	0.0	4	1	4	1	103	85320
1012321	k40	1	FALSE		Matrix	6.027805e+00	15.3178	2.66666476517e+12	1600.783331	1202.193648	0.0
1012321	k40	1	TRUE	AUTO	Matrix	3.662120e+00	4.9077	2.66666789312e+12	896.709215	182.188374	0.0	1	1	1	1	100	85320
1012321	k40	1	TRUE	Lc0	Matrix	6.463771e+00	16.0055	2.66666750868e+12	1657.284969	296.541748	0.0	1	1	1	1	30205	85320
1012321	k40	1	TRUE	Lc1	Matrix	3.654216e+00	4.6187	2.66666778022e+12	1042.764145	194.788222	0.0	1	1	1	1	99	85320
1012321	k40	1	TRUE	Lc3	Matrix	5.794897e+00	13.9772	2.66666672698e+12	2797.306699	264.423514	0.0	1	1	1	1	20549	85320
1012321	k40	1	TRUE	Lc4	Matrix	3.405840e+00	4.5744	2.66666713896e+12	607.621163	203.914414	0.0	1	1	1	1	213	85320
1012321	k40	2	FALSE		Matrix	4.972235e+00	26.6769	2.66666432508e+12	2102.823769	1042.887166	0.0
1012321	k40	2	TRUE	AUTO	Matrix	2.772667e+00	7.8945	2.66666516792e+12	1262.582341	245.76977	0.0	2	1	1	1	152	85320
1012321	k40	2	TRUE	Lc0	Matrix	4.642730e+00	26.5803	2.66666804375e+12	2188.928376	302.923161	0.0	2	1	1	1	49326	85320
1012321	k40	2	TRUE	Lc1	Matrix	2.702757e+00	6.9600	2.66666708578e+12	2701.026224	226.331566	0.0	2	1	1	1	165	85320
1012321	k40	2	TRUE	Lc3	Matrix	4.207839e+00	20.7474	2.66666747218e+12	3685.505144	280.281172	0.0	2	1	1	1	32002	85320
1012321	k40	2	TRUE	Lc4	Matrix	2.515400e+00	6.1590	2.6666660944e+12	2323.165678	269.643267	0.0	2	1	1	1	105	85320
1012321	k40	3	FALSE		Matrix	4.112979e+00	33.0952	2.66666638657e+12	3508.970284	781.378855	0.0
1012321	k40	3	TRUE	AUTO	Matrix	2.244975e+00	8.8478	2.66666661405e+12	2114.561672	748.963897	0.0	3	1	1	1	102	85320
1012321	k40	3	TRUE	Lc0	Matrix	3.549011e+00	31.5966	2.66666653221e+12	5623.46097	432.738629	0.0	3	1	1	1	54218	85320
1012321	k40	3	TRUE	Lc1	Matrix	2.270284e+00	8.9312	2.66666650526e+12	1716.382862	400.121898	0.0	3	1	1	1	154	85320
1012321	k40	3	TRUE	Lc3	Matrix	2.958373e+00	20.3498	2.66666558871e+12	2852.429453	467.250426	0.0	3	1	1	1	27195	85320
1012321	k40	3	TRUE	Lc4	Matrix	2.268552e+00	8.9846	2.66666699614e+12	3071.794658	417.917899	0.0	3	1	1	1	137	85320
1012321	k40	4	FALSE		Matrix	3.837572e+00	36.8521	2.66666738165e+12	11061.77033	682.471445	0.0
1012321	k40	4	TRUE	AUTO	Matrix	2.250866e+00	11.0196	2.66666622531e+12	5292.890731	407.419629	0.0	4	1	1	1	118	85320
1012321	k40	4	TRUE	Lc0	Matrix	3.109631e+00	34.7670	2.66666717368e+12	14750.400345	511.766925	0.0	4	1	1	1	56148	85320
1012321	k40	4	TRUE	Lc1	Matrix	2.217809e+00	10.9433	2.66666692789e+12	9203.684182	422.561929	0.0	4	1	1	1	133	85320
1012321	k40	4	TRUE	Lc3	Matrix	2.781470e+00	24.2444	2.66666760722e+12	6972.613726	544.688066	0.0	4	1	1	1	32432	85320
1012321	k40	4	TRUE	Lc4	Matrix	2.106781e+00	10.0176	2.66666647787e+12	10574.477061	405.062881	0.0	4	1	1	1	89	85320
1012328	k40	1	FALSE		Matrix	5.636534e+00	13.9400	2.66666678154e+12	1036.216659	1507.136167	0.0
1012328	k40	1	TRUE	AUTO	Matrix	3.619889e+00	4.5468	2.66666724952e+12	1097.505308	191.315622	0.0	1	1	2	1	147	85320
1012328	k40	1	TRUE	Lc0	Matrix	6.145682e+00	15.3090	2.66666673094e+12	2453.978752	284.372945	0.0	1	1	2	1	27573	85320
1012328	k40	1	TRUE	Lc1	Matrix	3.392159e+00	4.2245	2.66666777819e+12	828.885595	209.101126	0.0	1	1	2	1	91	85320
1012328	k40	1	TRUE	Lc3	Matrix	5.591378e+00	12.9050	2.66666795265e+12	1730.657105	254.47106	0.0	1	1	2	1	17077	85320
1012328	k40	1	TRUE	Lc4	Matrix	3.579624e+00	4.7232	2.66666595617e+12	1157.695904	197.747929	0.0	1	1	2	1	89	85320
1012328	k40	2	FALSE		Matrix	4.971716e+00	27.0514	2.66666439577e+12	1790.713163	526.532191	0.0
1012328	k40	2	TRUE	AUTO	Matrix	2.569792e+00	6.4687	2.66666544902e+12	2918.739922	278.10554	0.0	2	1	2	1	103	85320
1012328	k40	2	TRUE	Lc0	Matrix	4.390021e+00	25.2208	2.6666655762e+12	2178.536538	863.048965	0.0	2	1	2	1	47779	85320
1012328	k40	2	TRUE	Lc1	Matrix	2.785485e+00	7.7476	2.66666735184e+12	1272.697736	416.918304	0.0	2	1	2	1	78	85320
1012328	k40	2	TRUE	Lc3	Matrix	3.942679e+00	19.6051	2.66666642576e+12	3739.922718	319.867288	0.0	2	1	2	1	29337	85320
1012328	k40	2	TRUE	Lc4	Matrix	2.837154e+00	8.1729	2.66666657899e+12	3010.90924	277.293849	0.0	2	1	2	1	206	85320
1012328	k40	3	FALSE		Matrix	3.932557e+00	32.3439	2.6666669017e+12	2706.328753	971.435276	0.0
1012328	k40	3	TRUE	AUTO	Matrix	2.225276e+00	8.1261	2.66666617043e+12	1322.659805	484.747517	0.0	3	1	2	1	109	85320
1012328	k40	3	TRUE	Lc0	Matrix	3.485982e+00	29.5947	2.66666816456e+12	2362.572112	606.838092	0.0	3	1	2	1	48827	85320
1012328	k40	3	TRUE	Lc1	Matrix	2.171712e+00	8.4026	2.66666688192e+12	4282.100531	406.912818	0.0	3	1	2	1	109	85320
1012328	k40	3	TRUE	Lc3	Matrix	3.038359e+00	21.3128	2.66666742845e+12	2985.789666	466.295098	0.0	3	1	2	1	29228	85320
1012328	k40	3	TRUE	Lc4	Matrix	2.256868e+00	9.2872	2.66666783457e+12	2038.416869	411.914971	0.0	3	1	2	1	189	85320
1012328	k40	4	FALSE		Matrix	3.796570e+00	37.4615	2.66666520916e+12	4468.896144	800.379061	0.0
1012328	k40	4	TRUE	AUTO	Matrix	2.247603e+00	9.5227	2.66666633175e+12	8766.227139	456.246242	0.0	4	1	2	1	93	85320
1012328	k40	4	TRUE	Lc0	Matrix	2.996303e+00	32.2896	2.66666772176e+12	4851.990056	509.634584	0.0	4	1	2	1	50015	85320
1012328	k40	4	TRUE	Lc1	Matrix	2.254331e+00	10.8786	2.66666617455e+12	6092.167582	504.784365	0.0	4	1	2	1	161	85320
1012328	k40	4	TRUE	Lc3	Matrix	2.693849e+00	23.3662	2.66666536974e+12	12042.940896	587.270253	0.0	4	1	2	1	30225	85320
1012328	k40	4	TRUE	Lc4	Matrix	2.192865e+00	10.7774	2.66666637622e+12	5896.192246	434.692688	0.0	4	1	2	1	165	85320
1012335	k40	1	FALSE		Matrix	5.715537e+00	14.3884	2.66666952040e+12	846.984627	426.065417	0.0
1012335	k40	1	TRUE	AUTO	Matrix	3.644194e+00	4.7603	2.66666811305e+12	996.648029	182.17931	0.0	1	1	3	1	191	85320
1012335	k40	1	TRUE	Lc0	Matrix	6.508372e+00	16.4830	2.66666875119e+12	2515.268479	297.934702	0.0	1	1	3	1	27065	85320
1012335	k40	1	TRUE	Lc1	Matrix	3.417845e+00	4.2876	2.66666760806e+12	711.588524	205.382592	0.0	1	1	3	1	118	85320
1012335	k40	1	TRUE	Lc3	Matrix	6.266310e+00	15.3261	2.66666581836e+12	1969.279091	272.655724	0.0	1	1	3	1	23352	85320
1012335	k40	1	TRUE	Lc4	Matrix	3.692941e+00	4.7219	2.66666531022e+12	815.951988	178.315353	0.0	1	1	3	1	81	85320
1012335	k40	2	FALSE		Matrix	5.029858e+00	26.8458	2.66666472629e+12	1746.479834	515.284254	0.0
1012335	k40	2	TRUE	AUTO	Matrix	2.700500e+00	7.3253	2.6666654355e+12	2791.853138	278.733797	0.0	2	1	3	1	158	85320
1012335	k40	2	TRUE	Lc0	Matrix	4.507773e+00	26.0980	2.66666778138e+12	2311.387168	293.024868	0.0	2	1	3	1	49275	85320
1012335	k40	2	TRUE	Lc1	Matrix	2.581005e+00	6.7065	2.66666597495e+12	3340.517315	314.696978	0.0	2	1	3	1	93	85320
1012335	k40	2	TRUE	Lc3	Matrix	3.939079e+00	19.5063	2.66666588418e+12	4826.670811	282.474436	0.0	2	1	3	1	30690	85320
1012335	k40	2	TRUE	Lc4	Matrix	2.476033e+00	6.2231	2.6666652567e+12	1208.040035	311.439798	0.0	2	1	3	1	76	85320
1012335	k40	3	FALSE		Matrix	4.107331e+00	33.1476	2.66666822243e+12	4511.856635	750.562386	0.0
1012335	k40	3	TRUE	AUTO	Matrix	2.288361e+00	9.1694	2.66666597544e+12	1961.005381	396.054853	0.0	3	1	3	1	134	85320
1012335	k40	3	TRUE	Lc0	Matrix	3.544807e+00	30.9133	2.66666614112e+12	4185.152337	533.18017	0.0	3	1	3	1	52700	85320
1012335	k40	3	TRUE	Lc1	Matrix	2.303111e+00	9.4516	2.66666628379e+12	2922.278427	403.048269	0.0	3	1	3	1	115	85320
1012335	k40	3	TRUE	Lc3	Matrix	3.022398e+00	21.1978	2.6666678002e+12	3273.975598	414.307846	0.0	3	1	3	1	30218	85320
1012335	k40	3	TRUE	Lc4	Matrix	2.225368e+00	8.4964	2.66666737587e+12	2036.725035	418.193222	0.0	3	1	3	1	108	85320
1012335	k40	4	FALSE		Matrix	3.691238e+00	37.8385	2.66666845082e+12	11137.981804	738.816291	0.0
1012335	k40	4	TRUE	AUTO	Matrix	2.182362e+00	10.5581	2.66666741032e+12	6445.647432	393.034481	0.0	4	1	3	1	101	85320
1012335	k40	4	TRUE	Lc0	Matrix	3.243792e+00	35.3996	2.66666625874e+12	12911.411565	531.000444	0.0	4	1	3	1	56274	85320
1012335	k40	4	TRUE	Lc1	Matrix	2.167808e+00	9.5729	2.66666614477e+12	8080.685178	531.075604	0.0	4	1	3	1	76	85320
1012335	k40	4	TRUE	Lc3	Matrix	2.782854e+00	24.1517	2.66666706265e+12	6034.076083	482.855149	0.0	4	1	3	1	31283	85320
1012335	k40	4	TRUE	Lc4	Matrix	2.138805e+00	9.6627	2.66666635161e+12	8654.772309	407.891233	0.0	4	1	3	1	89	85320
1012342	k40	1	FALSE		Matrix	5.703247e+00	14.4409	2.66666719979e+12	1001.879202	438.029635	0.0
1012342	k40	1	TRUE	AUTO	Matrix	3.533695e+00	4.4052	2.6666675948e+12	964.18367	193.706722	0.0	1	1	1	1	103	85320
1012342	k40	1	TRUE	Lc0	Matrix	6.644109e+00	16.8638	2.66666630002e+12	3261.601101	279.477642	0.0	1	1	1	1	30328	85320
1012342	k40	1	TRUE	Lc1	Matrix	3.503119e+00	4.7373	2.66666526389e+12	1004.522202	202.302158	0.0	1	1	1	1	115	85320
1012342	k40	1	TRUE	Lc3	Matrix	5.692806e+00	13.4926	2.66666403616e+12	3202.618269	318.520987	0.0	1	1	1	1	21065	85320
1012342	k40	1	TRUE	Lc4	Matrix	3.428768e+00	4.2116	2.66666602294e+12	1068.795286	188.129515	0.0	1	1	1	1	161	85320
1012342	k40	2	FALSE		Matrix	4.911192e+00	26.2296	2.66666920978e+12	1376.706248	583.550537	0.0
1012342	k40	2	TRUE	AUTO	Matrix	2.665803e+00	7.1165	2.66666672017e+12	2697.593806	288.074801	0.0	2	1	1	1	86	85320
1012342	k40	2	TRUE	Lc0	Matrix	4.405019e+00	24.5207	2.66666635203e+12	4576.668549	303.922089	0.0	2	1	1	1	43691	85320
1012342	k40	2	TRUE	Lc1	Matrix	2.719257e+00	7.7929	2.66666656962e+12	3073.756603	290.632188	0.0	2	1	1	1	121	85320
1012342	k40	2	TRUE	Lc3	Matrix	3.740282e+00	17.4968	2.66666771444e+12	3283.624697	300.451324	0.0	2	1	1	1	25401	85320
1012342	k40	2	TRUE	Lc4	Matrix	2.664719e+00	6.7315	2.66666690959e+12	1371.555103	271.326553	0.0	2	1	1	1	120	85320
1012342	k40	3	FALSE		Matrix	4.050877e+00	32.6258	2.66666802384e+12	4301.840615	1372.266561	0.0
1012342	k40	3	TRUE	AUTO	Matrix	2.301715e+00	8.5480	2.66666802526e+12	2112.729055	419.272348	0.0	3	1	1	1	106	85320
1012342	k40	3	TRUE	Lc0	Matrix	3.295682e+00	28.2323	2.66666813348e+12	4171.979285	483.10825	0.0	3	1	1	1	47828	85320
1012342	k40	3	TRUE	Lc1	Matrix	2.219708e+00	9.1938	2.66666618317e+12	4790.778126	480.857765	0.0	3	1	1	1	209	85320
1012342	k40	3	TRUE	Lc3	Matrix	2.924884e+00	20.0206	2.66666646583e+12	2615.536575	618.299676	0.0	3	1	1	1	27856	85320
1012342	k40	3	TRUE	Lc4	Matrix	2.238621e+00	8.9012	2.66666772141e+12	1805.122397	433.640694	0.0	3	1	1	1	116	85320
1012342	k40	4	FALSE		Matrix	3.638172e+00	37.6316	2.66666729267e+12	11411.137513	736.146926	0.0
1012342	k40	4	TRUE	AUTO	Matrix	2.191797e+00	10.8122	2.66666735443e+12	9034.502846	566.076883	0.0	4	1	1	1	95	85320
1012342	k40	4	TRUE	Lc0	Matrix	3.294462e+00	34.6491	2.66666602682e+12	7000.324628	481.553906	0.0	4	1	1	1	52794	85320
1012342	k40	4	TRUE	Lc1	Matrix	2.275903e+00	10.8228	2.66666644149e+12	5374.158311	418.966222	0.0	4	1	1	1	105	85320
1012342	k40	4	TRUE	Lc3	Matrix	2.745341e+00	23.9565	2.66666501762e+12	7262.727863	538.366742	0.0	4	1	1	1	31191	85320
1012342	k40	4	TRUE	Lc4	Matrix	2.243629e+00	9.8418	2.66666749158e+12	6168.040267	621.443668	0.0	4	1	1	1	82	85320
1012347	p100	1	FALSE		Matrix	5.883962e+00	15.1711	2.66666453406e+12	3940.224735	535.356625	0.0
1012347	p100	1	TRUE	AUTO	Matrix	3.505670e+00	4.2706	2.66666501024e+12	7069.611453	179.018614	0.0	1	1	2	1	94	85320
1012347	p100	1	TRUE	Lc0	Matrix	6.359959e+00	15.4444	2.66666720911e+12	7562.632182	249.561272	0.0	1	1	2	1	39828	85320
1012347	p100	1	TRUE	Lc1	Matrix	3.788655e+00	5.0109	2.66666755368e+12	5543.8965	189.026885	0.0	1	1	2	1	272	85320
1012347	p100	1	TRUE	Lc3	Matrix	5.740108e+00	13.5409	2.66666475324e+12	7311.676648	230.773063	0.0	1	1	2	1	24174	85320
1012347	p100	1	TRUE	Lc4	Matrix	3.470271e+00	4.4547	2.66666728507e+12	5900.492821	188.701436	0.0	1	1	2	1	100	85320
1012347	p100	2	FALSE		Matrix	4.827236e+00	27.8183	2.66666653836e+12	2826.160723	572.811779	0.0
1012347	p100	2	TRUE	AUTO	Matrix	2.624363e+00	7.2351	2.66666773156e+12	12979.872676	305.702476	0.0	2	1	2	1	145	85320
1012347	p100	2	TRUE	Lc0	Matrix	3.881788e+00	24.0312	2.66666802057e+12	11282.134987	477.652505	0.0	2	1	2	1	57439	85320
1012347	p100	2	TRUE	Lc1	Matrix	2.608923e+00	7.6625	2.66666629276e+12	6744.251142	262.024578	0.0	2	1	2	1	186	85320
1012347	p100	2	TRUE	Lc3	Matrix	3.276540e+00	15.0021	2.66666778018e+12	10395.550354	603.280019	0.0	2	1	2	1	24311	85320
1012347	p100	2	TRUE	Lc4	Matrix	2.629395e+00	7.3121	2.66666667412e+12	11858.981062	263.565725	0.0	2	1	2	1	173	85320
1012354	p100	1	FALSE		Matrix	6.517579e+00	16.9104	2.66666744785e+12	3912.302399	1334.588242	0.0
1012354	p100	1	TRUE	AUTO	Matrix	3.595424e+00	4.8180	2.66666485859e+12	5504.699294	234.32999	0.0	1	1	4	1	161	85320
1012354	p100	1	TRUE	Lc0	Matrix	6.325945e+00	15.3466	2.66666415908e+12	6454.206511	228.84881	0.0	1	1	4	1	43046	85320
1012354	p100	1	TRUE	Lc1	Matrix	3.965972e+00	5.5707	2.66666801516e+12	5225.137638	164.444841	0.0	1	1	4	1	321	85320
1012354	p100	1	TRUE	Lc3	Matrix	5.157720e+00	11.4326	2.66666502528e+12	10160.990884	210.21416	0.0	1	1	4	1	24873	85320
1012354	p100	1	TRUE	Lc4	Matrix	3.868240e+00	5.2843	2.66666795e+12	5601.678095	179.195331	0.0	1	1	4	1	200	85320
1012354	p100	2	FALSE		Matrix	4.721441e+00	27.3428	2.66666515536e+12	3240.52057	425.518101	0.0
1012354	p100	2	TRUE	AUTO	Matrix	2.580897e+00	6.6746	2.66666795e+12	9726.895157	258.528619	0.0	2	1	4	1	103	85320
1012354	p100	2	TRUE	Lc0	Matrix	4.092970e+00	25.4323	2.66666818628e+12	10737.173071	365.373315	0.0	2	1	4	1	55904	85320
1012354	p100	2	TRUE	Lc1	Matrix	2.644311e+00	7.0702	2.66666600519e+12	6367.956469	310.432956	0.0	2	1	4	1	106	85320
1012354	p100	2	TRUE	Lc3	Matrix	3.472726e+00	17.0345	2.66666809541e+12	7203.341943	379.969858	0.0	2	1	4	1	30016	85320
1012354	p100	2	TRUE	Lc4	Matrix	2.568732e+00	6.6790	2.66666747623e+12	11303.527616	313.30438	0.0	2	1	4	1	151	85320
1012363	p100	1	FALSE		Matrix	5.914912e+00	14.2999	2.66666709626e+12	3807.531298	1773.352717	0.0
1012363	p100	1	TRUE	AUTO	Matrix	3.781679e+00	4.8683	2.66666607357e+12	5700.749824	178.902035	0.0	1	1	3	1	92	85320
1012363	p100	1	TRUE	Lc0	Matrix	6.392861e+00	15.5033	2.66666689465e+12	6343.424987	255.919073	0.0	1	1	3	1	42102	85320
1012363	p100	1	TRUE	Lc1	Matrix	3.519029e+00	4.4434	2.66666739076e+12	6230.081463	161.739544	0.0	1	1	3	1	94	85320
1012363	p100	1	TRUE	Lc3	Matrix	5.538752e+00	12.8376	2.66666538291e+12	8568.168926	219.799459	0.0	1	1	3	1	25299	85320
1012363	p100	1	TRUE	Lc4	Matrix	3.801494e+00	5.3021	2.66666820963e+12	5792.84419	185.262859	0.0	1	1	3	1	311	85320
1012363	p100	2	FALSE		Matrix	4.620017e+00	27.0243	2.66666457237e+12	3313.909112	391.099849	0.0
1012363	p100	2	TRUE	AUTO	Matrix	2.565445e+00	6.8833	2.66666719792e+12	9733.448823	299.716122	0.0	2	1	3	1	160	85320
1012363	p100	2	TRUE	Lc0	Matrix	4.099992e+00	25.1510	2.66666759674e+12	11105.572479	437.025818	0.0	2	1	3	1	58021	85320
1012363	p100	2	TRUE	Lc1	Matrix	2.562125e+00	6.9471	2.66666738638e+12	9580.194041	315.147617	0.0	2	1	3	1	144	85320
1012363	p100	2	TRUE	Lc3	Matrix	3.474865e+00	16.3504	2.66666699884e+12	11007.487823	417.057778	0.0	2	1	3	1	27980	85320
1012363	p100	2	TRUE	Lc4	Matrix	2.646205e+00	6.7811	2.66666810326e+12	11530.871306	288.942185	0.0	2	1	3	1	160	85320
1012372	p100	1	FALSE		Matrix	6.417162e+00	16.3548	2.66666450342e+12	4058.683261	444.199124	0.0
1012372	p100	1	TRUE	AUTO	Matrix	3.875756e+00	5.1589	2.66666740673e+12	5431.279562	163.987273	0.0	1	1	4	1	419	85320
1012372	p100	1	TRUE	Lc0	Matrix	6.451945e+00	15.6773	2.66666629184e+12	7962.739354	256.735039	0.0	1	1	4	1	45270	85320
1012372	p100	1	TRUE	Lc1	Matrix	3.846369e+00	4.8700	2.66666839585e+12	6035.797231	167.260928	0.0	1	1	4	1	102	85320
1012372	p100	1	TRUE	Lc3	Matrix	5.546472e+00	12.4878	2.66666608699e+12	9856.562432	336.218576	0.0	1	1	4	1	24430	85320
1012372	p100	1	TRUE	Lc4	Matrix	3.351972e+00	4.2623	2.66666802854e+12	6514.778504	192.305304	0.0	1	1	4	1	186	85320
1012372	p100	2	FALSE		Matrix	4.766538e+00	27.5269	2.66666828333e+12	3409.737928	435.162768	0.0
1012372	p100	2	TRUE	AUTO	Matrix	2.560163e+00	6.3640	2.6666657808e+12	5929.201873	302.547575	0.0	2	1	4	1	104	85320
1012372	p100	2	TRUE	Lc0	Matrix	4.093714e+00	25.4033	2.66666576817e+12	14186.869256	344.795573	0.0	2	1	4	1	56679	85320
1012372	p100	2	TRUE	Lc1	Matrix	2.642314e+00	7.4853	2.66666556582e+12	9698.096432	304.38092	0.0	2	1	4	1	175	85320
1012372	p100	2	TRUE	Lc3	Matrix	3.702763e+00	18.1280	2.66666696563e+12	13185.14508	1003.712828	0.0	2	1	4	1	31170	85320
1012372	p100	2	TRUE	Lc4	Matrix	2.699688e+00	7.7846	2.66666811607e+12	9304.731068	332.702386	0.0	2	1	4	1	177	85320
1012375	p100	1	FALSE		Matrix	6.940843e+00	17.7446	2.66666493976e+12	4212.306468	452.827177	0.0
1012375	p100	1	TRUE	AUTO	Matrix	3.732939e+00	4.7834	2.66666603698e+12	6183.614791	190.381213	0.0	1	1	1	1	92	85320
1012375	p100	1	TRUE	Lc0	Matrix	6.356208e+00	14.5734	2.6666644357e+12	5868.569752	216.284036	0.0	1	1	1	1	46978	85320
1012375	p100	1	TRUE	Lc1	Matrix	3.721719e+00	4.8727	2.66666748928e+12	6072.125808	183.112509	0.0	1	1	1	1	89	85320
1012375	p100	1	TRUE	Lc3	Matrix	5.759447e+00	12.8884	2.66666427713e+12	7394.640814	239.121785	0.0	1	1	1	1	24360	85320
1012375	p100	1	TRUE	Lc4	Matrix	3.606821e+00	4.5979	2.66666703814e+12	7516.12231	249.016734	0.0	1	1	1	1	98	85320
1012375	p100	2	FALSE		Matrix	4.818934e+00	26.7644	2.66666796438e+12	3319.335172	463.314021	0.0
1012375	p100	2	TRUE	AUTO	Matrix	2.621024e+00	7.3541	2.66666651194e+12	12471.860658	281.740173	0.0	2	1	1	1	172	85320
1012375	p100	2	TRUE	Lc0	Matrix	4.082809e+00	24.7842	2.66666628430e+12	12745.268321	352.001028	0.0	2	1	1	1	57006	85320
1012375	p100	2	TRUE	Lc1	Matrix	2.575481e+00	7.2555	2.6666659048e+12	6985.738345	298.86582	0.0	2	1	1	1	104	85320
1012375	p100	2	TRUE	Lc3	Matrix	3.320712e+00	15.3848	2.66666788519e+12	8010.433403	382.892633	0.0	2	1	1	1	24758	85320
1012375	p100	2	TRUE	Lc4	Matrix	2.567635e+00	6.7954	2.66666611432e+12	8635.594805	245.108232	0.0	2	1	1	1	181	85320
1012378	p100	1	FALSE		Matrix	6.264155e+00	15.3075	2.66666957596e+12	3872.136403	435.340182	0.0
1012378	p100	1	TRUE	AUTO	Matrix	3.686067e+00	4.5583	2.66666674082e+12	5607.317396	165.872281	0.0	1	1	2	1	97	85320
1012378	p100	1	TRUE	Lc0	Matrix	6.433048e+00	15.1546	2.66666565525e+12	6710.02144	256.472855	0.0	1	1	2	1	44221	85320
1012378	p100	1	TRUE	Lc1	Matrix	3.569657e+00	4.6567	2.66666585631e+12	5796.853654	171.956895	0.0	1	1	2	1	100	85320
1012378	p100	1	TRUE	Lc3	Matrix	5.886916e+00	13.7193	2.66666698351e+12	7321.697459	249.61125	0.0	1	1	2	1	24033	85320
1012378	p100	1	TRUE	Lc4	Matrix	3.693877e+00	5.0191	2.66666521446e+12	5698.669585	227.785905	0.0	1	1	2	1	208	85320
1012378	p100	2	FALSE		Matrix	4.669507e+00	26.9911	2.66666672707e+12	2468.432994	467.003324	0.0
1012378	p100	2	TRUE	AUTO	Matrix	2.659249e+00	6.4977	2.66666564546e+12	12151.711793	289.622414	0.0	2	1	2	1	183	85320
1012378	p100	2	TRUE	Lc0	Matrix	4.039888e+00	24.5994	2.66666543059e+12	11240.858369	356.885172	0.0	2	1	2	1	56433	85320
1012378	p100	2	TRUE	Lc1	Matrix	2.609054e+00	6.8160	2.66666713043e+12	9466.689182	271.333502	0.0	2	1	2	1	112	85320
1012378	p100	2	TRUE	Lc3	Matrix	3.448701e+00	16.3794	2.66666666384e+12	14232.804265	347.840852	0.0	2	1	2	1	27471	85320
1012378	p100	2	TRUE	Lc4	Matrix	2.664505e+00	6.7260	2.66666591356e+12	10491.343533	1678.98224	0.0	2	1	2	1	126	85320
1012381	p100	1	FALSE		Matrix	6.090252e+00	14.6565	2.66666556022e+12	3861.759561	1057.663183	0.0
1012381	p100	1	TRUE	AUTO	Matrix	3.858080e+00	4.8781	2.6666663152e+12	5236.214748	241.172948	0.0	1	1	3	1	243	85320
1012381	p100	1	TRUE	Lc0	Matrix	6.572080e+00	15.5908	2.66666746456e+12	6653.366706	210.620447	0.0	1	1	3	1	46765	85320
1012381	p100	1	TRUE	Lc1	Matrix	3.685191e+00	5.0732	2.66666685585e+12	5698.441864	179.825409	0.0	1	1	3	1	225	85320
1012381	p100	1	TRUE	Lc3	Matrix	5.438521e+00	12.5188	2.66666456341e+12	8942.466783	221.758332	0.0	1	1	3	1	23907	85320
1012381	p100	1	TRUE	Lc4	Matrix	3.808308e+00	5.3084	2.66666485268e+12	6445.846351	992.924059	0.0	1	1	3	1	310	85320
1012381	p100	2	FALSE		Matrix	4.771714e+00	27.8058	2.66666759719e+12	3258.383035	434.962751	0.0
1012381	p100	2	TRUE	AUTO	Matrix	2.612231e+00	6.4770	2.66666728181e+12	9036.776769	295.029049	0.0	2	1	3	1	126	85320
1012381	p100	2	TRUE	Lc0	Matrix	4.042187e+00	24.0455	2.66666714358e+12	12792.474838	394.319346	0.0	2	1	3	1	54598	85320
1012381	p100	2	TRUE	Lc1	Matrix	2.635041e+00	6.5381	2.66666676208e+12	10317.354664	275.629639	0.0	2	1	3	1	103	85320
1012381	p100	2	TRUE	Lc3	Matrix	3.519283e+00	17.5058	2.66666630759e+12	13754.132242	329.08732	0.0	2	1	3	1	30756	85320
1012381	p100	2	TRUE	Lc4	Matrix	2.653708e+00	7.1663	2.66666605616e+12	6457.495988	253.225093	0.0	2	1	3	1	194	85320
1012384	p100	1	FALSE		Matrix	5.897075e+00	13.5969	2.66666910915e+12	3634.538127	881.999806	0.0
1012384	p100	1	TRUE	AUTO	Matrix	3.668005e+00	4.9807	2.66666531104e+12	5247.103917	177.661934	0.0	1	1	4	1	212	85320
1012384	p100	1	TRUE	Lc0	Matrix	6.458339e+00	15.5637	2.66666754812e+12	5493.856547	234.111429	0.0	1	1	4	1	43773	85320
1012384	p100	1	TRUE	Lc1	Matrix	3.718906e+00	4.9745	2.66666757964e+12	5585.506423	177.475537	0.0	1	1	4	1	318	85320
1012384	p100	1	TRUE	Lc3	Matrix	5.785852e+00	12.9065	2.66666447169e+12	8312.18998	211.482635	0.0	1	1	4	1	24893	85320
1012384	p100	1	TRUE	Lc4	Matrix	3.449102e+00	4.5724	2.6666663131e+12	5963.554393	1184.434554	0.0	1	1	4	1	188	85320
1012384	p100	2	FALSE		Matrix	4.790016e+00	27.4383	2.66666896742e+12	3027.899092	857.029464	0.0
1012384	p100	2	TRUE	AUTO	Matrix	2.640643e+00	7.4593	2.66666653676e+12	6496.722782	253.885846	0.0	2	1	4	1	170	85320
1012384	p100	2	TRUE	Lc0	Matrix	4.041472e+00	24.7987	2.66666830387e+12	10164.181219	350.626995	0.0	2	1	4	1	58882	85320
1012384	p100	2	TRUE	Lc1	Matrix	2.620449e+00	7.2782	2.66666585901e+12	12384.618412	341.869951	0.0	2	1	4	1	122	85320
1012384	p100	2	TRUE	Lc3	Matrix	3.587215e+00	17.2757	2.66666747392e+12	14621.090017	335.774074	0.0	2	1	4	1	29557	85320
1012384	p100	2	TRUE	Lc4	Matrix	2.692144e+00	7.2562	2.66666554918e+12	8921.615232	282.810258	0.0	2	1	4	1	155	85320
1012389	p100	1	FALSE		Matrix	6.631600e+00	16.7012	2.666665834e+12	3949.001139	440.484482	0.0
1012389	p100	1	TRUE	AUTO	Matrix	3.635951e+00	4.4868	2.66666827457e+12	5795.226871	268.435451	0.0	1	1	1	1	100	85320
1012389	p100	1	TRUE	Lc0	Matrix	6.543426e+00	15.6850	2.66666857148e+12	6826.538925	247.578524	0.0	1	1	1	1	43548	85320
1012389	p100	1	TRUE	Lc1	Matrix	3.602390e+00	4.4042	2.66666559511e+12	6027.479381	182.863732	0.0	1	1	1	1	98	85320
1012389	p100	1	TRUE	Lc3	Matrix	5.901799e+00	13.5092	2.66666886016e+12	7245.160449	239.128685	0.0	1	1	1	1	24765	85320
1012389	p100	1	TRUE	Lc4	Matrix	3.823700e+00	4.9565	2.6666674985e+12	5334.85552	170.383214	0.0	1	1	1	1	268	85320
1012389	p100	2	FALSE		Matrix	4.807000e+00	27.8071	2.666668829e+12	2894.766078	416.381867	0.0
1012389	p100	2	TRUE	AUTO	Matrix	2.687201e+00	7.9963	2.66666540996e+12	13320.778519	310.146153	0.0	2	1	1	1	217	85320
1012389	p100	2	TRUE	Lc0	Matrix	4.091840e+00	24.8177	2.66666849536e+12	8169.454763	407.65933	0.0	2	1	1	1	57074	85320
1012389	p100	2	TRUE	Lc1	Matrix	2.515337e+00	6.6386	2.66666721993e+12	9327.16364	325.086082	0.0	2	1	1	1	111	85320
1012389	p100	2	TRUE	Lc3	Matrix	3.225313e+00	15.1948	2.66666621121e+12	13843.000534	314.145732	0.0	2	1	1	1	25290	85320
1012389	p100	2	TRUE	Lc4	Matrix	2.540788e+00	6.6625	2.66666625988e+12	9742.230108	304.909994	0.0	2	1	1	1	101	85320
1012396	p100	1	FALSE		Matrix	6.470561e+00	15.5386	2.666667011e+12	3661.522624	382.590326	0.0
1012396	p100	1	TRUE	AUTO	Matrix	3.620414e+00	4.4700	2.6666666175e+12	5845.484267	1480.137451	0.0	1	1	2	1	88	85320
1012396	p100	1	TRUE	Lc0	Matrix	6.313723e+00	14.4146	2.66666404628e+12	6356.495779	249.763142	0.0	1	1	2	1	46514	85320
1012396	p100	1	TRUE	Lc1	Matrix	3.579785e+00	4.7223	2.66666776134e+12	5854.194375	184.259358	0.0	1	1	2	1	100	85320
1012396	p100	1	TRUE	Lc3	Matrix	5.457001e+00	12.4636	2.66666722167e+12	8419.070753	200.311387	0.0	1	1	2	1	22306	85320
1012396	p100	1	TRUE	Lc4	Matrix	3.660129e+00	4.7656	2.66666750579e+12	5713.77762	241.92697	0.0	1	1	2	1	274	85320
1012396	p100	2	FALSE		Matrix	4.477164e+00	26.9634	2.66666603586e+12	2751.681561	372.558666	0.0
1012396	p100	2	TRUE	AUTO	Matrix	2.733916e+00	7.3554	2.66666713423e+12	11906.996413	293.762015	0.0	2	1	2	1	186	85320
1012396	p100	2	TRUE	Lc0	Matrix	4.231295e+00	26.3008	2.66666789138e+12	9129.372907	292.273098	0.0	2	1	2	1	58072	85320
1012396	p100	2	TRUE	Lc1	Matrix	2.670770e+00	6.8013	2.66666502651e+12	11006.838135	325.499288	0.0	2	1	2	1	192	85320
1012396	p100	2	TRUE	Lc3	Matrix	3.530581e+00	17.0166	2.66666548220e+12	10936.696915	867.15907	0.0	2	1	2	1	29385	85320
1012396	p100	2	TRUE	Lc4	Matrix	2.756852e+00	7.3087	2.66666710052e+12	8514.38227	242.760577	0.0	2	1	2	1	212	85320
1012403	p100	1	FALSE		Matrix	6.424910e+00	16.0546	2.66666532041e+12	3907.206904	931.737524	0.0
1012403	p100	1	TRUE	AUTO	Matrix	3.815354e+00	5.2790	2.66666537122e+12	6306.522753	188.839711	0.0	1	1	3	1	326	85320
1012403	p100	1	TRUE	Lc0	Matrix	6.440710e+00	15.0518	2.66666648343e+12	5886.470712	262.173217	0.0	1	1	3	1	46628	85320
1012403	p100	1	TRUE	Lc1	Matrix	3.528011e+00	4.7625	2.6666647544e+12	7254.603262	178.042662	0.0	1	1	3	1	101	85320
1012403	p100	1	TRUE	Lc3	Matrix	5.467106e+00	12.1790	2.6666684252e+12	8239.827039	254.590313	0.0	1	1	3	1	22951	85320
1012403	p100	1	TRUE	Lc4	Matrix	3.844385e+00	5.4107	2.66666534402e+12	6355.492792	1565.295603	0.0	1	1	3	1	452	85320
1012403	p100	2	FALSE		Matrix	4.779147e+00	27.3913	2.66666844306e+12	3366.576666	463.329949	0.0
1012403	p100	2	TRUE	AUTO	Matrix	2.727775e+00	7.5053	2.66666738445e+12	12361.691201	298.819909	0.0	2	1	3	1	207	85320
1012403	p100	2	TRUE	Lc0	Matrix	4.026744e+00	25.0093	2.66666691982e+12	9989.053816	1206.455404	0.0	2	1	3	1	57925	85320
1012403	p100	2	TRUE	Lc1	Matrix	2.619697e+00	7.1797	2.66666554751e+12	9057.714627	348.101317	0.0	2	1	3	1	140	85320
1012403	p100	2	TRUE	Lc3	Matrix	3.510209e+00	16.3796	2.666667165e+12	6605.991726	333.421955	0.0	2	1	3	1	26581	85320
1012403	p100	2	TRUE	Lc4	Matrix	2.722977e+00	7.6216	2.66666583564e+12	9175.419413	343.584892	0.0	2	1	3	1	245	85320
1012409	p100	1	FALSE		Matrix	6.574776e+00	16.5994	2.66666339784e+12	4532.282315	463.339014	0.0
1012409	p100	1	TRUE	AUTO	Matrix	3.637959e+00	4.4317	2.66666760251e+12	5470.00415	179.854606	0.0	1	1	1	1	102	85320
1012409	p100	1	TRUE	Lc0	Matrix	6.441487e+00	15.2742	2.66666611272e+12	7251.689597	240.668129	0.0	1	1	1	1	41529	85320
1012409	p100	1	TRUE	Lc1	Matrix	3.582050e+00	5.0467	2.66666786865e+12	6769.646575	167.829044	0.0	1	1	1	1	200	85320
1012409	p100	1	TRUE	Lc3	Matrix	5.927785e+00	13.4740	2.66666743232e+12	8122.425301	234.115569	0.0	1	1	1	1	25241	85320
1012409	p100	1	TRUE	Lc4	Matrix	3.829125e+00	5.5915	2.66666774512e+12	5752.768942	180.674118	0.0	1	1	1	1	356	85320
1012409	p100	2	FALSE		Matrix	4.718656e+00	26.9461	2.66666822125e+12	2800.625372	911.616308	0.0
1012409	p100	2	TRUE	AUTO	Matrix	2.711843e+00	7.1810	2.66666640746e+12	12579.336789	309.510716	0.0	2	1	1	1	113	85320
1012409	p100	2	TRUE	Lc0	Matrix	4.212913e+00	26.0346	2.66666860618e+12	14912.08213	370.784677	0.0	2	1	1	1	58857	85320
1012409	p100	2	TRUE	Lc1	Matrix	2.680325e+00	6.9119	2.6666660638e+12	6212.802707	278.734045	0.0	2	1	1	1	200	85320
1012409	p100	2	TRUE	Lc3	Matrix	3.383792e+00	14.9454	2.66666834523e+12	10080.68819	351.239029	0.0	2	1	1	1	22889	85320
1012409	p100	2	TRUE	Lc4	Matrix	2.635132e+00	6.5771	2.66666662464e+12	9414.512321	319.512797	0.0	2	1	1	1	117	85320
1013929	k40	1	FALSE		Matrix	5.520264e+00	13.1039	2.66666841022e+12	852.065791	404.36172	0.0
1013929	k40	1	TRUE	AUTO	Matrix	3.483787e+00	4.7394	2.66666824294e+12	598.081375	180.710947	0.0	1	1	2	1	255	85320
1013929	k40	1	TRUE	Lc0	Matrix	6.393110e+00	16.3696	2.66666847076e+12	2129.763017	265.57258	0.0	1	1	2	1	27185	85320
1013929	k40	1	TRUE	Lc1	Matrix	3.443761e+00	4.8137	2.66666599907e+12	640.478723	478.507587	0.0	1	1	2	1	232	85320
1013929	k40	1	TRUE	Lc3	Matrix	5.558629e+00	13.3569	2.66666888332e+12	1965.901869	229.942427	0.0	1	1	2	1	19412	85320
1013929	k40	1	TRUE	Lc4	Matrix	3.549416e+00	5.1207	2.66666559255e+12	976.799893	194.384802	0.0	1	1	2	1	96	85320
1013929	k40	1	TRUE	LcS	Matrix	6.518734e+00	16.4526	2.66666414852e+12	1772.040867	295.351548	0.0	1	1	2	1	27136	85320
1013929	k40	1	TRUE	WORKER	Matrix	6.604938e+00	16.5983	2.66666445824e+12	2263.657077	474.623026	0.0	1	1	2	1	38346	85320
1013929	k40	2	FALSE		Matrix	4.700374e+00	25.0864	2.66666788179e+12	1866.662709	585.510672	0.0
1013929	k40	2	TRUE	AUTO	Matrix	2.798679e+00	8.1280	2.66666531157e+12	1401.674661	391.232464	0.0	2	1	2	1	170	85320
1013929	k40	2	TRUE	Lc0	Matrix	4.465298e+00	26.0036	2.666667035e+12	3488.639922	343.328652	0.0	2	1	2	1	48632	85320
1013929	k40	2	TRUE	Lc1	Matrix	2.548099e+00	7.7298	2.66666714267e+12	1562.299698	315.698616	0.0	2	1	2	1	234	85320
1013929	k40	2	TRUE	Lc3	Matrix	3.985080e+00	19.8987	2.66666808804e+12	2702.641928	367.421495	0.0	2	1	2	1	30173	85320
1013929	k40	2	TRUE	Lc4	Matrix	2.707528e+00	7.5684	2.66666598742e+12	2480.44747	278.056157	0.0	2	1	2	1	155	85320
1013929	k40	2	TRUE	LcS	Matrix	4.475443e+00	26.3622	2.66666585889e+12	3711.363779	312.28434	0.0	2	1	2	1	43704	85320
1013929	k40	2	TRUE	WORKER	Matrix	4.735672e+00	27.5296	2.66666637454e+12	3004.062838	299.236828	0.0	2	1	2	1	57692	85320
1013929	k40	3	FALSE		Matrix	4.072225e+00	33.1457	2.66666803568e+12	3136.99024	680.119088	0.0
1013929	k40	3	TRUE	AUTO	Matrix	2.248923e+00	8.7407	2.66666719402e+12	1763.934384	339.094399	0.0	3	1	2	1	80	85320
1013929	k40	3	TRUE	Lc0	Matrix	3.666566e+00	32.0056	2.66666778584e+12	4560.992362	494.339689	0.0	3	1	2	1	54864	85320
1013929	k40	3	TRUE	Lc1	Matrix	2.189167e+00	8.7386	2.66666591687e+12	2296.233769	417.26098	0.0	3	1	2	1	101	85320
1013929	k40	3	TRUE	Lc3	Matrix	3.170531e+00	22.0630	2.66666704295e+12	1996.338283	514.386608	0.0	3	1	2	1	29176	85320
1013929	k40	3	TRUE	Lc4	Matrix	2.244500e+00	8.8719	2.666668005e+12	1374.697933	385.272227	0.0	3	1	2	1	127	85320
1013929	k40	3	TRUE	LcS	Matrix	3.523213e+00	30.2868	2.66666707150e+12	1713.461362	475.600676	0.0	3	1	2	1	41731	85320
1013929	k40	3	TRUE	WORKER	Matrix	3.403665e+00	30.3756	2.66666601388e+12	2065.300048	477.569243	0.0	3	1	2	1	63103	85320
1013929	k40	4	FALSE		Matrix	3.661021e+00	37.8046	2.66666573027e+12	10858.868798	621.825816	0.0
1013929	k40	4	TRUE	AUTO	Matrix	2.167392e+00	10.1200	2.66666808634e+12	11621.013767	411.829299	0.0	4	1	2	1	120	85320
1013929	k40	4	TRUE	Lc0	Matrix	3.165954e+00	34.6808	2.66666722443e+12	5363.787612	608.381505	0.0	4	1	2	1	56399	85320
1013929	k40	4	TRUE	Lc1	Matrix	2.215946e+00	10.9859	2.66666720045e+12	5413.509676	504.769882	0.0	4	1	2	1	130	85320
1013929	k40	4	TRUE	Lc3	Matrix	2.704923e+00	23.1958	2.66666727401e+12	6432.570572	779.006162	0.0	4	1	2	1	28899	85320
1013929	k40	4	TRUE	Lc4	Matrix	2.232811e+00	10.3040	2.6666662726e+12	6098.930783	1589.847902	0.0	4	1	2	1	119	85320
1013929	k40	4	TRUE	LcS	Matrix	3.037249e+00	31.5290	2.66666513776e+12	11989.639259	507.92494	0.0	4	1	2	1	42368	85320
1013929	k40	4	TRUE	WORKER	Matrix	3.112241e+00	35.1854	2.66666768051e+12	5242.471545	552.160076	0.0	4	1	2	1	70245	85320
1013938	k40	1	FALSE		Matrix	5.596221e+00	14.3301	2.66666646115e+12	699.833348	333.950423	0.0
1013938	k40	1	TRUE	AUTO	Matrix	3.461511e+00	4.7078	2.66666845965e+12	848.317297	188.668217	0.0	1	1	4	1	173	85320
1013938	k40	1	TRUE	Lc0	Matrix	6.439864e+00	16.1082	2.66666396417e+12	2366.601669	220.033856	0.0	1	1	4	1	32534	85320
1013938	k40	1	TRUE	Lc1	Matrix	3.753254e+00	5.4181	2.66666820073e+12	689.739622	173.934371	0.0	1	1	4	1	324	85320
1013938	k40	1	TRUE	Lc3	Matrix	6.028953e+00	14.6772	2.66666620143e+12	1822.475025	269.8415	0.0	1	1	4	1	21421	85320
1013938	k40	1	TRUE	Lc4	Matrix	3.522229e+00	5.0330	2.66666548698e+12	956.696316	176.24942	0.0	1	1	4	1	88	85320
1013938	k40	1	TRUE	LcS	Matrix	6.646995e+00	16.6817	2.66666804208e+12	1795.19549	253.151133	0.0	1	1	4	1	28866	85320
1013938	k40	1	TRUE	WORKER	Matrix	6.464677e+00	16.6883	2.66666633315e+12	2651.400888	245.886672	0.0	1	1	4	1	36946	85320
1013938	k40	2	FALSE		Matrix	4.910404e+00	25.6237	2.66666854826e+12	1891.987569	474.383288	0.0
1013938	k40	2	TRUE	AUTO	Matrix	2.566955e+00	6.6038	2.66666580002e+12	2793.928742	406.907107	0.0	2	1	4	1	124	85320
1013938	k40	2	TRUE	Lc0	Matrix	4.676629e+00	26.7157	2.66666529872e+12	1917.195126	292.866273	0.0	2	1	4	1	47911	85320
1013938	k40	2	TRUE	Lc1	Matrix	2.666035e+00	7.2561	2.66666685029e+12	1454.950713	316.281436	0.0	2	1	4	1	102	85320
1013938	k40	2	TRUE	Lc3	Matrix	3.885813e+00	19.5840	2.66666637194e+12	3008.65129	283.134944	0.0	2	1	4	1	30948	85320
1013938	k40	2	TRUE	Lc4	Matrix	2.621774e+00	6.9562	2.6666666362e+12	1102.707362	267.027964	0.0	2	1	4	1	97	85320
1013938	k40	2	TRUE	LcS	Matrix	4.580573e+00	25.8418	2.66666760284e+12	3239.636798	948.63802	0.0	2	1	4	1	41099	85320
1013938	k40	2	TRUE	WORKER	Matrix	4.508942e+00	26.7778	2.66666495081e+12	2076.922079	283.350488	0.0	2	1	4	1	60558	85320
1013938	k40	3	FALSE		Matrix	4.037323e+00	32.7522	2.66666799079e+12	3219.346443	663.948506	0.0
1013938	k40	3	TRUE	AUTO	Matrix	2.269186e+00	8.0952	2.6666656965e+12	1368.377558	390.899179	0.0	3	1	4	1	146	85320
1013938	k40	3	TRUE	Lc0	Matrix	3.557443e+00	31.2512	2.66666638769e+12	2920.195462	937.978881	0.0	3	1	4	1	55529	85320
1013938	k40	3	TRUE	Lc1	Matrix	2.126510e+00	8.1580	2.66666693161e+12	2618.674309	410.995935	0.0	3	1	4	1	97	85320
1013938	k40	3	TRUE	Lc3	Matrix	2.944002e+00	20.1595	2.66666523559e+12	2517.365014	490.095087	0.0	3	1	4	1	26951	85320
1013938	k40	3	TRUE	Lc4	Matrix	2.273171e+00	10.0812	2.66666599278e+12	3499.865569	456.18706	0.0	3	1	4	1	173	85320
1013938	k40	3	TRUE	WORKER	Matrix	3.402005e+00	32.2443	2.66666502126e+12	3160.172229	494.4957	0.0	3	1	4	1	71910	85320
1013938	k40	4	FALSE		Matrix	3.569762e+00	37.0174	2.66666576043e+12	4519.641229	647.747077	0.0
1013938	k40	4	TRUE	AUTO	Matrix	2.201266e+00	10.7911	2.66666646278e+12	4807.623606	478.224221	0.0	4	1	4	1	117	85320
1013938	k40	4	TRUE	Lc0	Matrix	3.130479e+00	33.8735	2.66666723136e+12	5439.240847	451.371548	0.0	4	1	4	1	52884	85320
1013938	k40	4	TRUE	Lc1	Matrix	2.224541e+00	10.5709	2.66666629921e+12	5819.03323	360.998897	0.0	4	1	4	1	144	85320
1013938	k40	4	TRUE	Lc3	Matrix	2.701994e+00	22.6769	2.66666542845e+12	6710.223769	487.648719	0.0	4	1	4	1	27063	85320
1013938	k40	4	TRUE	Lc4	Matrix	2.176415e+00	10.2835	2.66666771366e+12	9021.940714	411.807275	0.0	4	1	4	1	120	85320
1013938	k40	4	TRUE	LcS	Matrix	2.874763e+00	30.1657	2.66666753072e+12	5630.461458	568.69519	0.0	4	1	4	1	39713	85320
1013938	k40	4	TRUE	WORKER	Matrix	3.174753e+00	36.0223	2.66666552988e+12	6066.299217	430.903271	0.0	4	1	4	1	72625	85320
1013948	k40	1	FALSE		Matrix	5.575755e+00	14.4107	2.66666616206e+12	978.080206	366.944261	0.0
1013948	k40	1	TRUE	AUTO	Matrix	3.488442e+00	4.6401	2.66666622962e+12	982.066434	174.696063	0.0	1	1	3	1	128	85320
1013948	k40	1	TRUE	Lc0	Matrix	6.336523e+00	15.8796	2.66666867584e+12	2221.443475	249.133757	0.0	1	1	3	1	30916	85320
1013948	k40	1	TRUE	Lc1	Matrix	3.376769e+00	4.4686	2.66666487022e+12	681.798943	174.331454	0.0	1	1	3	1	97	85320
1013948	k40	1	TRUE	Lc3	Matrix	5.531178e+00	13.0783	2.66666388147e+12	2248.284262	288.91826	0.0	1	1	3	1	18490	85320
1013948	k40	1	TRUE	Lc4	Matrix	3.323364e+00	4.4494	2.6666672736e+12	648.461171	190.476311	0.0	1	1	3	1	162	85320
1013948	k40	1	TRUE	LcS	Matrix	6.499086e+00	16.3737	2.666665973e+12	1714.626073	261.283651	0.0	1	1	3	1	26312	85320
1013948	k40	1	TRUE	WORKER	Matrix	6.507647e+00	16.8803	2.66666454178e+12	1844.852645	235.103824	0.0	1	1	3	1	36047	85320
1013948	k40	2	FALSE		Matrix	4.643657e+00	25.8368	2.66666646882e+12	1122.431193	442.309972	0.0
1013948	k40	2	TRUE	AUTO	Matrix	2.589325e+00	7.3941	2.66666813775e+12	1790.988429	253.780708	0.0	2	1	3	1	175	85320
1013948	k40	2	TRUE	Lc0	Matrix	4.638575e+00	26.5512	2.66666574318e+12	2800.350597	602.012073	0.0	2	1	3	1	48716	85320
1013948	k40	2	TRUE	Lc1	Matrix	2.684060e+00	7.6061	2.6666672912e+12	2345.576513	246.645583	0.0	2	1	3	1	160	85320
1013948	k40	2	TRUE	Lc3	Matrix	4.140809e+00	20.7314	2.66666857357e+12	2172.847405	944.579528	0.0	2	1	3	1	30260	85320
1013948	k40	2	TRUE	Lc4	Matrix	2.481341e+00	6.4589	2.66666739661e+12	1816.818449	390.595958	0.0	2	1	3	1	98	85320
1013948	k40	2	TRUE	LcS	Matrix	4.434730e+00	25.6587	2.66666523522e+12	2865.677576	285.143392	0.0	2	1	3	1	41082	85320
1013948	k40	2	TRUE	WORKER	Matrix	4.374047e+00	25.3851	2.66666837188e+12	1492.687928	375.648367	0.0	2	1	3	1	59506	85320
1013948	k40	3	FALSE		Matrix	4.104122e+00	33.0317	2.66666558187e+12	3391.524318	1187.200563	0.0
1013948	k40	3	TRUE	AUTO	Matrix	2.257915e+00	9.1717	2.66666761036e+12	1540.985234	418.961652	0.0	3	1	3	1	111	85320
1013948	k40	3	TRUE	Lc0	Matrix	3.427698e+00	30.3148	2.66666677925e+12	3172.500816	441.944271	0.0	3	1	3	1	52507	85320
1013948	k40	3	TRUE	Lc1	Matrix	2.228579e+00	8.3161	2.66666637408e+12	2002.958123	592.221767	0.0	3	1	3	1	127	85320
1013948	k40	3	TRUE	Lc3	Matrix	3.005862e+00	21.5267	2.66666850847e+12	3101.205746	437.32224	0.0	3	1	3	1	30670	85320
1013948	k40	3	TRUE	Lc4	Matrix	2.244783e+00	8.6652	2.66666751702e+12	2384.466567	368.957853	0.0	3	1	3	1	106	85320
1013948	k40	3	TRUE	WORKER	Matrix	3.632448e+00	31.0171	2.66666725555e+12	3131.876372	469.513339	0.0	3	1	3	1	62995	85320
1013948	k40	4	FALSE		Matrix	3.624977e+00	36.8921	2.66666720535e+12	4629.613992	1233.476076	0.0
1013948	k40	4	TRUE	AUTO	Matrix	2.200705e+00	11.3805	2.66666687176e+12	5449.511018	410.244139	0.0	4	1	3	1	114	85320
1013948	k40	4	TRUE	Lc0	Matrix	3.129579e+00	35.0931	2.66666732222e+12	5614.127972	440.665188	0.0	4	1	3	1	54900	85320
1013948	k40	4	TRUE	Lc1	Matrix	2.242818e+00	10.3281	2.66666574564e+12	8567.796908	457.602256	0.0	4	1	3	1	75	85320
1013948	k40	4	TRUE	Lc3	Matrix	2.584605e+00	22.9688	2.66666620875e+12	9514.530634	514.514776	0.0	4	1	3	1	29276	85320
1013948	k40	4	TRUE	Lc4	Matrix	2.190334e+00	9.9240	2.66666593498e+12	7799.784232	413.001167	0.0	4	1	3	1	95	85320
1013948	k40	4	TRUE	WORKER	Matrix	3.144555e+00	35.2644	2.66666754298e+12	5336.550868	696.58968	0.0	4	1	3	1	71706	85320
1013956	k40	1	FALSE		Matrix	5.728946e+00	14.7465	2.66666395251e+12	1065.18923	1128.941041	0.0
1013956	k40	1	TRUE	AUTO	Matrix	3.466719e+00	4.7895	2.66666612246e+12	1193.704383	182.491658	0.0	1	1	4	1	177	85320
1013956	k40	1	TRUE	Lc0	Matrix	6.427544e+00	16.4362	2.66666588226e+12	2857.848844	234.738546	0.0	1	1	4	1	28699	85320
1013956	k40	1	TRUE	Lc1	Matrix	3.435012e+00	4.6408	2.66666508083e+12	1011.526491	178.203192	0.0	1	1	4	1	103	85320
1013956	k40	1	TRUE	Lc3	Matrix	5.898851e+00	14.3884	2.66666407732e+12	2521.350682	242.088786	0.0	1	1	4	1	21746	85320
1013956	k40	1	TRUE	Lc4	Matrix	3.708825e+00	5.2813	2.66666742795e+12	636.808652	1058.629667	0.0	1	1	4	1	184	85320
1013956	k40	1	TRUE	LcS	Matrix	6.524938e+00	16.5709	2.66666386134e+12	1727.414064	247.518332	0.0	1	1	4	1	26701	85320
1013956	k40	1	TRUE	WORKER	Matrix	6.449785e+00	16.3824	2.66666360825e+12	2074.540502	284.0091	0.0	1	1	4	1	36485	85320
1013956	k40	2	FALSE		Matrix	5.002209e+00	26.4851	2.66666761348e+12	1476.097607	397.934781	0.0
1013956	k40	2	TRUE	AUTO	Matrix	2.649196e+00	8.2466	2.66666744762e+12	3150.977696	271.342521	0.0	2	1	4	1	293	85320
1013956	k40	2	TRUE	Lc0	Matrix	4.452366e+00	25.8012	2.66666447311e+12	2597.003893	308.28921	0.0	2	1	4	1	47941	85320
1013956	k40	2	TRUE	Lc1	Matrix	2.654064e+00	7.2526	2.66666549587e+12	838.108086	252.361299	0.0	2	1	4	1	82	85320
1013956	k40	2	TRUE	Lc3	Matrix	3.906429e+00	19.7940	2.66666516042e+12	4720.387346	280.305079	0.0	2	1	4	1	31418	85320
1013956	k40	2	TRUE	Lc4	Matrix	2.696151e+00	7.6886	2.66666589266e+12	2325.789701	296.974274	0.0	2	1	4	1	125	85320
1013956	k40	2	TRUE	LcS	Matrix	4.559113e+00	26.0996	2.66666622572e+12	3240.535675	273.454652	0.0	2	1	4	1	41945	85320
1013956	k40	2	TRUE	WORKER	Matrix	4.604839e+00	26.5498	2.66666686974e+12	2784.784422	287.949704	0.0	2	1	4	1	56337	85320
1013956	k40	3	FALSE		Matrix	3.885509e+00	32.8805	2.6666675673e+12	4999.431546	1020.333761	0.0
1013956	k40	3	TRUE	AUTO	Matrix	2.291939e+00	9.1234	2.66666644262e+12	1852.539957	429.332211	0.0	3	1	4	1	100	85320
1013956	k40	3	TRUE	Lc0	Matrix	3.627896e+00	31.2814	2.66666681532e+12	3368.9014	787.708554	0.0	3	1	4	1	52832	85320
1013956	k40	3	TRUE	Lc1	Matrix	2.300466e+00	9.2001	2.66666798068e+12	4589.513197	450.088619	0.0	3	1	4	1	109	85320
1013956	k40	3	TRUE	Lc3	Matrix	2.893255e+00	19.6429	2.66666684142e+12	3302.030648	543.670496	0.0	3	1	4	1	27452	85320
1013956	k40	3	TRUE	Lc4	Matrix	2.283986e+00	9.5060	2.66666557031e+12	2888.55388	462.848563	0.0	3	1	4	1	120	85320
1013956	k40	3	TRUE	LcS	Matrix	3.481525e+00	31.0271	2.6666671107e+12	3116.864827	439.573106	0.0	3	1	4	1	43575	85320
1013956	k40	3	TRUE	WORKER	Matrix	3.547776e+00	32.6038	2.66666809152e+12	3627.415799	490.550428	0.0	3	1	4	1	69263	85320
1013956	k40	4	FALSE		Matrix	3.816203e+00	37.1771	2.66666725132e+12	4264.380931	723.857523	0.0
1013956	k40	4	TRUE	AUTO	Matrix	2.170797e+00	10.4044	2.66666564632e+12	12468.886974	478.408309	0.0	4	1	4	1	138	85320
1013956	k40	4	TRUE	Lc0	Matrix	3.130703e+00	34.5323	2.66666707064e+12	5746.753002	413.834109	0.0	4	1	4	1	55848	85320
1013956	k40	4	TRUE	Lc1	Matrix	2.153505e+00	9.8665	2.66666585996e+12	5282.073213	533.348379	0.0	4	1	4	1	107	85320
1013956	k40	4	TRUE	Lc3	Matrix	2.703270e+00	23.9053	2.6666677242e+12	5705.855252	505.905444	0.0	4	1	4	1	31960	85320
1013956	k40	4	TRUE	Lc4	Matrix	2.142551e+00	10.7100	2.66666611072e+12	12241.761906	378.239364	0.0	4	1	4	1	138	85320
1013956	k40	4	TRUE	LcS	Matrix	3.130560e+00	31.7026	2.66666735808e+12	5659.681013	626.981071	0.0	4	1	4	1	42350	85320
1013956	k40	4	TRUE	WORKER	Matrix	3.178283e+00	36.3512	2.66666525064e+12	7103.427469	405.658404	0.0	4	1	4	1	73047	85320
1013960	k40	1	FALSE		Matrix	5.501258e+00	13.5143	2.6666688004e+12	797.467926	378.065139	0.0
1013960	k40	1	TRUE	AUTO	Matrix	3.598324e+00	5.2500	2.66666753986e+12	743.54834	237.495675	0.0	1	1	1	1	215	85320
1013960	k40	1	TRUE	Lc0	Matrix	6.303434e+00	15.9390	2.6666677537e+12	1833.26393	260.813941	0.0	1	1	1	1	25935	85320
1013960	k40	1	TRUE	Lc1	Matrix	3.846398e+00	5.8722	2.66666542302e+12	828.788027	1057.173867	0.0	1	1	1	1	307	85320
1013960	k40	1	TRUE	Lc3	Matrix	5.343181e+00	12.5340	2.66666408712e+12	1795.351142	229.257709	0.0	1	1	1	1	16224	85320
1013960	k40	1	TRUE	Lc4	Matrix	3.427363e+00	4.6625	2.66666663688e+12	525.858947	191.589114	0.0	1	1	1	1	258	85320
1013960	k40	1	TRUE	LcS	Matrix	6.501064e+00	16.5389	2.6666649411e+12	1766.546409	242.693468	0.0	1	1	1	1	26966	85320
1013960	k40	1	TRUE	WORKER	Matrix	6.229415e+00	15.6471	2.66666928496e+12	1567.437921	511.796635	0.0	1	1	1	1	34323	85320
1013960	k40	2	FALSE		Matrix	4.672578e+00	25.9631	2.66666830007e+12	1610.893058	428.000857	0.0
1013960	k40	2	TRUE	AUTO	Matrix	2.692452e+00	7.6609	2.6666663872e+12	1435.521993	245.817799	0.0	2	1	1	1	128	85320
1013960	k40	2	TRUE	Lc0	Matrix	4.196220e+00	24.9633	2.66666843646e+12	3163.876656	264.046503	0.0	2	1	1	1	51383	85320
1013960	k40	2	TRUE	Lc1	Matrix	2.404960e+00	6.3543	2.66666534224e+12	1309.191826	269.862621	0.0	2	1	1	1	114	85320
1013960	k40	2	TRUE	Lc3	Matrix	4.139183e+00	20.3636	2.66666864775e+12	2011.408619	922.918695	0.0	2	1	1	1	29863	85320
1013960	k40	2	TRUE	Lc4	Matrix	2.596788e+00	7.0935	2.66666756508e+12	1263.144086	270.376853	0.0	2	1	1	1	102	85320
1013960	k40	2	TRUE	LcS	Matrix	4.592255e+00	26.4125	2.66666737144e+12	1511.719696	318.764831	0.0	2	1	1	1	42971	85320
1013960	k40	2	TRUE	WORKER	Matrix	4.384789e+00	27.0212	2.66666643261e+12	3676.738766	320.288752	0.0	2	1	1	1	64517	85320
1013960	k40	3	FALSE		Matrix	3.748218e+00	32.4458	2.66666594788e+12	3871.740889	509.452669	0.0
1013960	k40	3	TRUE	AUTO	Matrix	2.213392e+00	7.8884	2.6666681209e+12	2806.538142	1214.080705	0.0	3	1	1	1	110	85320
1013960	k40	3	TRUE	Lc0	Matrix	3.510414e+00	31.1843	2.66666844303e+12	5194.255448	479.185275	0.0	3	1	1	1	53444	85320
1013960	k40	3	TRUE	Lc1	Matrix	2.200678e+00	8.5070	2.66666716514e+12	3225.380332	400.347245	0.0	3	1	1	1	109	85320
1013960	k40	3	TRUE	Lc3	Matrix	3.072214e+00	21.6720	2.66666639093e+12	2762.750862	469.011499	0.0	3	1	1	1	29758	85320
1013960	k40	3	TRUE	Lc4	Matrix	2.176409e+00	8.9860	2.66666689134e+12	2132.265503	403.476789	0.0	3	1	1	1	121	85320
1013960	k40	3	TRUE	WORKER	Matrix	3.246761e+00	31.9592	2.66666545889e+12	3037.735491	398.675993	0.0	3	1	1	1	73621	85320
1013960	k40	4	FALSE		Matrix	3.664145e+00	37.6782	2.66666579908e+12	4491.508288	879.167629	0.0
1013960	k40	4	TRUE	AUTO	Matrix	2.175048e+00	10.9337	2.6666675743e+12	4212.307793	413.041764	0.0	4	1	1	1	147	85320
1013960	k40	4	TRUE	Lc0	Matrix	3.041710e+00	33.8799	2.666667157e+12	13214.084407	523.990474	0.0	4	1	1	1	54969	85320
1013960	k40	4	TRUE	Lc1	Matrix	2.182341e+00	11.3690	2.66666575579e+12	15362.662793	386.288505	0.0	4	1	1	1	123	85320
1013960	k40	4	TRUE	Lc3	Matrix	2.687517e+00	21.7546	2.66666724311e+12	11395.408289	820.423092	0.0	4	1	1	1	25070	85320
1013960	k40	4	TRUE	Lc4	Matrix	2.171267e+00	10.5882	2.66666762125e+12	10828.93112	455.183645	0.0	4	1	1	1	120	85320
1013960	k40	4	TRUE	LcS	Matrix	2.906283e+00	30.6978	2.66666577922e+12	5238.615948	610.790409	0.0	4	1	1	1	39549	85320
1013960	k40	4	TRUE	WORKER	Matrix	3.240409e+00	36.8087	2.66666866328e+12	6076.087782	492.256942	0.0	4	1	1	1	74681	85320
1013978	k40	1	FALSE		Matrix	5.400991e+00	13.4651	2.66666909337e+12	707.337683	1041.86833	0.0
1013978	k40	1	TRUE	AUTO	Matrix	3.579477e+00	4.7014	2.66666741128e+12	826.879481	183.040364	0.0	1	1	2	1	109	85320
1013978	k40	1	TRUE	Lc0	Matrix	6.458432e+00	16.5289	2.6666671975e+12	3140.834521	242.336668	0.0	1	1	2	1	29415	85320
1013978	k40	1	TRUE	Lc1	Matrix	3.278075e+00	4.3060	2.66666811945e+12	1188.804637	220.051485	0.0	1	1	2	1	97	85320
1013978	k40	1	TRUE	Lc3	Matrix	5.322833e+00	12.1334	2.66666481334e+12	2187.693468	225.779007	0.0	1	1	2	1	17275	85320
1013978	k40	1	TRUE	Lc4	Matrix	3.484793e+00	4.6124	2.66666814739e+12	642.692932	182.756989	0.0	1	1	2	1	190	85320
1013978	k40	1	TRUE	LcS	Matrix	6.623487e+00	16.9685	2.6666688541e+12	1665.216553	261.946396	0.0	1	1	2	1	28109	85320
1013978	k40	1	TRUE	WORKER	Matrix	6.301073e+00	15.8811	2.66666450218e+12	2738.461386	1298.508654	0.0	1	1	2	1	37673	85320
1013978	k40	2	FALSE		Matrix	4.860805e+00	25.9585	2.66666678783e+12	1867.656325	478.587584	0.0
1013978	k40	2	TRUE	AUTO	Matrix	2.630182e+00	6.9894	2.66666525452e+12	1340.414949	570.825322	0.0	2	1	2	1	108	85320
1013978	k40	2	TRUE	Lc0	Matrix	4.080043e+00	23.7598	2.66666714428e+12	1744.272079	321.852156	0.0	2	1	2	1	49301	85320
1013978	k40	2	TRUE	Lc1	Matrix	2.496942e+00	6.1914	2.66666663857e+12	1122.89396	267.448874	0.0	2	1	2	1	107	85320
1013978	k40	2	TRUE	Lc3	Matrix	4.011711e+00	19.9816	2.66666854763e+12	4031.848802	308.200508	0.0	2	1	2	1	31168	85320
1013978	k40	2	TRUE	Lc4	Matrix	2.607080e+00	7.6180	2.66666742048e+12	1367.468783	837.656836	0.0	2	1	2	1	177	85320
1013978	k40	2	TRUE	LcS	Matrix	4.435837e+00	25.2835	2.66666551427e+12	1988.046225	291.604665	0.0	2	1	2	1	40960	85320
1013978	k40	2	TRUE	WORKER	Matrix	4.577581e+00	26.7030	2.66666523397e+12	4588.99406	297.222634	0.0	2	1	2	1	57622	85320
1013978	k40	3	FALSE		Matrix	4.174695e+00	33.1360	2.66666575046e+12	2652.249935	634.70451	0.0
1013978	k40	3	TRUE	AUTO	Matrix	2.189983e+00	9.3218	2.66666564969e+12	1940.218334	403.403605	0.0	3	1	2	1	139	85320
1013978	k40	3	TRUE	Lc0	Matrix	3.551129e+00	30.3981	2.66666705561e+12	1846.957364	496.01846	0.0	3	1	2	1	50253	85320
1013978	k40	3	TRUE	Lc1	Matrix	2.230928e+00	9.0330	2.66666616418e+12	2003.593208	395.420894	0.0	3	1	2	1	129	85320
1013978	k40	3	TRUE	Lc3	Matrix	2.922349e+00	20.6771	2.66666684129e+12	3507.178618	430.507404	0.0	3	1	2	1	28466	85320
1013978	k40	3	TRUE	Lc4	Matrix	2.232872e+00	9.5398	2.66666544067e+12	1798.168673	517.877914	0.0	3	1	2	1	139	85320
1013978	k40	3	TRUE	LcS	Matrix	3.504474e+00	31.5463	2.66666640977e+12	3421.651811	455.520501	0.0	3	1	2	1	47210	85320
1013978	k40	3	TRUE	WORKER	Matrix	3.478059e+00	31.2505	2.66666609395e+12	5417.494742	618.947606	0.0	3	1	2	1	66166	85320
1013978	k40	4	FALSE		Matrix	3.632523e+00	36.8535	2.66666782701e+12	8458.912864	1457.012406	0.0
1013978	k40	4	TRUE	AUTO	Matrix	2.219565e+00	10.3191	2.6666675149e+12	13451.028566	438.422034	0.0	4	1	2	1	112	85320
1013978	k40	4	TRUE	Lc0	Matrix	3.154893e+00	35.3680	2.66666699846e+12	9784.016136	623.176896	0.0	4	1	2	1	56129	85320
1013978	k40	4	TRUE	Lc1	Matrix	2.167782e+00	11.1796	2.66666667835e+12	5630.293549	422.714917	0.0	4	1	2	1	126	85320
1013978	k40	4	TRUE	Lc3	Matrix	2.782030e+00	24.6482	2.66666756199e+12	6309.245757	476.130485	0.0	4	1	2	1	32234	85320
1013978	k40	4	TRUE	Lc4	Matrix	2.208768e+00	10.8890	2.66666769408e+12	5683.750958	429.188323	0.0	4	1	2	1	128	85320
1013978	k40	4	TRUE	WORKER	Matrix	3.127747e+00	34.9449	2.66666704825e+12	5710.691065	457.827125	0.0	4	1	2	1	70029	85320
1014010	k40	1	FALSE		Matrix	5.235055e+00	12.5062	2.66666896128e+12	694.007688	1194.59092	0.0
1014010	k40	1	TRUE	AUTO	Matrix	3.466331e+00	4.4509	2.66666576995e+12	950.713595	179.333586	0.0	1	1	3	1	140	85320
1014010	k40	1	TRUE	Lc0	Matrix	6.040301e+00	14.9647	2.66666604518e+12	891.168036	255.773264	0.0	1	1	3	1	26344	85320
1014010	k40	1	TRUE	Lc1	Matrix	3.618532e+00	4.9923	2.6666663018e+12	944.001687	187.325135	0.0	1	1	3	1	287	85320
1014010	k40	1	TRUE	Lc3	Matrix	5.744123e+00	13.6614	2.66666889389e+12	974.884623	261.528242	0.0	1	1	3	1	17335	85320
1014010	k40	1	TRUE	Lc4	Matrix	3.507398e+00	4.7484	2.6666676846e+12	586.141706	185.163511	0.0	1	1	3	1	203	85320
1014010	k40	1	TRUE	LcS	Matrix	6.583970e+00	16.6385	2.66666586528e+12	1628.495116	242.004316	0.0	1	1	3	1	25679	85320
1014010	k40	1	TRUE	WORKER	Matrix	6.178549e+00	15.3945	2.66666792695e+12	1668.028409	280.136202	0.0	1	1	3	1	36774	85320
1014010	k40	2	FALSE		Matrix	4.904581e+00	26.2770	2.66666483093e+12	1748.046797	459.372032	0.0
1014010	k40	2	TRUE	AUTO	Matrix	2.596264e+00	6.9169	2.66666689089e+12	2495.220691	312.238688	0.0	2	1	3	1	112	85320
1014010	k40	2	TRUE	Lc0	Matrix	4.355833e+00	24.9543	2.6666670976e+12	2429.324262	305.172162	0.0	2	1	3	1	46281	85320
1014010	k40	2	TRUE	Lc1	Matrix	2.629619e+00	7.0791	2.66666507247e+12	3060.271057	1626.91928	0.0	2	1	3	1	113	85320
1014010	k40	2	TRUE	Lc3	Matrix	3.947446e+00	19.0561	2.66666556573e+12	2096.516251	400.460937	0.0	2	1	3	1	27448	85320
1014010	k40	2	TRUE	Lc4	Matrix	2.669618e+00	8.1435	2.66666540249e+12	2675.12791	281.6435	0.0	2	1	3	1	170	85320
1014010	k40	2	TRUE	LcS	Matrix	4.615618e+00	26.1173	2.66666868388e+12	3516.554903	369.420552	0.0	2	1	3	1	42220	85320
1014010	k40	2	TRUE	WORKER	Matrix	4.710380e+00	26.8949	2.66666858788e+12	4271.076347	299.587171	0.0	2	1	3	1	56647	85320
1014010	k40	3	FALSE		Matrix	4.068110e+00	31.8058	2.66666644555e+12	3237.181473	1368.872363	0.0
1014010	k40	3	TRUE	AUTO	Matrix	2.295288e+00	9.2102	2.66666789369e+12	2264.668699	398.393543	0.0	3	1	3	1	152	85320
1014010	k40	3	TRUE	Lc0	Matrix	3.341707e+00	28.5870	2.66666547746e+12	1567.232861	525.799019	0.0	3	1	3	1	49412	85320
1014010	k40	3	TRUE	Lc1	Matrix	2.259636e+00	8.0444	2.66666649232e+12	4867.215279	443.086019	0.0	3	1	3	1	105	85320
1014010	k40	3	TRUE	Lc3	Matrix	3.104445e+00	22.0696	2.66666547943e+12	3404.771134	546.859756	0.0	3	1	3	1	30822	85320
1014010	k40	3	TRUE	Lc4	Matrix	2.259064e+00	9.0462	2.66666691752e+12	1965.13204	402.466141	0.0	3	1	3	1	148	85320
1014010	k40	3	TRUE	LcS	Matrix	3.625905e+00	31.1543	2.66666820634e+12	5073.808359	549.951765	0.0	3	1	3	1	43550	85320
1014010	k40	3	TRUE	WORKER	Matrix	3.551693e+00	31.6415	2.66666793149e+12	3255.099585	473.879357	0.0	3	1	3	1	64585	85320
1014010	k40	4	FALSE		Matrix	3.561950e+00	37.2498	2.66666455335e+12	9958.916452	693.779143	0.0
1014010	k40	4	TRUE	AUTO	Matrix	2.152956e+00	10.2657	2.66666637229e+12	4890.1559	389.939433	0.0	4	1	3	1	123	85320
1014010	k40	4	TRUE	Lc0	Matrix	3.180986e+00	35.1798	2.66666827859e+12	6408.931656	507.304595	0.0	4	1	3	1	55068	85320
1014010	k40	4	TRUE	Lc1	Matrix	2.151297e+00	9.5899	2.66666601191e+12	12351.690945	417.137871	0.0	4	1	3	1	82	85320
1014010	k40	4	TRUE	Lc3	Matrix	2.696227e+00	22.3495	2.6666682634e+12	5770.476556	603.916795	0.0	4	1	3	1	27608	85320
1014010	k40	4	TRUE	Lc4	Matrix	2.210339e+00	10.8551	2.66666790723e+12	4430.855802	473.813715	0.0	4	1	3	1	140	85320
1014010	k40	4	TRUE	WORKER	Matrix	3.067111e+00	35.4310	2.66666592073e+12	6090.033362	393.581606	0.0	4	1	3	1	72034	85320
1014082	k40	1	FALSE		Matrix	5.477506e+00	13.6865	2.66666902104e+12	872.125767	315.248297	0.0
1014082	k40	1	TRUE	AUTO	Matrix	3.574591e+00	4.5466	2.66666633355e+12	966.528522	167.2365	0.0	1	1	4	1	102	85320
1014082	k40	1	TRUE	Lc0	Matrix	6.322667e+00	16.1278	2.66666700192e+12	1847.454561	257.584675	0.0	1	1	4	1	27614	85320
1014082	k40	1	TRUE	Lc1	Matrix	3.588563e+00	5.2491	2.66666834243e+12	771.522453	181.210478	0.0	1	1	4	1	261	85320
1014082	k40	1	TRUE	Lc3	Matrix	5.629872e+00	13.7244	2.66666769101e+12	2984.308541	208.414998	0.0	1	1	4	1	20537	85320
1014082	k40	1	TRUE	Lc4	Matrix	3.318540e+00	4.2464	2.66666591364e+12	897.440842	175.115858	0.0	1	1	4	1	102	85320
1014082	k40	1	TRUE	LcS	Matrix	6.516430e+00	16.4000	2.66666651746e+12	1939.292916	761.832959	0.0	1	1	4	1	25920	85320
1014082	k40	1	TRUE	WORKER	Matrix	6.348253e+00	15.9646	2.66666619994e+12	2521.804067	238.855647	0.0	1	1	4	1	34104	85320
1014082	k40	2	FALSE		Matrix	4.939226e+00	27.1219	2.6666683605e+12	1714.429438	450.910391	0.0
1014082	k40	2	TRUE	AUTO	Matrix	2.485759e+00	6.4724	2.6666675685e+12	1612.600828	283.295266	0.0	2	1	4	1	99	85320
1014082	k40	2	TRUE	Lc0	Matrix	4.600944e+00	26.8105	2.6666657339e+12	4601.134329	319.778331	0.0	2	1	4	1	48943	85320
1014082	k40	2	TRUE	Lc1	Matrix	2.541542e+00	6.6322	2.66666719574e+12	3022.001204	283.02183	0.0	2	1	4	1	101	85320
1014082	k40	2	TRUE	Lc3	Matrix	4.052861e+00	20.0916	2.66666500503e+12	2320.171633	555.154484	0.0	2	1	4	1	29987	85320
1014082	k40	2	TRUE	Lc4	Matrix	2.630810e+00	7.6055	2.66666530949e+12	2782.55394	323.311202	0.0	2	1	4	1	197	85320
1014082	k40	2	TRUE	WORKER	Matrix	4.595377e+00	26.8154	2.66666510546e+12	2024.440533	500.433995	0.0	2	1	4	1	60604	85320
1014082	k40	3	FALSE		Matrix	4.140317e+00	33.4552	2.66666639114e+12	3105.110201	773.850194	0.0
1014082	k40	3	TRUE	AUTO	Matrix	2.182138e+00	8.3885	2.66666646793e+12	2230.345038	409.734405	0.0	3	1	4	1	112	85320
1014082	k40	3	TRUE	Lc0	Matrix	3.523786e+00	30.5880	2.66666734093e+12	2934.120408	464.719889	0.0	3	1	4	1	52577	85320
1014082	k40	3	TRUE	Lc1	Matrix	2.309479e+00	9.0268	2.66666533162e+12	1796.457172	1303.364565	0.0	3	1	4	1	139	85320
1014082	k40	3	TRUE	Lc3	Matrix	3.001170e+00	22.1173	2.66666559414e+12	2741.45301	446.633601	0.0	3	1	4	1	31326	85320
1014082	k40	3	TRUE	Lc4	Matrix	2.327640e+00	8.9474	2.66666774892e+12	1766.599084	386.676357	0.0	3	1	4	1	152	85320
1014082	k40	3	TRUE	LcS	Matrix	3.471281e+00	29.7186	2.66666583445e+12	3625.440486	471.675169	0.0	3	1	4	1	41045	85320
1014082	k40	3	TRUE	WORKER	Matrix	3.705821e+00	31.9706	2.66666802757e+12	2490.083282	519.264159	0.0	3	1	4	1	64714	85320
1014082	k40	4	FALSE		Matrix	3.574992e+00	37.2867	2.66666518262e+12	5639.709587	772.965011	0.0
1014082	k40	4	TRUE	AUTO	Matrix	2.209521e+00	11.0091	2.66666647586e+12	5719.001085	406.257247	0.0	4	1	4	1	134	85320
1014082	k40	4	TRUE	Lc0	Matrix	3.376544e+00	36.0224	2.66666614253e+12	7456.059561	635.255334	0.0	4	1	4	1	55812	85320
1014082	k40	4	TRUE	Lc1	Matrix	2.196016e+00	10.2208	2.66666614912e+12	5093.523933	476.448987	0.0	4	1	4	1	105	85320
1014082	k40	4	TRUE	Lc3	Matrix	2.680329e+00	25.4519	2.66666736309e+12	11501.751076	478.396573	0.0	4	1	4	1	35969	85320
1014082	k40	4	TRUE	Lc4	Matrix	2.077510e+00	10.5243	2.66666690588e+12	4879.010319	405.850112	0.0	4	1	4	1	106	85320
1014082	k40	4	TRUE	LcS	Matrix	2.962206e+00	31.2969	2.66666670738e+12	7152.720761	767.046256	0.0	4	1	4	1	40885	85320
1014082	k40	4	TRUE	WORKER	Matrix	3.205220e+00	37.0937	2.66666611472e+12	7161.905001	458.972398	0.0	4	1	4	1	74473	85320
1014102	k40	1	FALSE		Matrix	5.203944e+00	12.0529	2.66666743181e+12	636.586978	303.075061	0.0
1014102	k40	1	TRUE	AUTO	Matrix	3.554397e+00	4.8672	2.66666857726e+12	829.456885	189.100612	0.0	1	1	1	1	112	85320
1014102	k40	1	TRUE	Lc0	Matrix	6.489240e+00	16.4834	2.66666881788e+12	2889.985697	300.639588	0.0	1	1	1	1	29513	85320
1014102	k40	1	TRUE	Lc1	Matrix	3.397415e+00	4.4818	2.66666500765e+12	736.410232	171.736017	0.0	1	1	1	1	95	85320
1014102	k40	1	TRUE	Lc3	Matrix	5.591988e+00	13.5923	2.66666809352e+12	2314.149053	235.143281	0.0	1	1	1	1	19233	85320
1014102	k40	1	TRUE	Lc4	Matrix	3.587933e+00	4.7371	2.66666661946e+12	601.990753	392.290604	0.0	1	1	1	1	122	85320
1014102	k40	1	TRUE	LcS	Matrix	6.368218e+00	16.1069	2.66666581463e+12	1339.168887	212.374558	0.0	1	1	1	1	28473	85320
1014102	k40	1	TRUE	WORKER	Matrix	6.371138e+00	16.3511	2.66666529445e+12	2522.188658	399.027143	0.0	1	1	1	1	33922	85320
1014102	k40	2	FALSE		Matrix	4.883514e+00	25.7860	2.66666723727e+12	1845.233613	583.106877	0.0
1014102	k40	2	TRUE	AUTO	Matrix	2.688803e+00	7.0285	2.6666660849e+12	1514.083124	280.520433	0.0	2	1	1	1	138	85320
1014102	k40	2	TRUE	Lc0	Matrix	4.352105e+00	25.2089	2.66666529665e+12	2130.443743	306.17836	0.0	2	1	1	1	45106	85320
1014102	k40	2	TRUE	Lc1	Matrix	2.643884e+00	7.4738	2.66666634843e+12	2633.14174	254.118831	0.0	2	1	1	1	143	85320
1014102	k40	2	TRUE	Lc3	Matrix	3.874591e+00	18.1035	2.6666678828e+12	1810.174772	280.894685	0.0	2	1	1	1	26144	85320
1014102	k40	2	TRUE	Lc4	Matrix	2.535866e+00	6.8766	2.66666596828e+12	1455.946366	259.925655	0.0	2	1	1	1	171	85320
1014102	k40	2	TRUE	LcS	Matrix	4.652800e+00	26.5719	2.6666685696e+12	2908.384757	291.02657	0.0	2	1	1	1	42267	85320
1014102	k40	2	TRUE	WORKER	Matrix	4.566039e+00	26.7308	2.66666722886e+12	3173.027617	320.845007	0.0	2	1	1	1	60460	85320
1014102	k40	3	FALSE		Matrix	4.106199e+00	32.6339	2.66666828558e+12	3437.647375	1190.084069	0.0
1014102	k40	3	TRUE	AUTO	Matrix	2.251597e+00	8.8888	2.66666764896e+12	2891.823368	461.147628	0.0	3	1	1	1	113	85320
1014102	k40	3	TRUE	Lc0	Matrix	3.596986e+00	30.3431	2.66666513795e+12	3306.652102	522.294226	0.0	3	1	1	1	50684	85320
1014102	k40	3	TRUE	Lc1	Matrix	2.261956e+00	8.5488	2.66666742948e+12	1614.792443	445.458622	0.0	3	1	1	1	129	85320
1014102	k40	3	TRUE	Lc3	Matrix	3.167482e+00	23.4955	2.66666508602e+12	4602.011828	567.710178	0.0	3	1	1	1	35811	85320
1014102	k40	3	TRUE	Lc4	Matrix	2.216240e+00	8.3287	2.66666640136e+12	1944.653853	396.053489	0.0	3	1	1	1	76	85320
1014102	k40	3	TRUE	LcS	Matrix	3.607981e+00	31.7059	2.66666597306e+12	5270.364644	469.541801	0.0	3	1	1	1	45041	85320
1014102	k40	3	TRUE	WORKER	Matrix	3.502104e+00	31.2347	2.66666658449e+12	3583.166312	439.289631	0.0	3	1	1	1	67231	85320
1014102	k40	4	FALSE		Matrix	3.592900e+00	38.1936	2.6666647516e+12	4167.580594	677.446051	0.0
1014102	k40	4	TRUE	AUTO	Matrix	2.171543e+00	10.1260	2.66666566172e+12	11893.045488	432.132159	0.0	4	1	1	1	96	85320
1014102	k40	4	TRUE	Lc0	Matrix	3.328352e+00	36.2358	2.66666563734e+12	7350.470974	626.953717	0.0	4	1	1	1	56178	85320
1014102	k40	4	TRUE	Lc1	Matrix	2.126149e+00	10.2834	2.66666710338e+12	5312.230982	498.303612	0.0	4	1	1	1	104	85320
1014102	k40	4	TRUE	Lc3	Matrix	2.627442e+00	21.7957	2.66666708162e+12	10275.725273	502.063634	0.0	4	1	1	1	25289	85320
1014102	k40	4	TRUE	Lc4	Matrix	2.117869e+00	10.8999	2.66666604036e+12	5282.217468	588.380817	0.0	4	1	1	1	95	85320
1014102	k40	4	TRUE	WORKER	Matrix	3.139382e+00	34.9753	2.66666641597e+12	10656.56821	595.74933	0.0	4	1	1	1	70570	85320
1014129	k40	1	FALSE		Matrix	5.666479e+00	14.0076	2.66666768332e+12	729.856851	1376.579011	0.0
1014129	k40	1	TRUE	AUTO	Matrix	3.593579e+00	4.7328	2.66666560706e+12	933.8845	178.960991	0.0	1	1	2	1	97	85320
1014129	k40	1	TRUE	Lc0	Matrix	6.456572e+00	16.1838	2.66666754115e+12	1996.9221	245.315466	0.0	1	1	2	1	31223	85320
1014129	k40	1	TRUE	Lc1	Matrix	3.394517e+00	4.2720	2.66666805938e+12	881.719546	191.166831	0.0	1	1	2	1	84	85320
1014129	k40	1	TRUE	Lc3	Matrix	5.360889e+00	12.7145	2.66666701527e+12	1830.711224	254.29096	0.0	1	1	2	1	18030	85320
1014129	k40	1	TRUE	Lc4	Matrix	3.650532e+00	4.9611	2.66666616908e+12	650.292035	198.983509	0.0	1	1	2	1	91	85320
1014129	k40	1	TRUE	LcS	Matrix	6.391894e+00	16.0244	2.66666621733e+12	1361.367505	246.414693	0.0	1	1	2	1	29653	85320
1014129	k40	1	TRUE	WORKER	Matrix	5.613747e+00	13.3230	2.66666455493e+12	1417.243933	860.100547	0.0	1	1	2	1	36074	85320
1014129	k40	2	FALSE		Matrix	4.971639e+00	26.5376	2.66666784026e+12	1637.288183	480.517832	0.0
1014129	k40	2	TRUE	AUTO	Matrix	2.577992e+00	6.8869	2.66666719082e+12	2637.661739	425.467673	0.0	2	1	2	1	129	85320
1014129	k40	2	TRUE	Lc0	Matrix	4.259805e+00	24.2272	2.66666774864e+12	1482.507172	283.136733	0.0	2	1	2	1	45059	85320
1014129	k40	2	TRUE	Lc1	Matrix	2.649956e+00	6.9332	2.66666662254e+12	2447.692847	392.808209	0.0	2	1	2	1	140	85320
1014129	k40	2	TRUE	Lc3	Matrix	3.836748e+00	18.8887	2.66666647268e+12	2275.363121	274.431539	0.0	2	1	2	1	28033	85320
1014129	k40	2	TRUE	Lc4	Matrix	2.671531e+00	7.0290	2.66666614205e+12	882.327379	257.463085	0.0	2	1	2	1	149	85320
1014129	k40	2	TRUE	LcS	Matrix	4.613394e+00	26.1542	2.66666629364e+12	2361.639254	294.172752	0.0	2	1	2	1	42249	85320
1014129	k40	2	TRUE	WORKER	Matrix	4.338404e+00	26.8215	2.66666509466e+12	2009.40948	240.275227	0.0	2	1	2	1	65655	85320
1014129	k40	3	FALSE		Matrix	3.749916e+00	32.9083	2.66666651533e+12	3017.381305	520.521707	0.0
1014129	k40	3	TRUE	AUTO	Matrix	2.264160e+00	9.3382	2.66666651568e+12	3608.801969	410.823134	0.0	3	1	2	1	134	85320
1014129	k40	3	TRUE	Lc0	Matrix	3.613000e+00	32.3918	2.666668588e+12	3249.343823	447.181027	0.0	3	1	2	1	55526	85320
1014129	k40	3	TRUE	Lc1	Matrix	2.201286e+00	9.3292	2.66666647712e+12	2319.188907	370.947709	0.0	3	1	2	1	123	85320
1014129	k40	3	TRUE	Lc3	Matrix	2.841587e+00	20.3411	2.66666742904e+12	3379.786052	692.816485	0.0	3	1	2	1	28617	85320
1014129	k40	3	TRUE	Lc4	Matrix	2.183889e+00	9.2267	2.66666605401e+12	1965.828907	430.536879	0.0	3	1	2	1	149	85320
1014129	k40	3	TRUE	LcS	Matrix	3.635570e+00	32.0316	2.66666514601e+12	3893.13658	446.973086	0.0	3	1	2	1	46393	85320
1014129	k40	3	TRUE	WORKER	Matrix	3.571337e+00	31.3839	2.66666733918e+12	2669.228191	501.528155	0.0	3	1	2	1	66915	85320
1014129	k40	4	FALSE		Matrix	3.493587e+00	37.5077	2.66666543786e+12	9005.735158	859.906339	0.0
1014129	k40	4	TRUE	AUTO	Matrix	2.153697e+00	10.2187	2.66666670516e+12	4908.756225	666.149443	0.0	4	1	2	1	82	85320
1014129	k40	4	TRUE	Lc0	Matrix	3.116795e+00	34.3504	2.6666674661e+12	8989.456272	499.443104	0.0	4	1	2	1	53183	85320
1014129	k40	4	TRUE	Lc1	Matrix	2.170391e+00	10.9047	2.66666609489e+12	12894.083863	610.002481	0.0	4	1	2	1	124	85320
1014129	k40	4	TRUE	Lc3	Matrix	2.748136e+00	23.8225	2.66666750828e+12	6703.729462	484.932951	0.0	4	1	2	1	30673	85320
1014129	k40	4	TRUE	Lc4	Matrix	2.216502e+00	11.1585	2.66666690669e+12	5634.916061	457.596397	0.0	4	1	2	1	137	85320
1014129	k40	4	TRUE	WORKER	Matrix	3.193988e+00	35.6632	2.66666696918e+12	13112.216566	455.517046	0.0	4	1	2	1	70558	85320
1014174	k40	1	FALSE		Matrix	5.579856e+00	14.0463	2.66666898096e+12	860.525586	348.348632	0.0
1014174	k40	1	TRUE	AUTO	Matrix	3.511941e+00	4.3643	2.66666596847e+12	648.613789	189.035805	0.0	1	1	3	1	91	85320
1014174	k40	1	TRUE	Lc0	Matrix	6.561771e+00	16.8144	2.66666436377e+12	2416.435199	243.066777	0.0	1	1	3	1	28781	85320
1014174	k40	1	TRUE	Lc1	Matrix	3.394681e+00	4.6464	2.66666789678e+12	1420.564136	193.441248	0.0	1	1	3	1	251	85320
1014174	k40	1	TRUE	Lc3	Matrix	5.587408e+00	13.7935	2.66666869171e+12	2804.019499	234.604516	0.0	1	1	3	1	21586	85320
1014174	k40	1	TRUE	Lc4	Matrix	3.489166e+00	4.8992	2.66666838799e+12	1093.155586	179.529188	0.0	1	1	3	1	86	85320
1014174	k40	1	TRUE	LcS	Matrix	6.028775e+00	15.0460	2.66666584432e+12	1201.191339	259.233004	0.0	1	1	3	1	23976	85320
1014174	k40	1	TRUE	WORKER	Matrix	6.469148e+00	16.4521	2.66666690452e+12	1316.233169	288.822811	0.0	1	1	3	1	33969	85320
1014174	k40	2	FALSE		Matrix	4.769767e+00	25.4865	2.66666702506e+12	1630.355614	497.15735	0.0
1014174	k40	2	TRUE	AUTO	Matrix	2.457431e+00	6.6247	2.66666650506e+12	3069.721884	264.189869	0.0	2	1	3	1	111	85320
1014174	k40	2	TRUE	Lc0	Matrix	4.661927e+00	26.8172	2.66666886327e+12	3165.387718	446.010772	0.0	2	1	3	1	49202	85320
1014174	k40	2	TRUE	Lc1	Matrix	2.697059e+00	7.5207	2.66666584213e+12	1078.732456	266.669186	0.0	2	1	3	1	201	85320
1014174	k40	2	TRUE	Lc3	Matrix	3.872408e+00	19.1712	2.66666793826e+12	3682.671557	253.414981	0.0	2	1	3	1	28226	85320
1014174	k40	2	TRUE	Lc4	Matrix	2.480029e+00	6.9239	2.66666606242e+12	1716.345816	290.951277	0.0	2	1	3	1	96	85320
1014174	k40	2	TRUE	LcS	Matrix	4.545251e+00	25.8684	2.66666694494e+12	3393.647133	336.05759	0.0	2	1	3	1	41797	85320
1014174	k40	2	TRUE	WORKER	Matrix	4.218059e+00	24.8313	2.66666533592e+12	2048.23331	294.440919	0.0	2	1	3	1	57721	85320
1014174	k40	3	FALSE		Matrix	4.097238e+00	33.2696	2.66666686611e+12	3228.382376	633.871136	0.0
1014174	k40	3	TRUE	AUTO	Matrix	2.296891e+00	9.0340	2.66666748209e+12	4307.064661	411.68475	0.0	3	1	3	1	164	85320
1014174	k40	3	TRUE	Lc0	Matrix	3.535084e+00	31.0260	2.66666586981e+12	3293.47761	451.242849	0.0	3	1	3	1	53383	85320
1014174	k40	3	TRUE	Lc1	Matrix	2.234796e+00	9.0915	2.66666585741e+12	1994.31272	762.312737	0.0	3	1	3	1	124	85320
1014174	k40	3	TRUE	Lc3	Matrix	3.102004e+00	22.0312	2.66666565664e+12	3550.049806	447.06963	0.0	3	1	3	1	30763	85320
1014174	k40	3	TRUE	Lc4	Matrix	2.229788e+00	9.2116	2.66666813305e+12	2641.980689	386.736487	0.0	3	1	3	1	143	85320
1014174	k40	3	TRUE	LcS	Matrix	3.580154e+00	31.7922	2.66666696644e+12	4137.668094	492.09795	0.0	3	1	3	1	46683	85320
1014174	k40	3	TRUE	WORKER	Matrix	3.532946e+00	31.7721	2.6666676408e+12	1587.319687	484.633395	0.0	3	1	3	1	67533	85320
1014174	k40	4	FALSE		Matrix	3.607442e+00	37.1545	2.66666802315e+12	4508.645388	717.104932	0.0
1014174	k40	4	TRUE	AUTO	Matrix	2.187369e+00	10.5494	2.66666748265e+12	4474.565532	414.242112	0.0	4	1	3	1	112	85320
1014174	k40	4	TRUE	Lc0	Matrix	3.362257e+00	35.9432	2.66666654733e+12	8605.408952	798.129972	0.0	4	1	3	1	55737	85320
1014174	k40	4	TRUE	Lc1	Matrix	2.216745e+00	9.8711	2.66666664892e+12	12064.110676	499.953282	0.0	4	1	3	1	84	85320
1014174	k40	4	TRUE	Lc3	Matrix	2.841013e+00	24.5450	2.66666571422e+12	8544.919805	503.906108	0.0	4	1	3	1	32901	85320
1014174	k40	4	TRUE	Lc4	Matrix	2.185796e+00	10.4560	2.66666674841e+12	10625.252824	434.113212	0.0	4	1	3	1	109	85320
1014174	k40	4	TRUE	LcS	Matrix	2.981559e+00	30.3513	2.66666760933e+12	10604.310303	458.255516	0.0	4	1	3	1	40499	85320
1014174	k40	4	TRUE	WORKER	Matrix	3.220862e+00	35.1458	2.66666760083e+12	4789.299718	575.780669	0.0	4	1	3	1	70485	85320
1014211	k40	1	FALSE		Matrix	5.719049e+00	14.7025	2.66666672962e+12	1162.490338	352.123512	0.0
1014211	k40	1	TRUE	AUTO	Matrix	3.437246e+00	4.8067	2.66666700549e+12	962.948192	185.973519	0.0	1	1	1	1	99	85320
1014211	k40	1	TRUE	Lc0	Matrix	6.674785e+00	17.1751	2.66667005449e+12	2557.633311	235.468137	0.0	1	1	1	1	31338	85320
1014211	k40	1	TRUE	Lc1	Matrix	3.562427e+00	4.6943	2.66666541813e+12	571.76007	169.33713	0.0	1	1	1	1	133	85320
1014211	k40	1	TRUE	Lc3	Matrix	5.635267e+00	13.6875	2.66666469707e+12	2673.278288	459.614873	0.0	1	1	1	1	19985	85320
1014211	k40	1	TRUE	Lc4	Matrix	3.292413e+00	4.1252	2.66666686246e+12	874.951123	194.391313	0.0	1	1	1	1	96	85320
1014211	k40	1	TRUE	LcS	Matrix	6.645073e+00	16.7420	2.6666677949e+12	1379.606884	237.061136	0.0	1	1	1	1	28978	85320
1014211	k40	1	TRUE	WORKER	Matrix	6.441896e+00	16.6308	2.66666794247e+12	2287.683044	1267.026125	0.0	1	1	1	1	35495	85320
1014211	k40	2	FALSE		Matrix	4.929922e+00	25.7921	2.66666875863e+12	1645.443285	483.546872	0.0
1014211	k40	2	TRUE	AUTO	Matrix	2.598191e+00	7.3345	2.66666632380e+12	2889.565849	301.539788	0.0	2	1	1	1	131	85320
1014211	k40	2	TRUE	Lc0	Matrix	4.367347e+00	25.6712	2.66666713942e+12	3574.433451	322.30132	0.0	2	1	1	1	46987	85320
1014211	k40	2	TRUE	Lc1	Matrix	2.586076e+00	7.6691	2.66666588639e+12	1695.175273	273.135675	0.0	2	1	1	1	126	85320
1014211	k40	2	TRUE	Lc3	Matrix	3.955160e+00	19.5182	2.666667751e+12	2569.592061	329.428915	0.0	2	1	1	1	29252	85320
1014211	k40	2	TRUE	Lc4	Matrix	2.715950e+00	7.9314	2.6666663713e+12	1306.563778	1224.52908	0.0	2	1	1	1	185	85320
1014211	k40	2	TRUE	LcS	Matrix	4.666963e+00	26.8188	2.6666653225e+12	2620.672101	307.173799	0.0	2	1	1	1	44013	85320
1014211	k40	2	TRUE	WORKER	Matrix	4.550794e+00	26.3577	2.66666516653e+12	3898.857126	745.185555	0.0	2	1	1	1	57111	85320
1014211	k40	3	FALSE		Matrix	4.011512e+00	32.6828	2.66666864805e+12	4057.602476	725.010134	0.0
1014211	k40	3	TRUE	AUTO	Matrix	2.248457e+00	8.8937	2.66666775354e+12	1753.615342	1625.418717	0.0	3	1	1	1	123	85320
1014211	k40	3	TRUE	Lc0	Matrix	3.595150e+00	32.1236	2.666666561e+12	3534.70263	479.879629	0.0	3	1	1	1	54668	85320
1014211	k40	3	TRUE	Lc1	Matrix	2.292589e+00	9.0558	2.66666616195e+12	1397.349692	408.846592	0.0	3	1	1	1	146	85320
1014211	k40	3	TRUE	Lc3	Matrix	2.927356e+00	20.3687	2.66666616613e+12	2762.93402	467.864457	0.0	3	1	1	1	26787	85320
1014211	k40	3	TRUE	Lc4	Matrix	2.184462e+00	8.1438	2.66666669527e+12	2734.689156	388.887255	0.0	3	1	1	1	101	85320
1014211	k40	3	TRUE	LcS	Matrix	3.540342e+00	31.0063	2.66666702227e+12	2810.307564	561.370723	0.0	3	1	1	1	43719	85320
1014211	k40	3	TRUE	WORKER	Matrix	3.536657e+00	31.3725	2.66666767126e+12	2503.757053	465.349966	0.0	3	1	1	1	65384	85320
1014211	k40	4	FALSE		Matrix	3.583449e+00	37.2517	2.66666657474e+12	3346.468886	742.197792	0.0
1014211	k40	4	TRUE	AUTO	Matrix	2.107283e+00	9.9465	2.6666675942e+12	5661.462921	390.938955	0.0	4	1	1	1	100	85320
1014211	k40	4	TRUE	Lc0	Matrix	3.209190e+00	35.2224	2.66666680293e+12	6748.482187	473.893119	0.0	4	1	1	1	55678	85320
1014211	k40	4	TRUE	Lc1	Matrix	2.221055e+00	10.9022	2.66666526465e+12	5101.670713	363.747706	0.0	4	1	1	1	162	85320
1014211	k40	4	TRUE	Lc3	Matrix	2.752639e+00	24.2935	2.66666582611e+12	7094.443054	604.91339	0.0	4	1	1	1	33508	85320
1014211	k40	4	TRUE	Lc4	Matrix	2.233236e+00	10.5099	2.66666690935e+12	4266.485421	602.662494	0.0	4	1	1	1	162	85320
1014211	k40	4	TRUE	WORKER	Matrix	3.239682e+00	35.9718	2.66666648593e+12	6813.710529	768.757653	0.0	4	1	1	1	72320	85320
1014229	p100	1	FALSE		Matrix	6.275951e+00	14.9975	2.6666641318e+12	3760.387787	607.908286	0.0
1014229	p100	1	TRUE	AUTO	Matrix	3.667326e+00	4.5395	2.66666676229e+12	5716.371052	165.600547	0.0	1	1	2	1	102	85320
1014229	p100	1	TRUE	Lc0	Matrix	6.373205e+00	15.2639	2.66666368969e+12	5581.225297	284.945053	0.0	1	1	2	1	43714	85320
1014229	p100	1	TRUE	Lc1	Matrix	3.969334e+00	5.0610	2.66666605988e+12	4082.032852	161.511444	0.0	1	1	2	1	145	85320
1014229	p100	1	TRUE	Lc3	Matrix	5.521497e+00	12.6894	2.66666771262e+12	7621.953288	224.612887	0.0	1	1	2	1	23060	85320
1014229	p100	1	TRUE	Lc4	Matrix	3.772858e+00	4.8795	2.66666735297e+12	6006.988759	172.349145	0.0	1	1	2	1	96	85320
1014229	p100	1	TRUE	LcS	Matrix	6.708068e+00	15.8007	2.66666498011e+12	6764.83145	235.98571	0.0	1	1	2	1	41448	85320
1014229	p100	1	TRUE	WORKER	Matrix	6.091015e+00	13.8678	2.66666464004e+12	4690.329725	227.262788	0.0	1	1	2	1	49010	85320
1014229	p100	2	FALSE		Matrix	4.846669e+00	27.6194	2.66666636381e+12	3065.699318	831.819864	0.0
1014229	p100	2	TRUE	AUTO	Matrix	2.614657e+00	6.7562	2.66666775704e+12	12724.19787	322.222429	0.0	2	1	2	1	109	85320
1014229	p100	2	TRUE	Lc0	Matrix	4.181935e+00	25.4737	2.66666521790e+12	11918.944226	325.431481	0.0	2	1	2	1	57391	85320
1014229	p100	2	TRUE	Lc1	Matrix	2.625768e+00	6.8774	2.66666696237e+12	9587.007099	276.668647	0.0	2	1	2	1	100	85320
1014229	p100	2	TRUE	Lc3	Matrix	3.499905e+00	16.7778	2.66666861703e+12	8860.428526	302.396002	0.0	2	1	2	1	28367	85320
1014229	p100	2	TRUE	Lc4	Matrix	2.630026e+00	7.2264	2.66666752223e+12	5981.202534	285.301288	0.0	2	1	2	1	194	85320
1014229	p100	2	TRUE	LcS	Matrix	4.141370e+00	24.9240	2.66666541533e+12	10309.287611	330.200372	0.0	2	1	2	1	47332	85320
1014229	p100	2	TRUE	WORKER	Matrix	4.027763e+00	24.5123	2.66666507717e+12	14652.224654	508.588294	0.0	2	1	2	1	66721	85320
1014249	p100	1	FALSE		Matrix	6.279154e+00	15.4372	2.66666879564e+12	4138.880521	445.768551	0.0
1014249	p100	1	TRUE	AUTO	Matrix	3.921883e+00	5.4337	2.66666473644e+12	4813.132656	177.135187	0.0	1	1	4	1	404	85320
1014249	p100	1	TRUE	Lc0	Matrix	6.506892e+00	15.0726	2.66666749322e+12	6482.113079	237.251039	0.0	1	1	4	1	47585	85320
1014249	p100	1	TRUE	Lc1	Matrix	3.601228e+00	4.5161	2.66666611926e+12	4209.917728	156.693436	0.0	1	1	4	1	106	85320
1014249	p100	1	TRUE	Lc3	Matrix	5.831506e+00	13.2888	2.66666605272e+12	6673.226627	261.400507	0.0	1	1	4	1	23669	85320
1014249	p100	1	TRUE	Lc4	Matrix	3.859764e+00	5.0083	2.66666463043e+12	5595.166579	236.213711	0.0	1	1	4	1	223	85320
1014249	p100	1	TRUE	LcS	Matrix	6.560264e+00	15.4847	2.66666859283e+12	4972.765351	249.664521	0.0	1	1	4	1	37695	85320
1014249	p100	1	TRUE	WORKER	Matrix	6.279843e+00	14.6036	2.66666625168e+12	5254.283611	245.900852	0.0	1	1	4	1	53818	85320
1014249	p100	2	FALSE		Matrix	4.734571e+00	27.4304	2.66666662804e+12	2648.059304	459.490358	0.0
1014249	p100	2	TRUE	AUTO	Matrix	2.666043e+00	7.0701	2.66666685406e+12	12571.035665	288.274357	0.0	2	1	4	1	116	85320
1014249	p100	2	TRUE	Lc0	Matrix	4.061411e+00	23.6259	2.66666560285e+12	10415.414598	336.963729	0.0	2	1	4	1	52134	85320
1014249	p100	2	TRUE	Lc1	Matrix	2.604245e+00	6.3610	2.66666614840e+12	8740.982473	303.984657	0.0	2	1	4	1	107	85320
1014249	p100	2	TRUE	Lc3	Matrix	3.409220e+00	16.7351	2.66666801946e+12	7014.934975	317.85777	0.0	2	1	4	1	29414	85320
1014249	p100	2	TRUE	Lc4	Matrix	2.728573e+00	7.4712	2.66666713578e+12	8973.058104	291.114056	0.0	2	1	4	1	163	85320
1014249	p100	2	TRUE	WORKER	Matrix	4.124159e+00	25.9213	2.66666883692e+12	10981.708064	353.094846	0.0	2	1	4	1	70146	85320
1014291	p100	1	FALSE		Matrix	6.411123e+00	14.5854	2.66666814511e+12	2878.719534	850.044815	0.0
1014291	p100	1	TRUE	AUTO	Matrix	3.593662e+00	4.3454	2.66666610611e+12	6698.963054	176.685828	0.0	1	1	3	1	97	85320
1014291	p100	1	TRUE	Lc0	Matrix	6.736833e+00	16.1137	2.66666755372e+12	6746.251296	222.769898	0.0	1	1	3	1	45856	85320
1014291	p100	1	TRUE	Lc1	Matrix	3.423473e+00	4.2816	2.66666636473e+12	6482.122065	200.522157	0.0	1	1	3	1	146	85320
1014291	p100	1	TRUE	Lc3	Matrix	5.513688e+00	12.3629	2.66666763276e+12	8744.326919	217.838453	0.0	1	1	3	1	24127	85320
1014291	p100	1	TRUE	Lc4	Matrix	3.722749e+00	4.7390	2.66666839543e+12	4094.138978	163.268344	0.0	1	1	3	1	161	85320
1014291	p100	1	TRUE	LcS	Matrix	6.493337e+00	15.2364	2.66666415915e+12	6259.897742	239.605515	0.0	1	1	3	1	38390	85320
1014291	p100	1	TRUE	WORKER	Matrix	6.467077e+00	15.3874	2.66666686556e+12	5745.890011	281.488182	0.0	1	1	3	1	52057	85320
1014291	p100	2	FALSE		Matrix	4.842802e+00	27.4276	2.66666470729e+12	3174.505153	451.912313	0.0
1014291	p100	2	TRUE	AUTO	Matrix	2.708596e+00	7.1983	2.66666693392e+12	12051.287568	384.260327	0.0	2	1	3	1	285	85320
1014291	p100	2	TRUE	Lc0	Matrix	4.234728e+00	25.2461	2.66666750779e+12	13270.62436	403.590321	0.0	2	1	3	1	54711	85320
1014291	p100	2	TRUE	Lc1	Matrix	2.679869e+00	6.9154	2.66666796531e+12	11708.457342	259.354855	0.0	2	1	3	1	171	85320
1014291	p100	2	TRUE	Lc3	Matrix	3.542687e+00	16.7540	2.66666552939e+12	10863.874321	298.121947	0.0	2	1	3	1	27670	85320
1014291	p100	2	TRUE	Lc4	Matrix	2.534860e+00	6.4697	2.66666765028e+12	9303.295638	337.605714	0.0	2	1	3	1	107	85320
1014291	p100	2	TRUE	LcS	Matrix	4.078471e+00	24.4293	2.66666747864e+12	10780.440116	370.593824	0.0	2	1	3	1	46305	85320
1014291	p100	2	TRUE	WORKER	Matrix	4.153461e+00	26.3969	2.66666733314e+12	13263.314747	395.637061	0.0	2	1	3	1	71579	85320
1014298	p100	1	FALSE		Matrix	6.385605e+00	15.6005	2.66666696163e+12	4089.745645	424.591778	0.0
1014298	p100	1	TRUE	AUTO	Matrix	3.877494e+00	5.5236	2.66666507113e+12	4905.005348	177.053876	0.0	1	1	4	1	348	85320
1014298	p100	1	TRUE	Lc0	Matrix	6.517829e+00	15.3879	2.66666545009e+12	6792.192911	248.032456	0.0	1	1	4	1	42028	85320
1014298	p100	1	TRUE	Lc1	Matrix	3.574384e+00	4.5598	2.66666560882e+12	4877.873523	219.74061	0.0	1	1	4	1	143	85320
1014298	p100	1	TRUE	Lc3	Matrix	6.052804e+00	14.0747	2.66666569987e+12	6516.372155	243.710265	0.0	1	1	4	1	26471	85320
1014298	p100	1	TRUE	Lc4	Matrix	3.552346e+00	4.8961	2.66666799059e+12	6389.947341	194.8629	0.0	1	1	4	1	168	85320
1014298	p100	1	TRUE	LcS	Matrix	6.413864e+00	15.2397	2.66666657982e+12	6420.966577	266.65638	0.0	1	1	4	1	36467	85320
1014298	p100	1	TRUE	WORKER	Matrix	6.585402e+00	15.7348	2.66666634427e+12	6252.524499	240.874117	0.0	1	1	4	1	51244	85320
1014298	p100	2	FALSE		Matrix	4.153112e+00	25.3815	2.66666753097e+12	2383.595235	411.3837	0.0
1014298	p100	2	TRUE	AUTO	Matrix	2.692707e+00	7.2461	2.6666658306e+12	12475.349767	383.652098	0.0	2	1	4	1	118	85320
1014298	p100	2	TRUE	Lc0	Matrix	4.145566e+00	24.2259	2.66666434846e+12	10119.674748	355.454948	0.0	2	1	4	1	53891	85320
1014298	p100	2	TRUE	Lc1	Matrix	2.759304e+00	7.6299	2.66666588681e+12	7117.268869	327.368344	0.0	2	1	4	1	304	85320
1014298	p100	2	TRUE	Lc3	Matrix	3.619627e+00	17.8840	2.66666608195e+12	11040.346411	333.390143	0.0	2	1	4	1	31268	85320
1014298	p100	2	TRUE	Lc4	Matrix	2.607190e+00	7.1121	2.66666521828e+12	11893.333888	232.626809	0.0	2	1	4	1	138	85320
1014298	p100	2	TRUE	LcS	Matrix	4.178804e+00	25.5906	2.66666616336e+12	13680.417505	1092.085223	0.0	2	1	4	1	49970	85320
1014298	p100	2	TRUE	WORKER	Matrix	4.236656e+00	26.2950	2.66666567611e+12	11771.618681	380.1308	0.0	2	1	4	1	69557	85320
1014305	p100	1	FALSE		Matrix	6.534379e+00	16.2955	2.66666700114e+12	3767.229518	439.93316	0.0
1014305	p100	1	TRUE	AUTO	Matrix	3.675971e+00	4.6332	2.66666699447e+12	6405.705023	195.056159	0.0	1	1	1	1	98	85320
1014305	p100	1	TRUE	Lc0	Matrix	6.497097e+00	15.6666	2.66666849268e+12	5776.909701	264.067115	0.0	1	1	1	1	43274	85320
1014305	p100	1	TRUE	Lc1	Matrix	3.684893e+00	4.7329	2.66666862667e+12	4484.761671	188.268332	0.0	1	1	1	1	99	85320
1014305	p100	1	TRUE	Lc3	Matrix	5.994243e+00	13.7953	2.66666487765e+12	4964.805075	240.413039	0.0	1	1	1	1	23621	85320
1014305	p100	1	TRUE	Lc4	Matrix	3.573055e+00	4.4455	2.66666741898e+12	5921.917978	189.443049	0.0	1	1	1	1	145	85320
1014305	p100	1	TRUE	LcS	Matrix	6.333045e+00	14.9145	2.66666792424e+12	6487.978985	232.211036	0.0	1	1	1	1	36544	85320
1014305	p100	1	TRUE	WORKER	Matrix	6.414555e+00	15.1798	2.66666521916e+12	5043.692812	246.575944	0.0	1	1	1	1	51857	85320
1014305	p100	2	FALSE		Matrix	4.935550e+00	27.9620	2.6666677939e+12	2915.743252	443.406199	0.0
1014305	p100	2	TRUE	AUTO	Matrix	2.653969e+00	7.0209	2.6666655877e+12	8788.218233	265.735928	0.0	2	1	1	1	157	85320
1014305	p100	2	TRUE	Lc0	Matrix	4.013841e+00	24.3009	2.66666751749e+12	10975.888551	404.429242	0.0	2	1	1	1	54631	85320
1014305	p100	2	TRUE	Lc1	Matrix	2.652072e+00	7.2564	2.66666635222e+12	6267.227386	282.756592	0.0	2	1	1	1	157	85320
1014305	p100	2	TRUE	Lc3	Matrix	3.502407e+00	17.2949	2.66666614407e+12	11356.172831	330.991945	0.0	2	1	1	1	30320	85320
1014305	p100	2	TRUE	Lc4	Matrix	2.712504e+00	7.3227	2.6666653949e+12	9360.297408	404.910546	0.0	2	1	1	1	166	85320
1014305	p100	2	TRUE	LcS	Matrix	3.906120e+00	23.3795	2.66666515668e+12	6852.918832	387.014302	0.0	2	1	1	1	44500	85320
1014305	p100	2	TRUE	WORKER	Matrix	3.959720e+00	24.9606	2.66666551456e+12	13701.024812	389.96685	0.0	2	1	1	1	69567	85320
1014308	p100	1	FALSE		Matrix	6.621843e+00	16.8959	2.66666915084e+12	2407.945863	436.085972	0.0
1014308	p100	1	TRUE	AUTO	Matrix	3.957621e+00	5.6104	2.66666481790e+12	6258.881021	195.010074	0.0	1	1	2	1	177	85320
1014308	p100	1	TRUE	Lc0	Matrix	6.657802e+00	15.8404	2.66666940847e+12	6701.711601	275.567405	0.0	1	1	2	1	48742	85320
1014308	p100	1	TRUE	Lc1	Matrix	3.834165e+00	5.1349	2.66666559166e+12	3610.528523	184.529414	0.0	1	1	2	1	215	85320
1014308	p100	1	TRUE	Lc3	Matrix	6.012676e+00	13.9746	2.66666389473e+12	8345.179776	265.63556	0.0	1	1	2	1	25726	85320
1014308	p100	1	TRUE	Lc4	Matrix	3.635345e+00	4.4407	2.66666733596e+12	4943.0271	184.847253	0.0	1	1	2	1	94	85320
1014308	p100	1	TRUE	LcS	Matrix	6.605351e+00	15.4966	2.66666606826e+12	4896.692521	243.52981	0.0	1	1	2	1	40032	85320
1014308	p100	1	TRUE	WORKER	Matrix	6.536436e+00	15.4280	2.66666979492e+12	7030.137266	219.007087	0.0	1	1	2	1	51308	85320
1014308	p100	2	FALSE		Matrix	4.748572e+00	27.6411	2.66666507518e+12	3270.30184	465.996214	0.0
1014308	p100	2	TRUE	AUTO	Matrix	2.758522e+00	7.9231	2.66666597592e+12	10087.788018	317.597499	0.0	2	1	2	1	171	85320
1014308	p100	2	TRUE	Lc0	Matrix	4.101530e+00	24.9312	2.66666715092e+12	9028.014958	360.538304	0.0	2	1	2	1	56608	85320
1014308	p100	2	TRUE	Lc1	Matrix	2.770377e+00	7.8902	2.66666793700e+12	9253.267063	308.4854	0.0	2	1	2	1	172	85320
1014308	p100	2	TRUE	Lc3	Matrix	3.565791e+00	17.4832	2.66666610198e+12	10400.606975	349.893001	0.0	2	1	2	1	30468	85320
1014308	p100	2	TRUE	Lc4	Matrix	2.551326e+00	6.4953	2.66666634581e+12	12831.032613	299.544203	0.0	2	1	2	1	109	85320
1014308	p100	2	TRUE	LcS	Matrix	4.073792e+00	24.4516	2.66666757907e+12	10111.255137	349.333029	0.0	2	1	2	1	45729	85320
1014308	p100	2	TRUE	WORKER	Matrix	4.106092e+00	25.7669	2.66666860066e+12	13898.047376	618.900421	0.0	2	1	2	1	70074	85320
1014311	p100	1	FALSE		Matrix	6.313506e+00	15.5992	2.66666709675e+12	3841.230008	357.166632	0.0
1014311	p100	1	TRUE	AUTO	Matrix	3.804306e+00	5.1840	2.66666633376e+12	5696.038832	166.501577	0.0	1	1	3	1	355	85320
1014311	p100	1	TRUE	Lc0	Matrix	6.618862e+00	15.8902	2.66666669232e+12	5641.913171	307.128172	0.0	1	1	3	1	43969	85320
1014311	p100	1	TRUE	Lc1	Matrix	3.631806e+00	4.8248	2.66666808272e+12	4511.88313	174.274062	0.0	1	1	3	1	153	85320
1014311	p100	1	TRUE	Lc3	Matrix	5.615255e+00	12.9594	2.66666775374e+12	7636.205064	240.219472	0.0	1	1	3	1	25208	85320
1014311	p100	1	TRUE	Lc4	Matrix	3.573522e+00	4.3526	2.66666574854e+12	2665.396246	234.893181	0.0	1	1	3	1	101	85320
1014311	p100	1	TRUE	LcS	Matrix	6.447415e+00	15.1113	2.66666373883e+12	6275.634818	267.296396	0.0	1	1	3	1	37804	85320
1014311	p100	1	TRUE	WORKER	Matrix	6.717684e+00	16.3109	2.66666527601e+12	5881.742208	257.089503	0.0	1	1	3	1	51024	85320
1014311	p100	2	FALSE		Matrix	4.495560e+00	26.4785	2.66666728968e+12	2565.296139	349.824833	0.0
1014311	p100	2	TRUE	AUTO	Matrix	2.696657e+00	6.9819	2.6666674775e+12	9112.281699	302.910136	0.0	2	1	3	1	123	85320
1014311	p100	2	TRUE	Lc0	Matrix	4.054257e+00	24.9107	2.66666727046e+12	10932.120236	462.187155	0.0	2	1	3	1	57538	85320
1014311	p100	2	TRUE	Lc1	Matrix	2.676068e+00	8.1512	2.66666697312e+12	10253.641687	358.331721	0.0	2	1	3	1	276	85320
1014311	p100	2	TRUE	Lc3	Matrix	3.461441e+00	15.5379	2.66666645487e+12	13223.17243	310.521731	0.0	2	1	3	1	23667	85320
1014311	p100	2	TRUE	Lc4	Matrix	2.707057e+00	7.5620	2.66666770956e+12	6905.6978	292.547761	0.0	2	1	3	1	112	85320
1014311	p100	2	TRUE	LcS	Matrix	3.919693e+00	23.7636	2.66666514023e+12	10863.152454	334.742941	0.0	2	1	3	1	44933	85320
1014311	p100	2	TRUE	WORKER	Matrix	4.002576e+00	24.8794	2.66666822909e+12	10521.374924	354.844601	0.0	2	1	3	1	67624	85320
1014314	p100	1	FALSE		Matrix	5.960746e+00	13.2685	2.66666489877e+12	3658.31958	362.833518	0.0
1014314	p100	1	TRUE	AUTO	Matrix	3.831223e+00	4.8891	2.66666530080e+12	5719.255015	183.575589	0.0	1	1	4	1	101	85320
1014314	p100	1	TRUE	Lc0	Matrix	6.591621e+00	15.7392	2.66666664203e+12	5455.8447	1027.504435	0.0	1	1	4	1	45080	85320
1014314	p100	1	TRUE	Lc1	Matrix	3.568471e+00	4.6043	2.66666485124e+12	4761.913366	239.21391	0.0	1	1	4	1	173	85320
1014314	p100	1	TRUE	Lc3	Matrix	5.622325e+00	12.6422	2.6666687475e+12	9197.242368	283.595483	0.0	1	1	4	1	24992	85320
1014314	p100	1	TRUE	Lc4	Matrix	3.626609e+00	4.5637	2.66666735735e+12	5512.687239	184.484762	0.0	1	1	4	1	143	85320
1014314	p100	1	TRUE	LcS	Matrix	6.570379e+00	15.2570	2.6666671617e+12	4802.188135	242.469939	0.0	1	1	4	1	40248	85320
1014314	p100	1	TRUE	WORKER	Matrix	6.190082e+00	14.4550	2.66666875535e+12	6729.476324	261.262737	0.0	1	1	4	1	49294	85320
1014314	p100	2	FALSE		Matrix	4.823759e+00	27.7660	2.66666562662e+12	3218.180831	414.699009	0.0
1014314	p100	2	TRUE	AUTO	Matrix	2.649912e+00	7.5203	2.66666739358e+12	10050.036665	365.275192	0.0	2	1	4	1	146	85320
1014314	p100	2	TRUE	Lc0	Matrix	4.001531e+00	24.6508	2.66666827677e+12	10361.44051	356.22753	0.0	2	1	4	1	58167	85320
1014314	p100	2	TRUE	Lc1	Matrix	2.768504e+00	8.0942	2.66666734886e+12	10097.438198	288.411702	0.0	2	1	4	1	178	85320
1014314	p100	2	TRUE	Lc3	Matrix	3.536963e+00	16.1409	2.66666495815e+12	10976.804901	368.83261	0.0	2	1	4	1	26689	85320
1014314	p100	2	TRUE	Lc4	Matrix	2.621604e+00	6.5197	2.66666675116e+12	9832.042554	340.46532	0.0	2	1	4	1	104	85320
1014314	p100	2	TRUE	LcS	Matrix	4.262012e+00	24.5538	2.6666684542e+12	13666.861781	416.059554	0.0	2	1	4	1	44722	85320
1014314	p100	2	TRUE	WORKER	Matrix	4.036125e+00	25.5448	2.6666677875e+12	14043.216031	351.745537	0.0	2	1	4	1	71252	85320
1014319	k40	1	FALSE		Matrix	5.389248e+00	13.8895	2.66666458138e+12	798.909363	382.023307	0.0
1014319	k40	1	FALSE		Matrix	5.651227e+00	13.9988	2.6666670894e+12	1053.820585	373.654952	0.0
1014319	k40	1	FALSE		Matrix	5.404731e+00	13.9583	2.66666725174e+12	818.771591	1288.970452	0.0
1014319	k40	1	FALSE		Matrix	5.867924e+00	14.7653	2.66666632595e+12	914.728959	1288.063893	0.0
1014319	k40	1	TRUE	AUTO	Matrix	3.228142e+00	4.2242	2.6666680338e+12	782.88646	186.817698	0.0	1	1	1	1	100	85320
1014319	k40	1	TRUE	AUTO	Matrix	3.529443e+00	4.7603	2.66666712921e+12	761.679532	269.810104	0.0	1	1	2	1	121	85320
1014319	k40	1	TRUE	AUTO	Matrix	3.432840e+00	4.5499	2.66666787324e+12	1322.891676	190.328459	0.0	1	1	3	1	97	85320
1014319	k40	1	TRUE	AUTO	Matrix	3.501317e+00	4.5073	2.66666605091e+12	750.003381	185.162734	0.0	1	1	4	1	91	85320
1014319	k40	1	TRUE	Lc0	Matrix	6.479982e+00	16.7970	2.66666811257e+12	2608.347617	341.538053	0.0	1	1	1	1	28816	85320
1014319	k40	1	TRUE	Lc0	Matrix	6.593632e+00	16.9535	2.66666918339e+12	1942.008896	245.817337	0.0	1	1	2	1	30193	85320
1014319	k40	1	TRUE	Lc0	Matrix	6.515991e+00	16.6519	2.66666931675e+12	2216.556025	218.115949	0.0	1	1	3	1	28745	85320
1014319	k40	1	TRUE	Lc0	Matrix	6.333761e+00	16.1332	2.66666539126e+12	2090.244185	234.947346	0.0	1	1	4	1	28436	85320
1014319	k40	1	TRUE	Lc1	Matrix	3.731588e+00	4.9132	2.66666741656e+12	669.384066	181.266379	0.0	1	1	1	1	160	85320
1014319	k40	1	TRUE	Lc1	Matrix	3.390523e+00	4.4329	2.66666668264e+12	1206.963836	207.930271	0.0	1	1	2	1	100	85320
1014319	k40	1	TRUE	Lc1	Matrix	3.381191e+00	4.5596	2.66666757431e+12	1125.237084	176.32306	0.0	1	1	3	1	101	85320
1014319	k40	1	TRUE	Lc1	Matrix	3.421100e+00	4.3955	2.6666653436e+12	818.254618	299.68475	0.0	1	1	4	1	87	85320
1014319	k40	1	TRUE	Lc3	Matrix	5.737470e+00	13.9507	2.66666704407e+12	3335.71183	324.4987	0.0	1	1	1	1	21971	85320
1014319	k40	1	TRUE	Lc3	Matrix	5.651514e+00	13.6520	2.6666668809e+12	1827.959489	276.964513	0.0	1	1	2	1	19163	85320
1014319	k40	1	TRUE	Lc3	Matrix	5.742615e+00	14.0761	2.66666941448e+12	2059.026134	242.262553	0.0	1	1	3	1	19564	85320
1014319	k40	1	TRUE	Lc3	Matrix	5.967343e+00	15.1781	2.66666833781e+12	2385.567968	214.228489	0.0	1	1	4	1	22296	85320
1014319	k40	1	TRUE	Lc4	Matrix	3.472800e+00	4.3897	2.6666658816e+12	823.874277	194.950356	0.0	1	1	1	1	82	85320
1014319	k40	1	TRUE	Lc4	Matrix	3.607419e+00	4.7604	2.66666545092e+12	834.947818	168.041009	0.0	1	1	2	1	112	85320
1014319	k40	1	TRUE	Lc4	Matrix	3.645162e+00	4.7907	2.66666564821e+12	754.678686	175.148975	0.0	1	1	3	1	93	85320
1014319	k40	1	TRUE	Lc4	Matrix	3.350989e+00	4.4195	2.66666678136e+12	707.882797	167.794657	0.0	1	1	4	1	95	85320
1014319	k40	1	TRUE	LcS	Matrix	6.663984e+00	16.8362	2.66666650142e+12	1798.695921	238.504328	0.0	1	1	1	1	28795	85320
1014319	k40	1	TRUE	LcS	Matrix	6.631872e+00	16.7403	2.66666909933e+12	1626.173777	972.758936	0.0	1	1	2	1	28020	85320
1014319	k40	1	TRUE	LcS	Matrix	6.372087e+00	16.0181	2.6666674328e+12	1812.080862	374.662819	0.0	1	1	3	1	24718	85320
1014319	k40	1	TRUE	LcS	Matrix	6.321175e+00	16.0949	2.66666352785e+12	1287.303998	262.00713	0.0	1	1	4	1	24396	85320
1014319	k40	1	TRUE	WORKER	Matrix	6.067179e+00	15.1240	2.66666471562e+12	1481.103037	210.210819	0.0	1	1	1	1	39859	85320
1014319	k40	1	TRUE	WORKER	Matrix	6.341967e+00	15.7259	2.66666394219e+12	2286.055873	225.912977	0.0	1	1	2	1	38822	85320
1014319	k40	1	TRUE	WORKER	Matrix	6.341721e+00	15.8087	2.66666831362e+12	1896.762268	228.611679	0.0	1	1	3	1	38731	85320
1014319	k40	1	TRUE	WORKER	Matrix	6.384287e+00	16.1200	2.6666656056e+12	2088.692773	224.686004	0.0	1	1	4	1	36445	85320
1014319	k40	2	FALSE		Matrix	4.881653e+00	26.5934	2.66666641274e+12	1958.770684	944.246024	0.0
1014319	k40	2	FALSE		Matrix	4.915480e+00	26.4371	2.66666756192e+12	1697.071588	573.004916	0.0
1014319	k40	2	FALSE		Matrix	4.797824e+00	25.5129	2.66666896179e+12	3354.151524	468.962164	0.0
1014319	k40	2	FALSE		Matrix	4.940795e+00	26.8987	2.66666564058e+12	1750.713434	422.004005	0.0
1014319	k40	2	TRUE	AUTO	Matrix	2.632533e+00	7.4573	2.66666642288e+12	2848.140879	284.660578	0.0	2	1	1	1	225	85320
1014319	k40	2	TRUE	AUTO	Matrix	2.610402e+00	6.5812	2.66666660471e+12	833.138487	310.715908	0.0	2	1	2	1	141	85320
1014319	k40	2	TRUE	AUTO	Matrix	2.526255e+00	7.0241	2.66666677916e+12	1415.505495	284.097057	0.0	2	1	3	1	137	85320
1014319	k40	2	TRUE	AUTO	Matrix	2.590281e+00	6.7360	2.66666579641e+12	1517.112272	1506.712555	0.0	2	1	4	1	105	85320
1014319	k40	2	TRUE	Lc0	Matrix	4.660882e+00	26.4018	2.66666770572e+12	2131.887192	302.446942	0.0	2	1	1	1	47121	85320
1014319	k40	2	TRUE	Lc0	Matrix	4.685907e+00	26.8329	2.66666532737e+12	2939.607918	301.781844	0.0	2	1	2	1	46816	85320
1014319	k40	2	TRUE	Lc0	Matrix	4.599178e+00	26.3812	2.66666779289e+12	2821.261306	330.535883	0.0	2	1	3	1	47917	85320
1014319	k40	2	TRUE	Lc0	Matrix	4.350904e+00	25.5211	2.6666647107e+12	4167.798181	300.798931	0.0	2	1	4	1	48695	85320
1014319	k40	2	TRUE	Lc1	Matrix	2.724947e+00	7.7380	2.66666583356e+12	1409.021444	253.411629	0.0	2	1	1	1	179	85320
1014319	k40	2	TRUE	Lc1	Matrix	2.557866e+00	7.2292	2.66666738818e+12	1676.212019	253.223317	0.0	2	1	2	1	106	85320
1014319	k40	2	TRUE	Lc1	Matrix	2.510999e+00	6.8306	2.66666587201e+12	2995.029985	271.386695	0.0	2	1	3	1	99	85320
1014319	k40	2	TRUE	Lc1	Matrix	2.583633e+00	6.6190	2.66666838099e+12	1438.705004	275.107885	0.0	2	1	4	1	118	85320
1014319	k40	2	TRUE	Lc3	Matrix	3.923643e+00	19.1285	2.66666472852e+12	2643.897262	352.131228	0.0	2	1	1	1	27808	85320
1014319	k40	2	TRUE	Lc3	Matrix	3.782164e+00	18.6872	2.6666676785e+12	4966.817231	320.034722	0.0	2	1	2	1	28956	85320
1014319	k40	2	TRUE	Lc3	Matrix	3.965397e+00	19.9555	2.66666603615e+12	2708.688946	303.795429	0.0	2	1	3	1	30476	85320
1014319	k40	2	TRUE	Lc3	Matrix	3.925002e+00	19.5699	2.66666598381e+12	4268.764203	309.781884	0.0	2	1	4	1	28907	85320
1014319	k40	2	TRUE	Lc4	Matrix	2.621738e+00	7.1278	2.66666672411e+12	1295.118233	282.026388	0.0	2	1	1	1	132	85320
1014319	k40	2	TRUE	Lc4	Matrix	2.607635e+00	7.5861	2.66666664113e+12	1140.771747	353.516836	0.0	2	1	2	1	88	85320
1014319	k40	2	TRUE	Lc4	Matrix	2.563794e+00	6.6767	2.66666623425e+12	2674.904571	246.132271	0.0	2	1	3	1	97	85320
1014319	k40	2	TRUE	Lc4	Matrix	2.623517e+00	7.0267	2.6666659841e+12	3561.432498	413.075212	0.0	2	1	4	1	77	85320
1014319	k40	2	TRUE	LcS	Matrix	4.660660e+00	26.0488	2.6666665289e+12	1807.338366	310.90397	0.0	2	1	1	1	40609	85320
1014319	k40	2	TRUE	LcS	Matrix	4.564045e+00	26.0220	2.66666652047e+12	1677.20774	310.617776	0.0	2	1	2	1	42051	85320
1014319	k40	2	TRUE	LcS	Matrix	4.592247e+00	25.8874	2.66666731818e+12	2078.04462	268.563829	0.0	2	1	3	1	40303	85320
1014319	k40	2	TRUE	LcS	Matrix	4.601658e+00	26.6263	2.66666541266e+12	3391.222915	300.523277	0.0	2	1	4	1	42944	85320
1014319	k40	2	TRUE	WORKER	Matrix	4.598077e+00	26.5050	2.66666855038e+12	3796.419088	289.647812	0.0	2	1	1	1	57607	85320
1014319	k40	2	TRUE	WORKER	Matrix	4.650209e+00	26.7530	2.66666700126e+12	4081.904332	294.622018	0.0	2	1	2	1	57937	85320
1014319	k40	2	TRUE	WORKER	Matrix	4.312424e+00	26.6343	2.66666500403e+12	3586.820178	255.89601	0.0	2	1	3	1	65609	85320
1014319	k40	2	TRUE	WORKER	Matrix	4.335006e+00	25.6187	2.66666593588e+12	1546.329053	320.10879	0.0	2	1	4	1	58088	85320
1014319	k40	3	FALSE		Matrix	4.034218e+00	32.5894	2.66666650862e+12	3344.186874	647.807311	0.0
1014319	k40	3	FALSE		Matrix	3.967093e+00	32.2560	2.66666801332e+12	3767.888338	767.473138	0.0
1014319	k40	3	FALSE		Matrix	3.924583e+00	32.7873	2.66666780767e+12	2735.064935	539.441361	0.0
1014319	k40	3	FALSE		Matrix	4.079652e+00	32.3233	2.66666860945e+12	3239.547417	673.04557	0.0
1014319	k40	3	TRUE	AUTO	Matrix	2.207632e+00	8.9792	2.66666712939e+12	2098.408573	365.549857	0.0	3	1	1	1	152	85320
1014319	k40	3	TRUE	AUTO	Matrix	2.252313e+00	9.3083	2.66666651798e+12	3191.317021	363.171727	0.0	3	1	2	1	103	85320
1014319	k40	3	TRUE	AUTO	Matrix	2.274711e+00	9.6753	2.66666645241e+12	1969.990131	385.924859	0.0	3	1	3	1	135	85320
1014319	k40	3	TRUE	AUTO	Matrix	2.203054e+00	8.9859	2.66666688681e+12	2487.568259	537.595561	0.0	3	1	4	1	106	85320
1014319	k40	3	TRUE	Lc0	Matrix	3.536156e+00	30.4754	2.66666828194e+12	2729.261058	485.620815	0.0	3	1	1	1	51205	85320
1014319	k40	3	TRUE	Lc0	Matrix	3.060277e+00	27.7528	2.66666723254e+12	2394.518398	366.150888	0.0	3	1	2	1	49367	85320
1014319	k40	3	TRUE	Lc0	Matrix	3.636121e+00	31.5453	2.66666569122e+12	3605.481619	443.680061	0.0	3	1	3	1	52698	85320
1014319	k40	3	TRUE	Lc0	Matrix	3.563723e+00	30.4954	2.66666621016e+12	2965.492527	454.148191	0.0	3	1	4	1	52510	85320
1014319	k40	3	TRUE	Lc1	Matrix	2.260784e+00	9.1256	2.66666707309e+12	1526.868078	422.675733	0.0	3	1	1	1	116	85320
1014319	k40	3	TRUE	Lc1	Matrix	2.195416e+00	9.1087	2.66666643523e+12	1808.366103	565.890149	0.0	3	1	2	1	98	85320
1014319	k40	3	TRUE	Lc1	Matrix	2.265784e+00	8.3998	2.66666689734e+12	1682.791812	1050.182031	0.0	3	1	3	1	123	85320
1014319	k40	3	TRUE	Lc1	Matrix	2.203519e+00	9.1246	2.66666564102e+12	1791.736579	417.556703	0.0	3	1	4	1	136	85320
1014319	k40	3	TRUE	Lc3	Matrix	2.876149e+00	20.2882	2.66666756373e+12	3535.07186	435.35021	0.0	3	1	1	1	28270	85320
1014319	k40	3	TRUE	Lc3	Matrix	2.878302e+00	20.3862	2.66666621054e+12	3648.802022	509.08399	0.0	3	1	2	1	27481	85320
1014319	k40	3	TRUE	Lc3	Matrix	3.007879e+00	21.1912	2.66666821412e+12	5718.637869	551.703493	0.0	3	1	3	1	28818	85320
1014319	k40	3	TRUE	Lc3	Matrix	3.109383e+00	21.2076	2.66666593908e+12	3675.359902	599.508809	0.0	3	1	4	1	28613	85320
1014319	k40	3	TRUE	Lc4	Matrix	2.274852e+00	8.7276	2.66666795878e+12	1690.365611	404.933864	0.0	3	1	1	1	135	85320
1014319	k40	3	TRUE	Lc4	Matrix	2.205132e+00	8.4546	2.6666661276e+12	2537.955724	478.183706	0.0	3	1	2	1	138	85320
1014319	k40	3	TRUE	Lc4	Matrix	2.186564e+00	8.2501	2.66666567092e+12	4963.170946	436.173415	0.0	3	1	3	1	116	85320
1014319	k40	3	TRUE	Lc4	Matrix	2.264435e+00	9.5805	2.66666658905e+12	3564.034965	426.02049	0.0	3	1	4	1	183	85320
1014319	k40	3	TRUE	LcS	Matrix	3.513343e+00	31.0847	2.66666598377e+12	2798.769848	841.088159	0.0	3	1	1	1	45232	85320
1014319	k40	3	TRUE	LcS	Matrix	3.186445e+00	27.3773	2.66666571871e+12	2036.118821	564.300849	0.0	3	1	2	1	35612	85320
1014319	k40	3	TRUE	LcS	Matrix	3.551624e+00	31.1700	2.66666584792e+12	5099.048926	463.083953	0.0	3	1	3	1	44785	85320
1014319	k40	3	TRUE	LcS	Matrix	3.648013e+00	31.2230	2.66666467088e+12	2308.70031	458.840906	0.0	3	1	4	1	42807	85320
1014319	k40	3	TRUE	WORKER	Matrix	3.438670e+00	31.5078	2.66666795298e+12	3966.176774	479.532719	0.0	3	1	1	1	67343	85320
1014319	k40	3	TRUE	WORKER	Matrix	3.563680e+00	31.7098	2.6666661072e+12	4219.71436	530.066873	0.0	3	1	2	1	66028	85320
1014319	k40	3	TRUE	WORKER	Matrix	3.589525e+00	31.9435	2.66666530155e+12	2324.759707	616.552301	0.0	3	1	3	1	67265	85320
1014319	k40	3	TRUE	WORKER	Matrix	3.452083e+00	31.4410	2.66666852792e+12	3065.716867	461.42626	0.0	3	1	4	1	67689	85320
1014319	k40	4	FALSE		Matrix	3.804212e+00	37.0654	2.66666511512e+12	7672.690437	891.66925	0.0
1014319	k40	4	FALSE		Matrix	3.603500e+00	37.5786	2.6666656735e+12	4028.149052	619.39833	0.0
1014319	k40	4	FALSE		Matrix	3.553779e+00	36.7191	2.66666691712e+12	7216.502025	746.447121	0.0
1014319	k40	4	FALSE		Matrix	3.661227e+00	37.3101	2.66666566913e+12	4443.697779	727.089225	0.0
1014319	k40	4	TRUE	AUTO	Matrix	2.191258e+00	10.0810	2.66666676191e+12	5128.888738	658.32623	0.0	4	1	1	1	112	85320
1014319	k40	4	TRUE	AUTO	Matrix	2.214426e+00	9.8211	2.66666714985e+12	4969.533473	516.230461	0.0	4	1	2	1	113	85320
1014319	k40	4	TRUE	AUTO	Matrix	2.179624e+00	10.0613	2.66666752167e+12	4890.887363	469.063771	0.0	4	1	3	1	111	85320
1014319	k40	4	TRUE	AUTO	Matrix	2.168353e+00	10.8582	2.66666653964e+12	4459.642756	377.13933	0.0	4	1	4	1	178	85320
1014319	k40	4	TRUE	Lc0	Matrix	3.186512e+00	34.4577	2.66666761883e+12	7155.189456	489.567059	0.0	4	1	1	1	55054	85320
1014319	k40	4	TRUE	Lc0	Matrix	3.078704e+00	32.8225	2.66666565016e+12	5652.025176	500.221349	0.0	4	1	2	1	49361	85320
1014319	k40	4	TRUE	Lc0	Matrix	3.304752e+00	36.0970	2.66666717909e+12	7250.366392	484.206519	0.0	4	1	3	1	56602	85320
1014319	k40	4	TRUE	Lc0	Matrix	3.264899e+00	35.3287	2.66666502643e+12	8436.018468	538.988697	0.0	4	1	4	1	56752	85320
1014319	k40	4	TRUE	Lc1	Matrix	2.233473e+00	10.9608	2.66666625572e+12	11538.095156	581.065434	0.0	4	1	1	1	135	85320
1014319	k40	4	TRUE	Lc1	Matrix	2.151254e+00	9.8674	2.6666664921e+12	4939.039227	497.237801	0.0	4	1	2	1	89	85320
1014319	k40	4	TRUE	Lc1	Matrix	2.204373e+00	10.4274	2.66666749244e+12	5697.421783	599.368783	0.0	4	1	3	1	96	85320
1014319	k40	4	TRUE	Lc1	Matrix	2.103566e+00	10.8453	2.66666747897e+12	5511.507514	387.37777	0.0	4	1	4	1	115	85320
1014319	k40	4	TRUE	Lc3	Matrix	2.874040e+00	25.3069	2.66666651784e+12	14428.219841	1114.531743	0.0	4	1	1	1	33930	85320
1014319	k40	4	TRUE	Lc3	Matrix	2.677678e+00	23.8950	2.66666738806e+12	11155.147453	556.321646	0.0	4	1	2	1	32820	85320
1014319	k40	4	TRUE	Lc3	Matrix	2.751449e+00	23.2444	2.66666585051e+12	6656.631549	478.198944	0.0	4	1	3	1	29087	85320
1014319	k40	4	TRUE	Lc3	Matrix	2.742105e+00	23.7321	2.66666694934e+12	8168.372741	597.502296	0.0	4	1	4	1	31984	85320
1014319	k40	4	TRUE	Lc4	Matrix	2.211416e+00	9.8413	2.66666694342e+12	6922.753333	466.970555	0.0	4	1	1	1	106	85320
1014319	k40	4	TRUE	Lc4	Matrix	2.189900e+00	10.2740	2.6666675088e+12	4481.062981	622.569708	0.0	4	1	2	1	91	85320
1014319	k40	4	TRUE	Lc4	Matrix	2.143454e+00	10.9495	2.66666683449e+12	4832.406427	393.966322	0.0	4	1	3	1	124	85320
1014319	k40	4	TRUE	Lc4	Matrix	2.252675e+00	10.2240	2.66666710615e+12	12582.105791	533.531007	0.0	4	1	4	1	79	85320
1014319	k40	4	TRUE	LcS	Matrix	2.907006e+00	29.3795	2.66666637194e+12	12713.705955	458.217078	0.0	4	1	2	1	35405	85320
1014319	k40	4	TRUE	LcS	Matrix	2.987392e+00	31.1338	2.66666559488e+12	12694.506259	530.312249	0.0	4	1	3	1	40820	85320
1014319	k40	4	TRUE	LcS	Matrix	3.106841e+00	31.4350	2.66666687396e+12	9182.093846	547.254659	0.0	4	1	4	1	41088	85320
1014319	k40	4	TRUE	WORKER	Matrix	3.064348e+00	35.0288	2.6666661096e+12	8199.060748	434.597546	0.0	4	1	1	1	72261	85320
1014319	k40	4	TRUE	WORKER	Matrix	3.055700e+00	34.6340	2.6666666102e+12	6331.957737	511.432525	0.0	4	1	2	1	69767	85320
1014319	k40	4	TRUE	WORKER	Matrix	3.205402e+00	34.7087	2.66666688046e+12	4597.072369	586.999786	0.0	4	1	3	1	68359	85320
1014319	k40	4	TRUE	WORKER	Matrix	3.240628e+00	34.4729	2.66666741241e+12	7684.254772	473.226236	0.0	4	1	4	1	66652	85320
1014322	k40	1	FALSE		Matrix	5.541466e+00	14.3340	2.66666426852e+12	825.091799	347.974348	0.0
1014322	k40	1	FALSE		Matrix	5.689376e+00	14.8216	2.66666742496e+12	895.344412	432.366641	0.0
1014322	k40	1	FALSE		Matrix	5.650437e+00	14.1409	2.66666723778e+12	924.591277	1368.702554	0.0
1014322	k40	1	FALSE		Matrix	5.549900e+00	13.4848	2.6666659011e+12	832.352233	351.595334	0.0
1014322	k40	1	TRUE	AUTO	Matrix	3.424817e+00	4.8706	2.66666526071e+12	1128.229183	263.481181	0.0	1	1	1	1	276	85320
1014322	k40	1	TRUE	AUTO	Matrix	3.461800e+00	4.3457	2.6666660816e+12	799.481275	189.991204	0.0	1	1	2	1	101	85320
1014322	k40	1	TRUE	AUTO	Matrix	3.463746e+00	4.5846	2.66666530673e+12	1048.500712	186.994128	0.0	1	1	3	1	99	85320
1014322	k40	1	TRUE	AUTO	Matrix	3.709434e+00	5.0641	2.66666758939e+12	763.071853	196.369322	0.0	1	1	4	1	86	85320
1014322	k40	1	TRUE	Lc0	Matrix	6.367654e+00	15.9066	2.66666524508e+12	1311.249751	282.886318	0.0	1	1	1	1	27689	85320
1014322	k40	1	TRUE	Lc0	Matrix	6.499535e+00	16.5160	2.66666821701e+12	2718.487423	230.756136	0.0	1	1	2	1	30217	85320
1014322	k40	1	TRUE	Lc0	Matrix	6.466680e+00	16.1610	2.6666648316e+12	2273.993575	308.576839	0.0	1	1	3	1	31401	85320
1014322	k40	1	TRUE	Lc0	Matrix	6.403838e+00	16.2081	2.66666700845e+12	1772.431913	257.215869	0.0	1	1	4	1	32980	85320
1014322	k40	1	TRUE	Lc1	Matrix	3.385937e+00	4.3391	2.66666578903e+12	1014.801847	309.520319	0.0	1	1	1	1	104	85320
1014322	k40	1	TRUE	Lc1	Matrix	3.412293e+00	4.4462	2.66666603198e+12	1027.62014	201.460695	0.0	1	1	2	1	97	85320
1014322	k40	1	TRUE	Lc1	Matrix	3.237786e+00	4.2355	2.66666645189e+12	786.333656	191.987005	0.0	1	1	3	1	192	85320
1014322	k40	1	TRUE	Lc1	Matrix	3.457956e+00	4.4970	2.66666501261e+12	954.178533	251.611643	0.0	1	1	4	1	163	85320
1014322	k40	1	TRUE	Lc3	Matrix	5.412743e+00	12.8731	2.6666690301e+12	2071.725712	249.275613	0.0	1	1	1	1	17594	85320
1014322	k40	1	TRUE	Lc3	Matrix	5.810650e+00	14.0439	2.66666417255e+12	1679.020069	957.269389	0.0	1	1	2	1	19292	85320
1014322	k40	1	TRUE	Lc3	Matrix	6.045783e+00	14.6073	2.66666791986e+12	1937.817179	217.213595	0.0	1	1	3	1	21780	85320
1014322	k40	1	TRUE	Lc3	Matrix	5.921118e+00	14.1494	2.66666430807e+12	2499.076094	345.312827	0.0	1	1	4	1	20764	85320
1014322	k40	1	TRUE	Lc4	Matrix	3.496254e+00	4.8298	2.66666634713e+12	717.345915	188.955162	0.0	1	1	1	1	101	85320
1014322	k40	1	TRUE	Lc4	Matrix	3.304904e+00	4.2276	2.66666754933e+12	1291.897777	190.599421	0.0	1	1	2	1	108	85320
1014322	k40	1	TRUE	Lc4	Matrix	3.583345e+00	4.8639	2.66666801548e+12	626.146658	267.888421	0.0	1	1	3	1	237	85320
1014322	k40	1	TRUE	Lc4	Matrix	3.447491e+00	4.4829	2.66666531592e+12	785.11765	196.658003	0.0	1	1	4	1	95	85320
1014322	k40	1	TRUE	LcS	Matrix	5.788702e+00	13.9005	2.66666398423e+12	1734.815197	235.815482	0.0	1	1	1	1	25000	85320
1014322	k40	1	TRUE	LcS	Matrix	6.482617e+00	15.9442	2.66666988127e+12	1273.176237	230.119262	0.0	1	1	2	1	28093	85320
1014322	k40	1	TRUE	LcS	Matrix	6.331609e+00	16.1512	2.6666647677e+12	1985.703302	256.053287	0.0	1	1	3	1	27304	85320
1014322	k40	1	TRUE	LcS	Matrix	6.459647e+00	16.3049	2.66666501489e+12	1579.794785	229.883063	0.0	1	1	4	1	27469	85320
1014322	k40	1	TRUE	WORKER	Matrix	6.580806e+00	16.8744	2.66666762651e+12	2483.839216	249.857273	0.0	1	1	1	1	36628	85320
1014322	k40	1	TRUE	WORKER	Matrix	6.491544e+00	16.5345	2.6666678513e+12	1837.487321	224.179771	0.0	1	1	2	1	36731	85320
1014322	k40	1	TRUE	WORKER	Matrix	6.361956e+00	15.9590	2.66666475305e+12	2533.086817	269.419127	0.0	1	1	3	1	39801	85320
1014322	k40	1	TRUE	WORKER	Matrix	6.782430e+00	17.2255	2.66666835039e+12	1665.023006	235.685229	0.0	1	1	4	1	42987	85320
1014322	k40	2	FALSE		Matrix	4.884411e+00	25.9762	2.66666860750e+12	1633.60503	1137.051217	0.0
1014322	k40	2	FALSE		Matrix	4.818518e+00	26.5223	2.66666905008e+12	1945.314087	447.586279	0.0
1014322	k40	2	FALSE		Matrix	4.916085e+00	26.1339	2.66666639914e+12	1505.612959	489.499405	0.0
1014322	k40	2	FALSE		Matrix	4.954113e+00	26.0887	2.66666526685e+12	1476.522201	464.653355	0.0
1014322	k40	2	TRUE	AUTO	Matrix	2.544679e+00	7.1615	2.6666658219e+12	2813.941588	263.959282	0.0	2	1	1	1	109	85320
1014322	k40	2	TRUE	AUTO	Matrix	2.566235e+00	6.8027	2.66666717296e+12	1180.596188	276.220003	0.0	2	1	2	1	141	85320
1014322	k40	2	TRUE	AUTO	Matrix	2.507094e+00	6.3310	2.66666802601e+12	3086.706309	264.512038	0.0	2	1	3	1	96	85320
1014322	k40	2	TRUE	AUTO	Matrix	2.589708e+00	7.0141	2.66666635264e+12	1243.243148	261.777318	0.0	2	1	4	1	81	85320
1014322	k40	2	TRUE	Lc0	Matrix	4.348431e+00	25.0990	2.66666661389e+12	1701.913466	304.178755	0.0	2	1	1	1	47374	85320
1014322	k40	2	TRUE	Lc0	Matrix	4.143983e+00	24.6471	2.66666549245e+12	2244.386133	296.569513	0.0	2	1	2	1	47867	85320
1014322	k40	2	TRUE	Lc0	Matrix	4.304131e+00	25.0658	2.66666740236e+12	2730.807463	295.784102	0.0	2	1	3	1	48301	85320
1014322	k40	2	TRUE	Lc0	Matrix	4.367715e+00	25.0649	2.6666647161e+12	2746.132084	452.117937	0.0	2	1	4	1	47977	85320
1014322	k40	2	TRUE	Lc1	Matrix	2.681374e+00	7.7907	2.66666666361e+12	1587.01638	248.038661	0.0	2	1	1	1	203	85320
1014322	k40	2	TRUE	Lc1	Matrix	2.648150e+00	6.8480	2.6666658648e+12	2335.202447	448.532124	0.0	2	1	2	1	110	85320
1014322	k40	2	TRUE	Lc1	Matrix	2.744668e+00	7.7971	2.66666728011e+12	2717.533768	266.947514	0.0	2	1	3	1	149	85320
1014322	k40	2	TRUE	Lc1	Matrix	2.544677e+00	7.2198	2.6666662707e+12	3132.937633	299.369355	0.0	2	1	4	1	101	85320
1014322	k40	2	TRUE	Lc3	Matrix	3.919271e+00	19.9752	2.66666806913e+12	3399.362532	342.364228	0.0	2	1	1	1	29651	85320
1014322	k40	2	TRUE	Lc3	Matrix	3.849854e+00	18.2617	2.66666682062e+12	2325.782512	300.487591	0.0	2	1	2	1	26242	85320
1014322	k40	2	TRUE	Lc3	Matrix	3.923202e+00	18.6981	2.66666709383e+12	3229.684676	722.289197	0.0	2	1	3	1	26984	85320
1014322	k40	2	TRUE	Lc3	Matrix	4.077365e+00	20.3142	2.66666602521e+12	4716.532394	500.711197	0.0	2	1	4	1	32245	85320
1014322	k40	2	TRUE	Lc4	Matrix	2.626175e+00	7.5298	2.66666536615e+12	2782.545902	273.395399	0.0	2	1	1	1	163	85320
1014322	k40	2	TRUE	Lc4	Matrix	2.487147e+00	6.1741	2.66666678331e+12	1151.713674	260.813373	0.0	2	1	2	1	109	85320
1014322	k40	2	TRUE	Lc4	Matrix	2.682190e+00	7.1183	2.66666548428e+12	982.864927	325.291981	0.0	2	1	3	1	82	85320
1014322	k40	2	TRUE	Lc4	Matrix	2.517533e+00	7.2864	2.66666661985e+12	3459.631375	281.284716	0.0	2	1	4	1	109	85320
1014322	k40	2	TRUE	LcS	Matrix	4.377001e+00	25.2945	2.66666597424e+12	3505.977576	302.791683	0.0	2	1	1	1	42211	85320
1014322	k40	2	TRUE	LcS	Matrix	4.574992e+00	26.2466	2.66666676197e+12	2234.351443	331.232884	0.0	2	1	2	1	41467	85320
1014322	k40	2	TRUE	LcS	Matrix	4.489720e+00	25.1294	2.66666470428e+12	3813.13694	387.047063	0.0	2	1	3	1	40746	85320
1014322	k40	2	TRUE	LcS	Matrix	4.626234e+00	26.3914	2.66666768098e+12	1638.105624	282.120733	0.0	2	1	4	1	42558	85320
1014322	k40	2	TRUE	WORKER	Matrix	4.578980e+00	27.3724	2.66666516158e+12	3126.336975	286.002622	0.0	2	1	1	1	62116	85320
1014322	k40	2	TRUE	WORKER	Matrix	4.339524e+00	26.4846	2.66666787467e+12	2420.513264	272.802139	0.0	2	1	2	1	62211	85320
1014322	k40	2	TRUE	WORKER	Matrix	4.321971e+00	25.7666	2.66666475094e+12	3308.07329	298.141456	0.0	2	1	3	1	59584	85320
1014322	k40	2	TRUE	WORKER	Matrix	4.630263e+00	26.6784	2.66666569722e+12	3415.847726	311.424002	0.0	2	1	4	1	57894	85320
1014322	k40	3	FALSE		Matrix	3.985386e+00	32.9896	2.66666561185e+12	3874.972544	665.807872	0.0
1014322	k40	3	FALSE		Matrix	4.015978e+00	32.7098	2.66666561569e+12	4036.165244	683.51928	0.0
1014322	k40	3	FALSE		Matrix	4.010861e+00	32.7805	2.66666505532e+12	3050.846571	657.141109	0.0
1014322	k40	3	FALSE		Matrix	4.179037e+00	33.2742	2.66666858392e+12	3954.970915	844.46284	0.0
1014322	k40	3	TRUE	AUTO	Matrix	2.271221e+00	8.4706	2.66666555953e+12	1454.826	882.891457	0.0	3	1	1	1	100	85320
1014322	k40	3	TRUE	AUTO	Matrix	2.281881e+00	9.0147	2.66666546551e+12	1431.991205	425.383828	0.0	3	1	2	1	165	85320
1014322	k40	3	TRUE	AUTO	Matrix	2.264670e+00	9.1783	2.66666704236e+12	2361.962406	454.741288	0.0	3	1	3	1	116	85320
1014322	k40	3	TRUE	AUTO	Matrix	2.285876e+00	8.9961	2.66666636758e+12	3051.478231	445.127695	0.0	3	1	4	1	96	85320
1014322	k40	3	TRUE	Lc0	Matrix	3.524508e+00	31.3052	2.66666742436e+12	3718.899612	508.444748	0.0	3	1	1	1	53477	85320
1014322	k40	3	TRUE	Lc0	Matrix	3.050345e+00	27.1146	2.66666650521e+12	1658.029438	448.819708	0.0	3	1	2	1	51249	85320
1014322	k40	3	TRUE	Lc0	Matrix	3.576761e+00	29.5009	2.66666489383e+12	1743.764267	544.654098	0.0	3	1	3	1	47514	85320
1014322	k40	3	TRUE	Lc0	Matrix	3.443142e+00	30.2284	2.66666871815e+12	3529.032069	442.762061	0.0	3	1	4	1	54405	85320
1014322	k40	3	TRUE	Lc1	Matrix	2.167080e+00	8.8604	2.6666677878e+12	1372.356747	323.049327	0.0	3	1	1	1	127	85320
1014322	k40	3	TRUE	Lc1	Matrix	2.154208e+00	8.2760	2.6666660785e+12	2123.253838	472.353858	0.0	3	1	2	1	91	85320
1014322	k40	3	TRUE	Lc1	Matrix	2.224661e+00	9.2607	2.66666777079e+12	2686.078509	471.494397	0.0	3	1	3	1	131	85320
1014322	k40	3	TRUE	Lc1	Matrix	2.166452e+00	8.2481	2.66666626873e+12	3930.763431	433.369577	0.0	3	1	4	1	137	85320
1014322	k40	3	TRUE	Lc3	Matrix	2.957506e+00	20.8490	2.66666781747e+12	2333.744679	418.250565	0.0	3	1	1	1	29786	85320
1014322	k40	3	TRUE	Lc3	Matrix	3.051957e+00	22.2854	2.66666574049e+12	3382.610656	458.935447	0.0	3	1	2	1	32474	85320
1014322	k40	3	TRUE	Lc3	Matrix	3.068092e+00	21.9777	2.66666591081e+12	5700.058838	480.068441	0.0	3	1	3	1	31363	85320
1014322	k40	3	TRUE	Lc3	Matrix	2.897458e+00	19.0763	2.66666677793e+12	4759.766016	523.987559	0.0	3	1	4	1	24157	85320
1014322	k40	3	TRUE	Lc4	Matrix	2.241053e+00	9.3722	2.6666670626e+12	2549.450054	381.171252	0.0	3	1	1	1	164	85320
1014322	k40	3	TRUE	Lc4	Matrix	2.255738e+00	9.2645	2.66666579146e+12	1991.37615	398.111317	0.0	3	1	2	1	92	85320
1014322	k40	3	TRUE	Lc4	Matrix	2.281454e+00	8.8317	2.66666610063e+12	4121.635195	432.468633	0.0	3	1	3	1	117	85320
1014322	k40	3	TRUE	Lc4	Matrix	2.263697e+00	9.5318	2.66666675776e+12	2007.459	381.128741	0.0	3	1	4	1	143	85320
1014322	k40	3	TRUE	LcS	Matrix	3.600524e+00	31.5458	2.66666689169e+12	3173.969906	651.347197	0.0	3	1	2	1	43058	85320
1014322	k40	3	TRUE	LcS	Matrix	3.629889e+00	31.0939	2.66666528485e+12	2507.052687	467.905956	0.0	3	1	3	1	43228	85320
1014322	k40	3	TRUE	LcS	Matrix	3.562345e+00	31.2310	2.66666459665e+12	2760.123334	937.748819	0.0	3	1	4	1	42792	85320
1014322	k40	3	TRUE	WORKER	Matrix	3.489879e+00	32.2753	2.66666540221e+12	4509.697793	438.435624	0.0	3	1	1	1	69282	85320
1014322	k40	3	TRUE	WORKER	Matrix	3.501517e+00	31.5142	2.66666780928e+12	2317.407998	529.324631	0.0	3	1	2	1	66616	85320
1014322	k40	3	TRUE	WORKER	Matrix	3.282194e+00	29.3280	2.66666774821e+12	3653.521682	450.478965	0.0	3	1	3	1	65041	85320
1014322	k40	3	TRUE	WORKER	Matrix	3.613450e+00	32.7041	2.6666682848e+12	3275.352304	452.071771	0.0	3	1	4	1	68338	85320
1014322	k40	4	FALSE		Matrix	3.637181e+00	37.4543	2.66666835659e+12	7119.527794	1053.459365	0.0
1014322	k40	4	FALSE		Matrix	3.740475e+00	37.0031	2.66666691795e+12	9127.546993	791.354185	0.0
1014322	k40	4	FALSE		Matrix	3.389394e+00	37.4358	2.66666673859e+12	8266.815994	560.328509	0.0
1014322	k40	4	FALSE		Matrix	3.785605e+00	37.2864	2.66666723092e+12	4674.252798	1306.647004	0.0
1014322	k40	4	TRUE	AUTO	Matrix	2.218656e+00	10.0185	2.66666698742e+12	4755.495085	571.421761	0.0	4	1	1	1	93	85320
1014322	k40	4	TRUE	AUTO	Matrix	2.203769e+00	10.4373	2.66666627091e+12	12856.409466	556.60584	0.0	4	1	2	1	97	85320
1014322	k40	4	TRUE	AUTO	Matrix	2.223318e+00	10.3879	2.66666539574e+12	5199.097436	453.406744	0.0	4	1	3	1	98	85320
1014322	k40	4	TRUE	AUTO	Matrix	2.221398e+00	10.1958	2.66666612211e+12	4923.226572	1342.306282	0.0	4	1	4	1	106	85320
1014322	k40	4	TRUE	Lc0	Matrix	3.090036e+00	34.6871	2.6666670776e+12	6789.898074	493.292121	0.0	4	1	1	1	55647	85320
1014322	k40	4	TRUE	Lc0	Matrix	3.266883e+00	35.7617	2.66666512018e+12	7634.54918	542.360949	0.0	4	1	2	1	55292	85320
1014322	k40	4	TRUE	Lc0	Matrix	3.132232e+00	34.9223	2.66666643222e+12	5735.889228	534.078917	0.0	4	1	3	1	55917	85320
1014322	k40	4	TRUE	Lc0	Matrix	3.207485e+00	34.5152	2.66666774667e+12	10267.904145	577.617737	0.0	4	1	4	1	54466	85320
1014322	k40	4	TRUE	Lc1	Matrix	2.097036e+00	10.7551	2.6666664709e+12	8070.480198	415.195252	0.0	4	1	1	1	94	85320
1014322	k40	4	TRUE	Lc1	Matrix	2.173673e+00	9.7115	2.66666638375e+12	10347.321342	370.957729	0.0	4	1	2	1	138	85320
1014322	k40	4	TRUE	Lc1	Matrix	2.186759e+00	10.8899	2.66666513014e+12	4942.321137	453.751876	0.0	4	1	3	1	107	85320
1014322	k40	4	TRUE	Lc1	Matrix	2.160375e+00	10.9070	2.66666752275e+12	5059.357769	446.222188	0.0	4	1	4	1	146	85320
1014322	k40	4	TRUE	Lc3	Matrix	2.739418e+00	23.6487	2.66666727617e+12	13430.28486	596.84251	0.0	4	1	1	1	30573	85320
1014322	k40	4	TRUE	Lc3	Matrix	2.853529e+00	25.5989	2.66666565344e+12	12479.268211	480.353436	0.0	4	1	2	1	35437	85320
1014322	k40	4	TRUE	Lc3	Matrix	2.669924e+00	21.4510	2.66666669272e+12	7095.94561	502.479843	0.0	4	1	3	1	24931	85320
1014322	k40	4	TRUE	Lc3	Matrix	2.751666e+00	24.3564	2.66666703726e+12	9017.499124	451.811553	0.0	4	1	4	1	32821	85320
1014322	k40	4	TRUE	Lc4	Matrix	2.186108e+00	10.9139	2.66666700499e+12	4727.091643	473.981759	0.0	4	1	1	1	129	85320
1014322	k40	4	TRUE	Lc4	Matrix	2.145817e+00	10.9865	2.66666686878e+12	5093.238181	660.571432	0.0	4	1	2	1	116	85320
1014322	k40	4	TRUE	Lc4	Matrix	2.253896e+00	10.6773	2.66666775175e+12	4869.368917	469.913419	0.0	4	1	3	1	115	85320
1014322	k40	4	TRUE	Lc4	Matrix	2.218290e+00	10.2839	2.66666630283e+12	7451.976792	620.314215	0.0	4	1	4	1	118	85320
1014322	k40	4	TRUE	LcS	Matrix	3.023065e+00	30.7397	2.66666679796e+12	6144.11964	532.074057	0.0	4	1	1	1	39338	85320
1014322	k40	4	TRUE	LcS	Matrix	2.930452e+00	30.3859	2.66666736322e+12	12882.414705	470.635587	0.0	4	1	2	1	39571	85320
1014322	k40	4	TRUE	LcS	Matrix	2.973969e+00	30.5933	2.66666580926e+12	9058.497299	465.271908	0.0	4	1	4	1	39285	85320
1014322	k40	4	TRUE	WORKER	Matrix	3.187028e+00	34.6208	2.6666660033e+12	5231.744973	567.819077	0.0	4	1	1	1	68539	85320
1014322	k40	4	TRUE	WORKER	Matrix	3.012274e+00	34.2878	2.66666676716e+12	8920.960729	556.423414	0.0	4	1	2	1	70432	85320
1014322	k40	4	TRUE	WORKER	Matrix	2.938156e+00	35.7056	2.66666744744e+12	11383.467059	411.100093	0.0	4	1	3	1	74969	85320
1014322	k40	4	TRUE	WORKER	Matrix	3.124088e+00	36.1962	2.66666528322e+12	9753.515866	491.206195	0.0	4	1	4	1	74367	85320
1014325	p100	1	FALSE		Matrix	6.256531e+00	15.2213	2.66666489935e+12	4045.943685	406.218958	0.0
1014325	p100	1	TRUE	AUTO	Matrix	3.905352e+00	5.6082	2.66666807405e+12	4585.431137	184.240234	0.0	1	1	1	1	231	85320
1014325	p100	1	TRUE	Lc0	Matrix	6.696230e+00	16.3761	2.66666645782e+12	5066.655027	259.265104	0.0	1	1	1	1	42985	85320
1014325	p100	1	TRUE	Lc1	Matrix	3.753055e+00	4.7935	2.66666567526e+12	2850.127975	171.37481	0.0	1	1	1	1	105	85320
1014325	p100	1	TRUE	Lc3	Matrix	5.952542e+00	13.8659	2.6666673855e+12	7035.056465	229.692322	0.0	1	1	1	1	24765	85320
1014325	p100	1	TRUE	Lc4	Matrix	3.701239e+00	4.7658	2.66666867472e+12	6772.624935	257.386536	0.0	1	1	1	1	105	85320
1014325	p100	1	TRUE	LcS	Matrix	6.824250e+00	16.3024	2.66666440275e+12	5834.824322	319.480585	0.0	1	1	1	1	41488	85320
1014325	p100	1	TRUE	WORKER	Matrix	6.278253e+00	14.6059	2.66666912699e+12	4751.655226	250.416088	0.0	1	1	1	1	48140	85320
1014325	p100	2	FALSE		Matrix	4.848938e+00	27.9618	2.66666860416e+12	3189.202632	1089.386843	0.0
1014325	p100	2	TRUE	AUTO	Matrix	2.795985e+00	8.0923	2.66666510178e+12	6908.371643	307.517184	0.0	2	1	1	1	198	85320
1014325	p100	2	TRUE	Lc0	Matrix	4.262931e+00	26.3014	2.66666796119e+12	8840.734568	279.846423	0.0	2	1	1	1	59571	85320
1014325	p100	2	TRUE	Lc1	Matrix	2.643350e+00	7.0007	2.66666699035e+12	10151.445774	289.343746	0.0	2	1	1	1	205	85320
1014325	p100	2	TRUE	Lc3	Matrix	3.639526e+00	18.3190	2.6666661421e+12	12788.376252	315.684325	0.0	2	1	1	1	33091	85320
1014325	p100	2	TRUE	Lc4	Matrix	2.609301e+00	6.6984	2.66666648248e+12	6396.015514	296.960269	0.0	2	1	1	1	123	85320
1014325	p100	2	TRUE	LcS	Matrix	4.004982e+00	24.5330	2.66666519993e+12	8191.160718	330.19674	0.0	2	1	1	1	46506	85320
1014325	p100	2	TRUE	WORKER	Matrix	3.951990e+00	24.5022	2.66666848434e+12	9905.59008	397.803376	0.0	2	1	1	1	66969	85320
1014328	p100	1	FALSE		Matrix	6.849250e+00	17.3914	2.66666644725e+12	4451.552765	596.700176	0.0
1014328	p100	1	TRUE	AUTO	Matrix	3.539827e+00	4.5858	2.66666849339e+12	6168.065483	191.995292	0.0	1	1	2	1	98	85320
1014328	p100	1	TRUE	Lc0	Matrix	6.703466e+00	16.0554	2.66666558866e+12	6352.149287	219.406472	0.0	1	1	2	1	45569	85320
1014328	p100	1	TRUE	Lc1	Matrix	3.506166e+00	4.4111	2.66666714379e+12	6027.16332	178.641773	0.0	1	1	2	1	97	85320
1014328	p100	1	TRUE	Lc3	Matrix	5.675847e+00	13.1385	2.66666616847e+12	6675.654626	264.825825	0.0	1	1	2	1	23542	85320
1014328	p100	1	TRUE	Lc4	Matrix	3.521657e+00	4.5967	2.66666559188e+12	3911.859688	190.15553	0.0	1	1	2	1	186	85320
1014328	p100	1	TRUE	LcS	Matrix	6.497593e+00	15.5302	2.66666414794e+12	6309.281327	236.257147	0.0	1	1	2	1	38587	85320
1014328	p100	1	TRUE	WORKER	Matrix	6.811084e+00	16.1956	2.6666687966e+12	7383.702725	226.564789	0.0	1	1	2	1	56792	85320
1014328	p100	2	FALSE		Matrix	4.886305e+00	28.1827	2.66666674962e+12	3455.845059	424.084432	0.0
1014328	p100	2	TRUE	AUTO	Matrix	2.674662e+00	7.4548	2.66666743528e+12	12751.56297	339.821329	0.0	2	1	2	1	145	85320
1014328	p100	2	TRUE	Lc0	Matrix	4.125754e+00	25.5124	2.66666872064e+12	10033.487002	333.169474	0.0	2	1	2	1	57781	85320
1014328	p100	2	TRUE	Lc1	Matrix	2.682939e+00	6.9488	2.66666697496e+12	12134.751658	293.538817	0.0	2	1	2	1	161	85320
1014328	p100	2	TRUE	Lc3	Matrix	3.574462e+00	17.8849	2.66666660925e+12	8627.113786	805.552489	0.0	2	1	2	1	32149	85320
1014328	p100	2	TRUE	Lc4	Matrix	2.655936e+00	7.1052	2.66666598144e+12	12889.767355	277.696184	0.0	2	1	2	1	115	85320
1014328	p100	2	TRUE	LcS	Matrix	4.128289e+00	25.2528	2.66666827955e+12	12806.604975	373.537031	0.0	2	1	2	1	48128	85320
1014328	p100	2	TRUE	WORKER	Matrix	4.117584e+00	25.8260	2.66666680834e+12	10900.733838	373.370525	0.0	2	1	2	1	70269	85320
1014352	p100	1	FALSE		Matrix	6.076306e+00	14.7406	2.66666588008e+12	4008.17649	1268.501106	0.0
1014352	p100	1	TRUE	AUTO	Matrix	3.878120e+00	5.3758	2.66666511816e+12	6384.46062	400.036569	0.0	1	1	3	1	324	85320
1014352	p100	1	TRUE	Lc0	Matrix	6.613725e+00	16.0956	2.66666714745e+12	4954.246979	263.382027	0.0	1	1	3	1	42242	85320
1014352	p100	1	TRUE	Lc1	Matrix	3.811120e+00	5.3547	2.66666734184e+12	5716.193724	1611.272646	0.0	1	1	3	1	277	85320
1014352	p100	1	TRUE	Lc3	Matrix	5.540886e+00	12.4576	2.66666774611e+12	7860.467396	854.383246	0.0	1	1	3	1	22973	85320
1014352	p100	1	TRUE	Lc4	Matrix	3.561980e+00	4.7295	2.66666564106e+12	5072.470143	189.186364	0.0	1	1	3	1	106	85320
1014352	p100	1	TRUE	LcS	Matrix	6.355405e+00	14.5265	2.66666438395e+12	6622.086861	260.866574	0.0	1	1	3	1	39404	85320
1014352	p100	1	TRUE	WORKER	Matrix	6.408323e+00	14.9189	2.66666340838e+12	6684.019098	212.250461	0.0	1	1	3	1	58156	85320
1014352	p100	2	FALSE		Matrix	4.683644e+00	26.9519	2.66666549691e+12	3263.014695	1254.281479	0.0
1014352	p100	2	TRUE	AUTO	Matrix	2.676580e+00	6.8732	2.66666594768e+12	9772.371077	329.185085	0.0	2	1	3	1	157	85320
1014352	p100	2	TRUE	Lc0	Matrix	3.992241e+00	24.4592	2.66666528284e+12	12013.92225	344.197678	0.0	2	1	3	1	57751	85320
1014352	p100	2	TRUE	Lc1	Matrix	2.678356e+00	7.0870	2.66666765442e+12	8414.507143	292.298575	0.0	2	1	3	1	134	85320
1014352	p100	2	TRUE	Lc3	Matrix	3.737871e+00	18.2387	2.66666819095e+12	9616.593232	364.000962	0.0	2	1	3	1	31161	85320
1014352	p100	2	TRUE	Lc4	Matrix	2.598112e+00	6.6134	2.66666578323e+12	12507.798019	289.857988	0.0	2	1	3	1	105	85320
1014352	p100	2	TRUE	LcS	Matrix	4.272131e+00	25.8021	2.66666844233e+12	7499.798468	426.300248	0.0	2	1	3	1	48979	85320
1014352	p100	2	TRUE	WORKER	Matrix	3.991432e+00	25.2240	2.66666773634e+12	12554.624614	248.812704	0.0	2	1	3	1	71734	85320
1014376	p100	1	FALSE		Matrix	6.244221e+00	14.9610	2.6666695087e+12	2222.911559	853.995314	0.0
1014376	p100	1	TRUE	AUTO	Matrix	3.848996e+00	4.6783	2.66666525772e+12	3855.361502	157.531902	0.0	1	1	1	1	168	85320
1014376	p100	1	TRUE	Lc0	Matrix	6.570738e+00	15.5400	2.66666830992e+12	7019.356936	256.539495	0.0	1	1	1	1	47108	85320
1014376	p100	1	TRUE	Lc1	Matrix	3.777262e+00	5.4269	2.6666676495e+12	6429.848392	233.817396	0.0	1	1	1	1	206	85320
1014376	p100	1	TRUE	Lc3	Matrix	5.764017e+00	13.4112	2.66666482488e+12	6351.355011	240.348363	0.0	1	1	1	1	22277	85320
1014376	p100	1	TRUE	Lc4	Matrix	3.625734e+00	4.4583	2.66666571952e+12	6894.910049	423.18852	0.0	1	1	1	1	108	85320
1014376	p100	1	TRUE	LcS	Matrix	6.464792e+00	15.4169	2.66666851687e+12	6300.000211	244.744719	0.0	1	1	1	1	42976	85320
1014376	p100	1	TRUE	WORKER	Matrix	6.191755e+00	14.2773	2.6666650434e+12	7321.915332	949.119423	0.0	1	1	1	1	53251	85320
1014376	p100	2	FALSE		Matrix	4.506924e+00	26.2792	2.66666580617e+12	2545.829871	392.526649	0.0
1014376	p100	2	TRUE	AUTO	Matrix	2.728078e+00	6.9820	2.66666623614e+12	9417.156651	296.235815	0.0	2	1	1	1	178	85320
1014376	p100	2	TRUE	Lc0	Matrix	4.142378e+00	25.8597	2.66666826463e+12	10937.31891	368.552391	0.0	2	1	1	1	56644	85320
1014376	p100	2	TRUE	Lc1	Matrix	2.605197e+00	7.0303	2.66666662322e+12	8986.991466	279.462382	0.0	2	1	1	1	189	85320
1014376	p100	2	TRUE	Lc3	Matrix	3.690886e+00	18.3926	2.666665135e+12	11558.247994	460.993365	0.0	2	1	1	1	32519	85320
1014376	p100	2	TRUE	Lc4	Matrix	2.621350e+00	6.1861	2.66666527745e+12	12084.382049	1266.581182	0.0	2	1	1	1	100	85320
1014376	p100	2	TRUE	LcS	Matrix	4.166377e+00	24.8659	2.66666876696e+12	10222.715097	425.199378	0.0	2	1	1	1	46683	85320
1014376	p100	2	TRUE	WORKER	Matrix	4.127626e+00	25.9452	2.66666516018e+12	9596.5585	433.340868	0.0	2	1	1	1	71901	85320
1014379	p100	1	FALSE		Matrix	6.333414e+00	15.7066	2.66666496446e+12	3969.697353	476.599208	0.0
1014379	p100	1	FALSE		Matrix	6.527794e+00	15.8167	2.66666912694e+12	2247.510821	429.531605	0.0
1014379	p100	1	FALSE		Matrix	6.144793e+00	13.8973	2.6666681078e+12	3647.452867	382.436237	0.0
1014379	p100	1	FALSE		Matrix	6.458396e+00	15.8451	2.66666525e+12	4679.326811	519.459754	0.0
1014379	p100	1	TRUE	AUTO	Matrix	3.611195e+00	4.8056	2.66666528058e+12	5427.950063	182.651881	0.0	1	1	1	1	154	85320
1014379	p100	1	TRUE	AUTO	Matrix	3.805188e+00	5.3954	2.66666814002e+12	4345.661304	186.319755	0.0	1	1	2	1	344	85320
1014379	p100	1	TRUE	AUTO	Matrix	3.746317e+00	4.6066	2.66666590377e+12	5640.561125	193.270405	0.0	1	1	3	1	95	85320
1014379	p100	1	TRUE	AUTO	Matrix	3.622891e+00	4.5991	2.66666877235e+12	7642.049612	326.407846	0.0	1	1	4	1	91	85320
1014379	p100	1	TRUE	Lc0	Matrix	6.524413e+00	15.3690	2.66666460577e+12	5692.80227	270.857255	0.0	1	1	1	1	45457	85320
1014379	p100	1	TRUE	Lc0	Matrix	6.333831e+00	14.9543	2.66666952762e+12	6966.193181	332.553506	0.0	1	1	2	1	40191	85320
1014379	p100	1	TRUE	Lc0	Matrix	6.156324e+00	13.9695	2.66666714752e+12	6681.159508	228.565836	0.0	1	1	3	1	48079	85320
1014379	p100	1	TRUE	Lc0	Matrix	6.484743e+00	15.3392	2.66666898595e+12	5408.326492	255.291577	0.0	1	1	4	1	43623	85320
1014379	p100	1	TRUE	Lc1	Matrix	3.720186e+00	4.8451	2.66666652666e+12	6015.412046	175.384867	0.0	1	1	1	1	99	85320
1014379	p100	1	TRUE	Lc1	Matrix	3.503502e+00	4.4686	2.66666602279e+12	6261.942385	200.875749	0.0	1	1	2	1	106	85320
1014379	p100	1	TRUE	Lc1	Matrix	3.703863e+00	4.8138	2.66666654025e+12	5017.390566	207.463421	0.0	1	1	3	1	139	85320
1014379	p100	1	TRUE	Lc1	Matrix	3.768030e+00	5.1293	2.66666497524e+12	4077.605512	187.168188	0.0	1	1	4	1	206	85320
1014379	p100	1	TRUE	Lc3	Matrix	5.891498e+00	13.5378	2.66666873974e+12	7079.40672	221.776992	0.0	1	1	1	1	22994	85320
1014379	p100	1	TRUE	Lc3	Matrix	5.975418e+00	13.7424	2.66666771711e+12	5946.676964	249.468919	0.0	1	1	2	1	24574	85320
1014379	p100	1	TRUE	Lc3	Matrix	5.680338e+00	13.0482	2.66666875613e+12	7405.065742	236.639937	0.0	1	1	3	1	26429	85320
1014379	p100	1	TRUE	Lc3	Matrix	5.922450e+00	13.2771	2.6666660268e+12	6413.425031	222.706436	0.0	1	1	4	1	25973	85320
1014379	p100	1	TRUE	Lc4	Matrix	3.713716e+00	4.6664	2.66666719724e+12	2583.389318	1591.376095	0.0	1	1	1	1	150	85320
1014379	p100	1	TRUE	Lc4	Matrix	3.652809e+00	4.5666	2.66666745989e+12	5132.911801	182.845381	0.0	1	1	2	1	174	85320
1014379	p100	1	TRUE	Lc4	Matrix	3.545600e+00	4.3231	2.6666670336e+12	4619.277208	200.536804	0.0	1	1	3	1	97	85320
1014379	p100	1	TRUE	Lc4	Matrix	3.467847e+00	4.5141	2.66666683974e+12	6897.526596	249.128082	0.0	1	1	4	1	134	85320
1014379	p100	1	TRUE	LcS	Matrix	6.249606e+00	14.9059	2.66666938256e+12	6265.725244	285.734884	0.0	1	1	1	1	34788	85320
1014379	p100	1	TRUE	LcS	Matrix	6.404243e+00	15.0256	2.66666914701e+12	5782.688963	317.137064	0.0	1	1	2	1	36668	85320
1014379	p100	1	TRUE	LcS	Matrix	6.865709e+00	16.5108	2.66666883844e+12	4940.54262	241.330272	0.0	1	1	3	1	40860	85320
1014379	p100	1	TRUE	LcS	Matrix	6.861986e+00	16.7523	2.6666638274e+12	6737.110031	275.861807	0.0	1	1	4	1	40916	85320
1014379	p100	1	TRUE	WORKER	Matrix	6.219061e+00	14.5171	2.66666494713e+12	6645.787819	241.214577	0.0	1	1	1	1	54032	85320
1014379	p100	1	TRUE	WORKER	Matrix	5.882243e+00	13.3994	2.66666780611e+12	6553.856464	251.178677	0.0	1	1	2	1	44981	85320
1014379	p100	1	TRUE	WORKER	Matrix	6.514659e+00	15.5545	2.66666491245e+12	7121.529223	294.083775	0.0	1	1	3	1	49597	85320
1014379	p100	1	TRUE	WORKER	Matrix	6.529571e+00	15.5300	2.66666373726e+12	5579.718178	312.592366	0.0	1	1	4	1	49529	85320
1014379	p100	2	FALSE		Matrix	4.908329e+00	27.7267	2.66666569573e+12	3290.329498	408.486717	0.0
1014379	p100	2	FALSE		Matrix	4.627681e+00	27.1651	2.6666641548e+12	3069.636082	414.600228	0.0
1014379	p100	2	FALSE		Matrix	4.859158e+00	27.4366	2.66666703714e+12	3141.705328	473.639407	0.0
1014379	p100	2	FALSE		Matrix	4.716254e+00	27.0856	2.66666905293e+12	2974.538965	475.896624	0.0
1014379	p100	2	TRUE	AUTO	Matrix	2.761268e+00	7.0823	2.66666695832e+12	5472.491361	282.389628	0.0	2	1	1	1	161	85320
1014379	p100	2	TRUE	AUTO	Matrix	2.692288e+00	7.3112	2.66666818739e+12	9508.371429	280.381536	0.0	2	1	2	1	260	85320
1014379	p100	2	TRUE	AUTO	Matrix	2.611237e+00	6.5217	2.6666657278e+12	9229.205529	302.677984	0.0	2	1	3	1	107	85320
1014379	p100	2	TRUE	AUTO	Matrix	2.701748e+00	7.2845	2.66666580222e+12	6362.484845	283.460763	0.0	2	1	4	1	278	85320
1014379	p100	2	TRUE	Lc0	Matrix	4.260991e+00	25.7416	2.6666687805e+12	13268.401537	746.988428	0.0	2	1	1	1	57229	85320
1014379	p100	2	TRUE	Lc0	Matrix	4.264168e+00	25.5159	2.66666568549e+12	13742.170205	874.346782	0.0	2	1	2	1	54469	85320
1014379	p100	2	TRUE	Lc0	Matrix	3.963591e+00	24.1186	2.66666835248e+12	7536.757953	359.48548	0.0	2	1	3	1	58246	85320
1014379	p100	2	TRUE	Lc0	Matrix	4.105471e+00	25.2211	2.66666763334e+12	12386.62723	342.689995	0.0	2	1	4	1	58912	85320
1014379	p100	2	TRUE	Lc1	Matrix	2.806365e+00	7.6862	2.66666695666e+12	12846.805039	591.935311	0.0	2	1	1	1	187	85320
1014379	p100	2	TRUE	Lc1	Matrix	2.526480e+00	6.6172	2.66666679576e+12	9546.115551	306.820186	0.0	2	1	2	1	124	85320
1014379	p100	2	TRUE	Lc1	Matrix	2.673670e+00	6.8727	2.66666765827e+12	12644.797514	302.61216	0.0	2	1	3	1	206	85320
1014379	p100	2	TRUE	Lc1	Matrix	2.591742e+00	6.6568	2.66666666948e+12	10065.344585	321.723664	0.0	2	1	4	1	108	85320
1014379	p100	2	TRUE	Lc3	Matrix	3.475899e+00	17.2437	2.66666800201e+12	13326.922279	310.439284	0.0	2	1	1	1	29179	85320
1014379	p100	2	TRUE	Lc3	Matrix	3.515084e+00	16.9107	2.66666575034e+12	11491.734783	273.550671	0.0	2	1	2	1	29270	85320
1014379	p100	2	TRUE	Lc3	Matrix	3.314322e+00	15.0236	2.66666702366e+12	12865.972164	302.156406	0.0	2	1	3	1	25410	85320
1014379	p100	2	TRUE	Lc3	Matrix	3.651626e+00	18.4391	2.66666561577e+12	9380.825568	442.374713	0.0	2	1	4	1	32423	85320
1014379	p100	2	TRUE	Lc4	Matrix	2.636744e+00	6.9418	2.66666840766e+12	9525.543455	280.020714	0.0	2	1	1	1	142	85320
1014379	p100	2	TRUE	Lc4	Matrix	2.605571e+00	6.8404	2.66666642881e+12	7547.518504	358.245578	0.0	2	1	2	1	106	85320
1014379	p100	2	TRUE	Lc4	Matrix	2.764254e+00	7.7805	2.66666754104e+12	6701.590009	280.183097	0.0	2	1	3	1	219	85320
1014379	p100	2	TRUE	Lc4	Matrix	2.600524e+00	6.6843	2.66666572742e+12	13121.278037	299.537699	0.0	2	1	4	1	118	85320
1014379	p100	2	TRUE	LcS	Matrix	4.105194e+00	25.0318	2.6666683393e+12	12591.611547	360.828158	0.0	2	1	1	1	48773	85320
1014379	p100	2	TRUE	LcS	Matrix	4.216537e+00	25.4093	2.66666449491e+12	12244.956124	377.514665	0.0	2	1	2	1	47418	85320
1014379	p100	2	TRUE	LcS	Matrix	3.954073e+00	24.1437	2.66666637193e+12	7289.982336	303.888376	0.0	2	1	3	1	47567	85320
1014379	p100	2	TRUE	LcS	Matrix	4.311037e+00	25.8661	2.66666522398e+12	12902.442572	393.3123	0.0	2	1	4	1	48276	85320
1014379	p100	2	TRUE	WORKER	Matrix	3.745573e+00	24.4405	2.6666681885e+12	9194.223299	321.72041	0.0	2	1	1	1	72836	85320
1014379	p100	2	TRUE	WORKER	Matrix	4.181199e+00	26.0629	2.66666837342e+12	13946.610926	389.458979	0.0	2	1	2	1	69010	85320
1014379	p100	2	TRUE	WORKER	Matrix	4.038746e+00	25.8863	2.66666686017e+12	8689.984267	362.391207	0.0	2	1	3	1	69578	85320
1014379	p100	2	TRUE	WORKER	Matrix	4.210508e+00	25.8187	2.66666629469e+12	14888.94095	442.93733	0.0	2	1	4	1	68637	85320
1014382	p100	1	FALSE		Matrix	6.545532e+00	15.7729	2.6666693734e+12	3908.452962	389.196403	0.0
1014382	p100	1	FALSE		Matrix	6.206902e+00	15.1460	2.66666509936e+12	3868.32511	457.599835	0.0
1014382	p100	1	FALSE		Matrix	6.608318e+00	16.3359	2.66666777918e+12	3829.773296	434.835484	0.0
1014382	p100	1	FALSE		Matrix	5.877347e+00	13.1376	2.66666400349e+12	3985.597047	371.642647	0.0
1014382	p100	1	TRUE	AUTO	Matrix	3.846051e+00	5.0615	2.66666715295e+12	6011.535542	1175.521643	0.0	1	1	1	1	253	85320
1014382	p100	1	TRUE	AUTO	Matrix	3.433920e+00	4.1628	2.66666551872e+12	6250.498137	193.728236	0.0	1	1	2	1	132	85320
1014382	p100	1	TRUE	AUTO	Matrix	3.650067e+00	4.8087	2.66666594886e+12	5311.282306	185.539619	0.0	1	1	3	1	100	85320
1014382	p100	1	TRUE	AUTO	Matrix	3.806602e+00	5.1901	2.66666554527e+12	4183.164389	186.693945	0.0	1	1	4	1	160	85320
1014382	p100	1	TRUE	Lc0	Matrix	6.459565e+00	14.7961	2.66666346156e+12	6424.226337	233.827291	0.0	1	1	1	1	47538	85320
1014382	p100	1	TRUE	Lc0	Matrix	6.734433e+00	16.2570	2.66666710718e+12	6420.595075	238.884265	0.0	1	1	2	1	40170	85320
1014382	p100	1	TRUE	Lc0	Matrix	6.401151e+00	15.1324	2.66666829739e+12	5160.922091	254.614999	0.0	1	1	3	1	38251	85320
1014382	p100	1	TRUE	Lc0	Matrix	6.432052e+00	14.9931	2.66666443868e+12	7292.293314	259.332154	0.0	1	1	4	1	44782	85320
1014382	p100	1	TRUE	Lc1	Matrix	3.641309e+00	4.4406	2.66666530913e+12	5681.517039	185.128369	0.0	1	1	1	1	95	85320
1014382	p100	1	TRUE	Lc1	Matrix	3.712421e+00	4.6928	2.66666541609e+12	4144.851905	194.499349	0.0	1	1	2	1	196	85320
1014382	p100	1	TRUE	Lc1	Matrix	3.980238e+00	5.3259	2.66666791453e+12	5383.409449	182.333291	0.0	1	1	3	1	410	85320
1014382	p100	1	TRUE	Lc1	Matrix	4.043044e+00	5.7103	2.66666648804e+12	5963.380368	189.004362	0.0	1	1	4	1	279	85320
1014382	p100	1	TRUE	Lc3	Matrix	6.063882e+00	14.1463	2.66666487608e+12	6204.55911	246.311369	0.0	1	1	1	1	23825	85320
1014382	p100	1	TRUE	Lc3	Matrix	6.102542e+00	14.3165	2.66666439299e+12	7558.558319	230.130143	0.0	1	1	2	1	25936	85320
1014382	p100	1	TRUE	Lc3	Matrix	5.752345e+00	13.0062	2.66666634276e+12	6911.235503	225.202276	0.0	1	1	3	1	23560	85320
1014382	p100	1	TRUE	Lc3	Matrix	5.453170e+00	12.4028	2.66666556804e+12	7485.029248	246.698109	0.0	1	1	4	1	23768	85320
1014382	p100	1	TRUE	Lc4	Matrix	3.871534e+00	5.3399	2.66666616079e+12	4521.195679	177.491827	0.0	1	1	1	1	317	85320
1014382	p100	1	TRUE	Lc4	Matrix	3.458620e+00	4.1867	2.6666651924e+12	5753.263939	216.747714	0.0	1	1	2	1	100	85320
1014382	p100	1	TRUE	Lc4	Matrix	3.638579e+00	4.4743	2.66666724757e+12	5839.789312	192.480404	0.0	1	1	3	1	100	85320
1014382	p100	1	TRUE	Lc4	Matrix	3.711741e+00	5.0012	2.66666691578e+12	4710.292839	186.610691	0.0	1	1	4	1	275	85320
1014382	p100	1	TRUE	LcS	Matrix	6.475589e+00	15.4727	2.66666697697e+12	4998.129714	243.509169	0.0	1	1	1	1	38257	85320
1014382	p100	1	TRUE	LcS	Matrix	6.555085e+00	15.2188	2.66666757377e+12	5464.590946	253.018971	0.0	1	1	2	1	40800	85320
1014382	p100	1	TRUE	LcS	Matrix	6.482484e+00	14.7854	2.66666703066e+12	4926.027464	234.64753	0.0	1	1	3	1	41371	85320
1014382	p100	1	TRUE	LcS	Matrix	6.691810e+00	16.1061	2.66666620957e+12	7212.782691	262.669516	0.0	1	1	4	1	38874	85320
1014382	p100	1	TRUE	WORKER	Matrix	6.416456e+00	15.4631	2.66666628069e+12	6227.573333	262.031908	0.0	1	1	1	1	50948	85320
1014382	p100	1	TRUE	WORKER	Matrix	6.620535e+00	16.1844	2.66666543104e+12	9566.384722	266.124055	0.0	1	1	2	1	50306	85320
1014382	p100	1	TRUE	WORKER	Matrix	6.264712e+00	15.4317	2.66666863348e+12	7437.619018	282.677891	0.0	1	1	3	1	47056	85320
1014382	p100	1	TRUE	WORKER	Matrix	6.455875e+00	15.4817	2.6666637275e+12	5275.132646	258.774444	0.0	1	1	4	1	51094	85320
1014382	p100	2	FALSE		Matrix	4.896613e+00	27.8951	2.66666606012e+12	3089.335925	485.803875	0.0
1014382	p100	2	FALSE		Matrix	4.806286e+00	27.4649	2.66666685509e+12	2759.229161	356.594017	0.0
1014382	p100	2	FALSE		Matrix	4.842223e+00	27.4109	2.66666547055e+12	3278.860421	407.332087	0.0
1014382	p100	2	FALSE		Matrix	4.724244e+00	27.3872	2.66666566522e+12	3300.233033	382.464112	0.0
1014382	p100	2	TRUE	AUTO	Matrix	2.627155e+00	6.8750	2.6666674112e+12	12443.018287	415.970121	0.0	2	1	1	1	110	85320
1014382	p100	2	TRUE	AUTO	Matrix	2.508339e+00	6.4099	2.66666535768e+12	9843.607211	295.041759	0.0	2	1	2	1	108	85320
1014382	p100	2	TRUE	AUTO	Matrix	2.674868e+00	7.1887	2.66666685471e+12	12411.541377	366.55399	0.0	2	1	3	1	122	85320
1014382	p100	2	TRUE	AUTO	Matrix	2.759809e+00	7.2700	2.66666544625e+12	6370.007922	347.708791	0.0	2	1	4	1	152	85320
1014382	p100	2	TRUE	Lc0	Matrix	4.126561e+00	25.5813	2.66666624942e+12	13153.756032	331.39697	0.0	2	1	1	1	57631	85320
1014382	p100	2	TRUE	Lc0	Matrix	4.167635e+00	25.4093	2.66666542238e+12	14015.077725	392.79171	0.0	2	1	2	1	58032	85320
1014382	p100	2	TRUE	Lc0	Matrix	4.115916e+00	24.8850	2.66666493316e+12	11301.492673	331.774328	0.0	2	1	3	1	57400	85320
1014382	p100	2	TRUE	Lc0	Matrix	4.052635e+00	24.8258	2.66666625108e+12	10643.137576	437.208212	0.0	2	1	4	1	57459	85320
1014382	p100	2	TRUE	Lc1	Matrix	2.688112e+00	7.6817	2.66666624246e+12	12313.381661	298.991382	0.0	2	1	1	1	137	85320
1014382	p100	2	TRUE	Lc1	Matrix	2.604659e+00	6.7730	2.66666811681e+12	9072.644408	329.48171	0.0	2	1	2	1	141	85320
1014382	p100	2	TRUE	Lc1	Matrix	2.696539e+00	7.8768	2.66666674096e+12	12501.062891	260.560626	0.0	2	1	3	1	158	85320
1014382	p100	2	TRUE	Lc1	Matrix	2.671709e+00	7.1958	2.66666748512e+12	8984.078538	308.025689	0.0	2	1	4	1	168	85320
1014382	p100	2	TRUE	Lc3	Matrix	3.604674e+00	17.6853	2.66666573172e+12	10545.469514	385.428261	0.0	2	1	1	1	30933	85320
1014382	p100	2	TRUE	Lc3	Matrix	3.515142e+00	16.2624	2.66666756947e+12	10544.832996	371.39604	0.0	2	1	2	1	26159	85320
1014382	p100	2	TRUE	Lc3	Matrix	3.551386e+00	17.4873	2.66666827107e+12	11027.238929	343.699687	0.0	2	1	3	1	30551	85320
1014382	p100	2	TRUE	Lc3	Matrix	3.560205e+00	17.0787	2.6666683093e+12	13712.222957	299.577305	0.0	2	1	4	1	29324	85320
1014382	p100	2	TRUE	Lc4	Matrix	2.587308e+00	6.7515	2.66666591098e+12	12739.489799	285.760367	0.0	2	1	1	1	106	85320
1014382	p100	2	TRUE	Lc4	Matrix	2.673788e+00	6.6949	2.66666770256e+12	6403.952491	284.178991	0.0	2	1	2	1	118	85320
1014382	p100	2	TRUE	Lc4	Matrix	2.712922e+00	6.9636	2.6666666799e+12	9298.188396	278.293882	0.0	2	1	3	1	106	85320
1014382	p100	2	TRUE	Lc4	Matrix	2.541367e+00	6.7141	2.66666655857e+12	12949.046486	294.294831	0.0	2	1	4	1	117	85320
1014382	p100	2	TRUE	LcS	Matrix	3.999091e+00	24.5770	2.66666586244e+12	13587.358135	306.736635	0.0	2	1	1	1	48862	85320
1014382	p100	2	TRUE	LcS	Matrix	4.125453e+00	24.9877	2.66666806648e+12	11487.462386	362.068716	0.0	2	1	2	1	48537	85320
1014382	p100	2	TRUE	LcS	Matrix	4.183461e+00	25.0353	2.66666772869e+12	9849.990166	337.552907	0.0	2	1	3	1	47391	85320
1014382	p100	2	TRUE	LcS	Matrix	4.032304e+00	24.0227	2.6666674751e+12	10253.501238	358.104146	0.0	2	1	4	1	45589	85320
1014382	p100	2	TRUE	WORKER	Matrix	4.160494e+00	26.0225	2.6666686293e+12	13876.542671	360.168015	0.0	2	1	1	1	70324	85320
1014382	p100	2	TRUE	WORKER	Matrix	4.114295e+00	26.0214	2.66666796137e+12	8864.336128	384.618381	0.0	2	1	2	1	69952	85320
1014382	p100	2	TRUE	WORKER	Matrix	4.222775e+00	26.3749	2.6666655214e+12	10371.019425	405.879849	0.0	2	1	3	1	71282	85320
1014382	p100	2	TRUE	WORKER	Matrix	4.013160e+00	25.5740	2.66666856996e+12	13825.4627	325.284007	0.0	2	1	4	1	72386	85320
