# Supplementary material for: Impact study of data locality on task-based applications through the Heteroprio scheduler
Source: PeerJ Comput Sci. 2019 May 6;5:e190. doi: 10.7717/peerj-cs.190 (PMC7924490; doi:10.7717/peerj-cs.190)
Supplement: Supplemental Information 3 [file peerj-cs-05-190-s003.csv]

jobid	arch	nbgpus	uselaheteroprio	pushstrategy	nbworkerspergpu	duration	totaltransfergb	duration_FetchingInput	duration_PushingOutput	closednode_cpu	closednode_gpu	priostep_cpu	priostep_gpu	tasks_different_pushpop	total_nb_tasks
1049549	p100	1	FALSE		4	3678.646965	67.6120	5589.738286	14.534596
1049549	p100	1	FALSE		5	3656.417879	69.3953	9653.652064	17.130658
1049549	p100	1	FALSE		6	3801.809496	75.6599	14694.350864	15.700384
1049549	p100	1	FALSE		5	3638.195848	71.5502	12355.438584	14.67953
1049549	p100	1	FALSE		6	3623.253880	71.5453	17179.782529	16.853522
1049549	p100	1	FALSE		7	3652.336875	76.3736	20281.959162	15.498084
1049549	p100	1	FALSE		8	3958.350901	79.0011	25475.838519	15.486747
1049549	p100	1	FALSE		7	3776.361962	74.3746	20063.473108	16.354607
1049549	p100	1	FALSE		8	3733.979075	75.5883	25178.750705	16.318969
1049549	p100	1	FALSE		4	3505.931481	68.2424	7945.435174	14.234435
1049549	p100	1	FALSE		5	3637.038241	70.4414	13548.765386	15.301177
1049549	p100	1	FALSE		6	3749.064098	75.3344	13878.735308	16.288725
1049549	p100	1	FALSE		7	3829.554619	77.1423	22046.889259	16.966199
1049549	p100	1	FALSE		8	3939.367179	78.8246	28601.515026	16.181473
1049549	p100	1	FALSE		4	3439.319715	67.4247	6592.139372	15.352673
1049549	p100	1	TRUE	AUTO	4	3038.988768	56.8758	6250.580632	14.414087	2	1	1	1	243	6272
1049549	p100	1	TRUE	AUTO	5	2730.267290	51.0612	8220.046508	14.026806	2	1	1	1	161	6272
1049549	p100	1	TRUE	AUTO	6	3262.816810	61.2915	15824.572663	14.946725	2	1	1	1	278	6272
1049549	p100	1	TRUE	AUTO	5	3039.160574	54.8415	8645.716158	15.055215	2	1	1	1	180	6272
1049549	p100	1	TRUE	AUTO	6	3431.498752	65.2159	17192.353186	15.857468	2	1	1	1	286	6272
1049549	p100	1	TRUE	AUTO	7	3268.704524	63.5169	18345.099198	15.275875	2	1	1	1	291	6272
1049549	p100	1	TRUE	AUTO	8	3583.652968	72.3815	24501.995809	14.919045	2	1	1	1	342	6272
1049549	p100	1	TRUE	AUTO	7	3468.756590	67.1198	20221.128019	17.287791	2	1	1	1	324	6272
1049549	p100	1	TRUE	AUTO	8	3438.899691	68.9061	25683.152953	14.853097	2	1	1	1	330	6272
1049549	p100	1	TRUE	AUTO	4	2812.580858	51.4210	6369.122868	14.747128	2	1	1	1	175	6272
1049549	p100	1	TRUE	AUTO	5	3234.155427	59.3346	11820.017213	15.584253	2	1	1	1	271	6272
1049549	p100	1	TRUE	AUTO	6	3153.873595	62.1160	14890.824652	16.596363	2	1	1	1	255	6272
1049549	p100	1	TRUE	AUTO	7	3340.156965	63.9159	20418.518582	16.391632	2	1	1	1	311	6272
1049549	p100	1	TRUE	AUTO	8	3587.558938	69.7806	25254.090357	18.322983	2	1	1	1	334	6272
1049549	p100	1	TRUE	AUTO	4	3155.915573	58.5572	6379.772312	13.925122	2	1	1	1	282	6272
1049549	p100	1	TRUE	Lc0	4	2834.989261	51.5278	6285.02827	14.518323	2	1	1	1	196	6272
1049549	p100	1	TRUE	Lc0	5	2934.397166	53.7278	9990.240512	15.002755	2	1	1	1	221	6272
1049549	p100	1	TRUE	Lc0	6	3032.768119	57.8915	11762.237169	15.218202	2	1	1	1	205	6272
1049549	p100	1	TRUE	Lc0	5	3074.721611	57.8091	10899.350557	15.649462	2	1	1	1	227	6272
1049549	p100	1	TRUE	Lc0	6	3155.345496	60.4415	13789.114652	17.248554	2	1	1	1	280	6272
1049549	p100	1	TRUE	Lc0	7	3318.050047	63.9336	18961.352954	16.861651	2	1	1	1	308	6272
1049549	p100	1	TRUE	Lc0	8	3737.408768	70.0119	24396.07825	15.319295	2	1	1	1	341	6272
1049549	p100	1	TRUE	Lc0	7	3445.599672	65.4522	20511.60002	14.866296	2	1	1	1	319	6272
1049549	p100	1	TRUE	Lc0	8	3439.262589	67.8198	22397.947363	14.879431	2	1	1	1	275	6272
1049549	p100	1	TRUE	Lc0	4	2573.645444	46.2857	6061.615498	13.528189	2	1	1	1	151	6272
1049549	p100	1	TRUE	Lc0	5	3183.641760	57.3307	12243.265071	15.856759	2	1	1	1	261	6272
1049549	p100	1	TRUE	Lc0	6	3060.517065	56.9180	15667.068198	15.68642	2	1	1	1	291	6272
1049549	p100	1	TRUE	Lc0	7	3276.671659	64.9267	18597.478105	15.717174	2	1	1	1	287	6272
1049549	p100	1	TRUE	Lc0	8	3409.237588	68.1708	23054.546528	15.29471	2	1	1	1	292	6272
1049549	p100	1	TRUE	Lc0	4	2406.870666	44.8926	2719.890548	13.947205	2	1	1	1	85	6272
1049549	p100	1	TRUE	Lc1	4	3301.611666	60.3768	8872.055508	15.032528	2	1	1	1	298	6272
1049549	p100	1	TRUE	Lc1	5	3391.767777	62.4905	11711.932726	14.331117	2	1	1	1	328	6272
1049549	p100	1	TRUE	Lc1	6	3571.835346	67.4228	16590.649439	14.929634	2	1	1	1	372	6272
1049549	p100	1	TRUE	Lc1	5	3231.270764	62.7110	11294.241646	15.017954	2	1	1	1	308	6272
1049549	p100	1	TRUE	Lc1	6	3409.600058	65.0218	16298.615539	15.77057	2	1	1	1	349	6272
1049549	p100	1	TRUE	Lc1	7	3603.670667	69.2590	21283.581812	15.266431	2	1	1	1	429	6272
1049549	p100	1	TRUE	Lc1	8	3610.289857	74.2090	26042.23223	14.691776	2	1	1	1	383	6272
1049549	p100	1	TRUE	Lc1	7	3667.220074	68.6767	20482.11591	15.631888	2	1	1	1	401	6272
1049549	p100	1	TRUE	Lc1	8	3840.172531	74.6080	27004.0479	15.591483	2	1	1	1	463	6272
1049549	p100	1	TRUE	Lc1	4	3136.608337	59.5856	8665.258396	14.492599	2	1	1	1	270	6272
1049549	p100	1	TRUE	Lc1	5	3289.531715	62.7218	11322.888221	15.962201	2	1	1	1	267	6272
1049549	p100	1	TRUE	Lc1	6	3378.832208	65.3963	16004.084036	15.461568	2	1	1	1	333	6272
1049549	p100	1	TRUE	Lc1	7	3762.393636	71.9158	22439.29174	15.866569	2	1	1	1	417	6272
1049549	p100	1	TRUE	Lc1	8	3787.001868	73.1178	27707.163066	14.292789	2	1	1	1	478	6272
1049549	p100	1	TRUE	Lc1	4	2975.147338	58.1601	5609.567521	29.430248	2	1	1	1	210	6272
1049549	p100	1	TRUE	Lc3	4	2808.261703	50.6249	7270.609803	14.689432	2	1	1	1	172	6272
1049549	p100	1	TRUE	Lc3	5	3171.229940	58.0395	11564.100949	14.645783	2	1	1	1	270	6272
1049549	p100	1	TRUE	Lc3	6	3127.574303	59.3719	15040.61517	15.322857	2	1	1	1	285	6272
1049549	p100	1	TRUE	Lc3	5	2890.169220	52.9759	10212.992887	15.216518	2	1	1	1	220	6272
1049549	p100	1	TRUE	Lc3	6	3140.576251	60.3013	15373.518129	15.583863	2	1	1	1	290	6272
1049549	p100	1	TRUE	Lc3	7	3097.866270	59.8081	16183.085165	14.644553	2	1	1	1	240	6272
1049549	p100	1	TRUE	Lc3	8	3626.695191	68.9678	27894.8398	15.531844	2	1	1	1	379	6272
1049549	p100	1	TRUE	Lc3	7	3114.033643	61.1385	17981.49451	15.188822	2	1	1	1	261	6272
1049549	p100	1	TRUE	Lc3	8	3523.450682	66.7806	22760.615299	16.579499	2	1	1	1	311	6272
1049549	p100	1	TRUE	Lc3	4	2693.191564	48.7318	6025.692631	14.833961	2	1	1	1	187	6272
1049549	p100	1	TRUE	Lc3	5	3106.401342	56.4895	11319.616805	14.520255	2	1	1	1	248	6272
1049549	p100	1	TRUE	Lc3	6	3237.261831	62.0473	14245.660092	15.096169	2	1	1	1	265	6272
1049549	p100	1	TRUE	Lc3	7	3155.481530	60.0807	19181.789135	14.04956	2	1	1	1	277	6272
1049549	p100	1	TRUE	Lc3	8	3556.950130	68.7404	27305.158761	16.163073	2	1	1	1	364	6272
1049549	p100	1	TRUE	Lc3	4	2688.545006	49.6112	6552.289552	14.288918	2	1	1	1	194	6272
1049549	p100	1	TRUE	Lc4	4	3048.903905	56.3297	6471.242703	14.32155	2	1	1	1	230	6272
1049549	p100	1	TRUE	Lc4	5	3159.514674	59.8052	10060.157744	15.179201	2	1	1	1	291	6272
1049549	p100	1	TRUE	Lc4	6	3408.022667	64.4561	14502.496939	14.27438	2	1	1	1	323	6272
1049549	p100	1	TRUE	Lc4	5	3359.994425	61.9767	11799.891436	14.468049	2	1	1	1	329	6272
1049549	p100	1	TRUE	Lc4	6	3526.827182	65.4267	15743.954229	14.25757	2	1	1	1	315	6272
1049549	p100	1	TRUE	Lc4	7	3474.524881	69.7718	19076.671726	16.235911	2	1	1	1	378	6272
1049549	p100	1	TRUE	Lc4	8	3656.164082	71.9354	25115.615296	15.307858	2	1	1	1	433	6272
1049549	p100	1	TRUE	Lc4	7	3588.511334	68.7835	17740.818313	15.331966	2	1	1	1	360	6272
1049549	p100	1	TRUE	Lc4	8	3702.936448	73.0521	28037.475961	15.353593	2	1	1	1	462	6272
1049549	p100	1	TRUE	Lc4	4	2890.238132	54.8356	7003.935012	15.243353	2	1	1	1	205	6272
1049549	p100	1	TRUE	Lc4	5	3233.076522	60.9248	12135.858319	14.702172	2	1	1	1	288	6272
1049549	p100	1	TRUE	Lc4	6	3429.477756	63.5159	15799.827868	17.206146	2	1	1	1	317	6272
1049549	p100	1	TRUE	Lc4	7	3650.422447	71.7747	21433.442056	17.006989	2	1	1	1	380	6272
1049549	p100	1	TRUE	Lc4	8	3645.695461	71.6639	26669.253592	15.24214	2	1	1	1	403	6272
1049549	p100	1	TRUE	Lc4	4	3047.612622	55.6719	6108.715109	13.939437	2	1	1	1	264	6272
1049549	p100	1	TRUE	LcS	4	2716.530891	50.1151	6669.484957	13.776847	2	1	1	1	16	6272
1049549	p100	1	TRUE	LcS	5	2891.745643	54.3249	9767.921726	15.333325	2	1	1	1	21	6272
1049549	p100	1	TRUE	LcS	6	3246.853417	62.5610	14325.745167	14.849039	2	1	1	1	25	6272
1049549	p100	1	TRUE	LcS	5	2855.002460	53.5112	9540.772969	15.602838	2	1	1	1	23	6272
1049549	p100	1	TRUE	LcS	6	2984.605038	56.9258	11015.445873	15.018551	2	1	1	1	25	6272
1049549	p100	1	TRUE	LcS	7	3570.896885	68.2551	21064.421842	16.265008	2	1	1	1	18	6272
1049549	p100	1	TRUE	LcS	8	3377.583110	67.1130	23638.044868	14.576124	2	1	1	1	33	6272
1049549	p100	1	TRUE	LcS	7	3187.816161	62.7169	18840.406133	15.553411	2	1	1	1	34	6272
1049549	p100	1	TRUE	LcS	8	3498.364679	67.6424	24517.615855	15.742689	2	1	1	1	28	6272
1049549	p100	1	TRUE	LcS	4	2595.144694	48.5122	3867.443278	14.525229	2	1	1	1	29	6272
1049549	p100	1	TRUE	LcS	5	2862.280855	54.7121	10246.307423	15.534084	2	1	1	1	20	6272
1049549	p100	1	TRUE	LcS	6	3087.651576	58.6327	15063.3726	15.981711	2	1	1	1	12	6272
1049549	p100	1	TRUE	LcS	7	3426.409415	65.7649	20484.171015	16.505508	2	1	1	1	15	6272
1049549	p100	1	TRUE	LcS	8	3398.811854	67.0032	25373.956208	14.555723	2	1	1	1	15	6272
1049549	p100	1	TRUE	LcS	4	2677.790705	48.7720	6950.26486	14.82027	2	1	1	1	16	6272
1049549	p100	1	TRUE	WORKER	4	3066.618741	61.0464	6781.923809	14.144689	2	1	1	1	1698	6272
1049549	p100	1	TRUE	WORKER	5	3311.688508	64.3130	13105.187666	14.334275	2	1	1	1	2115	6272
1049549	p100	1	TRUE	WORKER	6	3584.372412	68.6257	15399.686794	14.362935	2	1	1	1	2236	6272
1049549	p100	1	TRUE	WORKER	5	3338.889271	62.4865	12739.416917	14.591396	2	1	1	1	2036	6272
1049549	p100	1	TRUE	WORKER	6	3397.976205	65.8061	13428.155685	14.732125	2	1	1	1	2132	6272
1049549	p100	1	TRUE	WORKER	7	3388.557781	66.7914	18127.478142	14.767778	2	1	1	1	2236	6272
1049549	p100	1	TRUE	WORKER	8	3911.042326	74.6590	27542.613082	16.063016	2	1	1	1	2684	6272
1049549	p100	1	TRUE	WORKER	7	3746.240523	71.2296	21200.079599	16.400023	2	1	1	1	2552	6272
1049549	p100	1	TRUE	WORKER	8	3703.716090	74.2178	23695.54416	14.678151	2	1	1	1	2522	6272
1049549	p100	1	TRUE	WORKER	4	2994.573832	56.0003	6304.066384	14.406771	2	1	1	1	1557	6272
1049549	p100	1	TRUE	WORKER	5	3688.732463	69.2884	11985.78383	15.022702	2	1	1	1	2316	6272
1049549	p100	1	TRUE	WORKER	6	3195.638000	63.4257	15778.280085	15.055759	2	1	1	1	2157	6272
1049549	p100	1	TRUE	WORKER	7	3483.715410	71.4306	19867.867949	14.170076	2	1	1	1	2355	6272
1049549	p100	1	TRUE	WORKER	8	3779.031661	72.3668	25691.05141	16.025308	2	1	1	1	2582	6272
1049549	p100	1	TRUE	WORKER	4	3087.889717	58.4954	6812.507935	15.228953	2	1	1	1	1675	6272
1049549	p100	2	FALSE		4	3621.026278	69.0776	6539.261325	15.664482
1049549	p100	2	FALSE		5	3771.172232	73.0992	10432.75619	15.809729
1049549	p100	2	FALSE		6	3695.456676	71.6325	18017.44481	16.55962
1049549	p100	2	FALSE		5	3670.098526	70.4315	10973.972264	14.770068
1049549	p100	2	FALSE		6	3612.392086	70.5590	14703.085927	18.691486
1049549	p100	2	FALSE		7	3706.340078	76.9413	16480.091932	15.737044
1049549	p100	2	FALSE		8	3911.786049	78.7971	25496.742087	17.906361
1049549	p100	2	FALSE		7	3765.421945	76.9285	20766.871009	15.976571
1049549	p100	2	FALSE		8	3803.482575	75.6060	28353.304767	15.404042
1049549	p100	2	FALSE		4	3508.386618	68.3424	6529.990906	15.117543
1049549	p100	2	FALSE		5	3734.430181	74.1442	10434.672798	15.324158
1049549	p100	2	FALSE		6	3629.976015	71.3766	17958.040483	16.796435
1049549	p100	2	FALSE		7	3883.471910	75.9815	19864.246498	16.401603
1049549	p100	2	FALSE		8	3821.114895	75.2109	25711.456931	15.814177
1049549	p100	2	FALSE		4	3484.945605	65.4081	7251.506765	15.756234
1049549	p100	2	TRUE	AUTO	4	2870.308970	52.2523	8008.931879	14.038955	2	1	1	1	181	6272
1049549	p100	2	TRUE	AUTO	5	3101.268303	58.7846	11960.069718	16.565536	2	1	1	1	265	6272
1049549	p100	2	TRUE	AUTO	6	3162.685098	59.4091	14934.506338	15.074957	2	1	1	1	228	6272
1049549	p100	2	TRUE	AUTO	5	3194.150582	59.7601	12516.251805	14.215024	2	1	1	1	273	6272
1049549	p100	2	TRUE	AUTO	6	3173.616662	60.0621	15213.212994	15.302007	2	1	1	1	265	6272
1049549	p100	2	TRUE	AUTO	7	3208.133266	61.9405	18273.542445	16.277915	2	1	1	1	269	6272
1049549	p100	2	TRUE	AUTO	8	3717.061080	70.3237	25986.585827	15.687544	2	1	1	1	340	6272
1049549	p100	2	TRUE	AUTO	7	3228.649838	60.8591	19653.830612	15.291109	2	1	1	1	290	6272
1049549	p100	2	TRUE	AUTO	8	3378.556200	65.0189	22732.224625	14.695009	2	1	1	1	288	6272
1049549	p100	2	TRUE	AUTO	4	2616.406667	47.4318	5291.196128	14.246308	2	1	1	1	169	6272
1049549	p100	2	TRUE	AUTO	5	2971.253688	55.0386	10691.735301	13.776223	2	1	1	1	214	6272
1049549	p100	2	TRUE	AUTO	6	3407.797087	65.1708	14803.656528	15.471449	2	1	1	1	272	6272
1049549	p100	2	TRUE	AUTO	7	3379.271834	65.6777	18367.047601	14.576977	2	1	1	1	314	6272
1049549	p100	2	TRUE	AUTO	8	3663.840434	69.7414	24151.739436	15.6186	2	1	1	1	340	6272
1049549	p100	2	TRUE	AUTO	4	2676.897650	50.7837	5296.742053	13.936806	2	1	1	1	161	6272
1049549	p100	2	TRUE	Lc0	4	2562.315020	47.6338	6166.175817	14.196299	2	1	1	1	163	6272
1049549	p100	2	TRUE	Lc0	5	2990.357690	54.2778	10393.713855	14.403973	2	1	1	1	212	6272
1049549	p100	2	TRUE	Lc0	6	3220.494728	62.1503	13998.378124	14.469885	2	1	1	1	257	6272
1049549	p100	2	TRUE	Lc0	5	2863.238594	53.4092	10462.438754	15.121116	2	1	1	1	223	6272
1049549	p100	2	TRUE	Lc0	6	3093.941440	60.0091	15971.680045	15.762678	2	1	1	1	251	6272
1049549	p100	2	TRUE	Lc0	7	3202.540878	60.7689	16633.402878	15.948431	2	1	1	1	258	6272
1049549	p100	2	TRUE	Lc0	8	3369.699978	63.1424	19988.580145	15.071977	2	1	1	1	260	6272
1049549	p100	2	TRUE	Lc0	7	3243.132789	63.1110	20623.681118	14.813371	2	1	1	1	339	6272
1049549	p100	2	TRUE	Lc0	8	3648.752667	71.3011	26787.993179	16.365762	2	1	1	1	316	6272
1049549	p100	2	TRUE	Lc0	4	2849.655484	51.1122	7123.187415	13.615857	2	1	1	1	201	6272
1049549	p100	2	TRUE	Lc0	5	3078.710129	57.2650	11091.889038	15.806493	2	1	1	1	262	6272
1049549	p100	2	TRUE	Lc0	6	2996.948298	56.2641	12371.210856	16.494109	2	1	1	1	214	6272
1049549	p100	2	TRUE	Lc0	7	3443.744287	65.7943	20029.807192	15.285885	2	1	1	1	344	6272
1049549	p100	2	TRUE	Lc0	8	3561.118994	68.0345	25291.434441	17.155885	2	1	1	1	299	6272
1049549	p100	2	TRUE	Lc0	4	3015.607209	53.8886	7531.208461	15.584805	2	1	1	1	191	6272
1049549	p100	2	TRUE	Lc1	4	3200.406097	59.1895	7612.704616	13.998808	2	1	1	1	269	6272
1049549	p100	2	TRUE	Lc1	5	3241.395733	60.6689	11229.415651	16.962649	2	1	1	1	317	6272
1049549	p100	2	TRUE	Lc1	6	3319.641446	62.1650	14875.717372	14.595069	2	1	1	1	306	6272
1049549	p100	2	TRUE	Lc1	5	3249.825885	61.7767	12359.967109	14.478057	2	1	1	1	306	6272
1049549	p100	2	TRUE	Lc1	6	3282.619604	63.1699	14286.761337	14.294727	2	1	1	1	337	6272
1049549	p100	2	TRUE	Lc1	7	3383.639974	65.9355	16558.581225	15.049671	2	1	1	1	307	6272
1049549	p100	2	TRUE	Lc1	8	3704.906918	74.4590	27038.491526	23.320862	2	1	1	1	421	6272
1049549	p100	2	TRUE	Lc1	7	3568.162000	68.4129	21303.518203	17.109766	2	1	1	1	369	6272
1049549	p100	2	TRUE	Lc1	8	3555.914755	71.9296	22611.70991	14.334794	2	1	1	1	359	6272
1049549	p100	2	TRUE	Lc1	4	2978.114028	55.3131	6413.148761	14.543559	2	1	1	1	218	6272
1049549	p100	2	TRUE	Lc1	5	3587.314805	66.7130	12751.684333	14.526802	2	1	1	1	390	6272
1049549	p100	2	TRUE	Lc1	6	3544.108881	67.3296	16481.994953	15.851244	2	1	1	1	375	6272
1049549	p100	2	TRUE	Lc1	7	3695.467094	70.4512	21046.683325	14.796736	2	1	1	1	436	6272
1049549	p100	2	TRUE	Lc1	8	3577.017748	71.3737	25659.379626	15.163844	2	1	1	1	387	6272
1049549	p100	2	TRUE	Lc1	4	2922.449239	57.2141	6099.569384	14.586382	2	1	1	1	177	6272
1049549	p100	2	TRUE	Lc3	4	2875.325733	51.0220	6764.107492	14.308486	2	1	1	1	193	6272
1049549	p100	2	TRUE	Lc3	5	2959.918971	56.3758	9470.505356	15.759274	2	1	1	1	215	6272
1049549	p100	2	TRUE	Lc3	6	3066.813064	57.9944	14423.328997	14.383958	2	1	1	1	253	6272
1049549	p100	2	TRUE	Lc3	5	2782.088227	51.6553	8456.676195	14.178748	2	1	1	1	204	6272
1049549	p100	2	TRUE	Lc3	6	3078.215537	57.4788	11795.469397	15.427455	2	1	1	1	237	6272
1049549	p100	2	TRUE	Lc3	7	3498.023328	67.3169	19288.226671	16.326261	2	1	1	1	309	6272
1049549	p100	2	TRUE	Lc3	8	3392.470569	66.1473	23875.118222	15.119396	2	1	1	1	292	6272
1049549	p100	2	TRUE	Lc3	7	3047.606908	59.8277	18170.290651	16.600141	2	1	1	1	270	6272
1049549	p100	2	TRUE	Lc3	8	3475.672642	66.5983	23936.042341	16.110734	2	1	1	1	305	6272
1049549	p100	2	TRUE	Lc3	4	2883.965573	52.3367	7623.102769	13.512856	2	1	1	1	194	6272
1049549	p100	2	TRUE	Lc3	5	3135.210716	57.5552	9852.565779	14.695659	2	1	1	1	237	6272
1049549	p100	2	TRUE	Lc3	6	3226.767436	60.7513	14007.815045	15.000884	2	1	1	1	261	6272
1049549	p100	2	TRUE	Lc3	7	3293.713006	63.2365	19682.2813	15.100561	2	1	1	1	302	6272
1049549	p100	2	TRUE	Lc3	8	3631.390046	69.0051	26702.890489	15.375326	2	1	1	1	372	6272
1049549	p100	2	TRUE	Lc3	4	3007.447441	54.6719	7238.844507	13.918079	2	1	1	1	224	6272
1049549	p100	2	TRUE	Lc4	4	3076.317765	58.3013	6705.567839	13.840377	2	1	1	1	241	6272
1049549	p100	2	TRUE	Lc4	5	3192.567074	58.5846	10469.175494	14.430107	2	1	1	1	296	6272
1049549	p100	2	TRUE	Lc4	6	3441.452042	65.8757	14632.680162	14.188817	2	1	1	1	347	6272
1049549	p100	2	TRUE	Lc4	5	3124.007447	61.4228	11129.799218	15.369601	2	1	1	1	263	6272
1049549	p100	2	TRUE	Lc4	6	3515.828697	66.5090	15323.346678	15.200433	2	1	1	1	353	6272
1049549	p100	2	TRUE	Lc4	7	3462.322798	68.1531	18581.527659	17.02963	2	1	1	1	371	6272
1049549	p100	2	TRUE	Lc4	8	3582.909788	69.2923	23688.858578	16.646483	2	1	1	1	368	6272
1049549	p100	2	TRUE	Lc4	7	3614.051589	71.2570	19184.022167	16.370066	2	1	1	1	395	6272
1049549	p100	2	TRUE	Lc4	8	3450.310452	68.7718	23434.725832	16.177503	2	1	1	1	368	6272
1049549	p100	2	TRUE	Lc4	4	3114.561734	57.6601	7005.477615	14.860096	2	1	1	1	238	6272
1049549	p100	2	TRUE	Lc4	5	3126.533336	59.9385	9878.101298	14.210237	2	1	1	1	255	6272
1049549	p100	2	TRUE	Lc4	6	3275.616711	62.7797	14410.364377	14.939879	2	1	1	1	292	6272
1049549	p100	2	TRUE	Lc4	7	3587.638465	68.7404	18792.845782	17.746505	2	1	1	1	342	6272
1049549	p100	2	TRUE	Lc4	8	3899.755589	76.7893	30584.928532	17.368618	2	1	1	1	553	6272
1049549	p100	2	TRUE	Lc4	4	2932.353885	54.6847	6855.065829	13.941108	2	1	1	1	248	6272
1049549	p100	2	TRUE	LcS	4	2974.184824	53.4229	6689.677927	13.812026	2	1	1	1	20	6272
1049549	p100	2	TRUE	LcS	5	2772.024747	53.9386	8001.078573	14.626788	2	1	1	1	20	6272
1049549	p100	2	TRUE	LcS	6	3195.266191	61.0385	13887.963316	16.863432	2	1	1	1	36	6272
1049549	p100	2	TRUE	LcS	5	3014.034555	56.1445	11184.673919	14.74593	2	1	1	1	13	6272
1049549	p100	2	TRUE	LcS	6	3306.619888	63.9208	13277.986306	15.476211	2	1	1	1	32	6272
1049549	p100	2	TRUE	LcS	7	3373.309104	67.1424	20102.75744	15.531371	2	1	1	1	27	6272
1049549	p100	2	TRUE	LcS	8	3566.440201	66.7963	24785.808923	14.992804	2	1	1	1	14	6272
1049549	p100	2	TRUE	LcS	7	3327.953917	63.9630	19212.264786	14.514812	2	1	1	1	19	6272
1049549	p100	2	TRUE	LcS	8	3424.535945	68.1659	23610.977344	16.599807	2	1	1	1	37	6272
1049549	p100	2	TRUE	LcS	4	2763.630357	52.1249	5645.399601	14.788277	2	1	1	1	25	6272
1049549	p100	2	TRUE	LcS	5	2901.605226	53.3661	8967.601322	15.546659	2	1	1	1	26	6272
1049549	p100	2	TRUE	LcS	6	2976.520451	58.1297	13840.505363	14.982574	2	1	1	1	22	6272
1049549	p100	2	TRUE	LcS	7	3117.506220	59.8444	16794.950379	14.813542	2	1	1	1	20	6272
1049549	p100	2	TRUE	LcS	8	3308.253106	66.2090	23990.346286	15.977592	2	1	1	1	35	6272
1049549	p100	2	TRUE	LcS	4	2587.067399	46.9750	3496.837942	14.737107	2	1	1	1	17	6272
1049549	p100	2	TRUE	WORKER	4	3186.308225	58.0680	7640.669095	14.109307	2	1	1	1	1767	6272
1049549	p100	2	TRUE	WORKER	5	3350.324330	64.6944	12552.478501	14.844699	2	1	1	1	2063	6272
1049549	p100	2	TRUE	WORKER	6	3533.136067	68.4296	17091.655056	16.268794	2	1	1	1	2316	6272
1049549	p100	2	TRUE	WORKER	5	3285.232602	62.1758	9006.804965	15.268517	2	1	1	1	1775	6272
1049549	p100	2	TRUE	WORKER	6	3553.172468	67.3786	14491.447192	15.288363	2	1	1	1	2151	6272
1049549	p100	2	TRUE	WORKER	7	3500.686833	67.3414	20108.513263	15.118217	2	1	1	1	2252	6272
1049549	p100	2	TRUE	WORKER	8	3769.050413	72.2600	24445.028337	14.985654	2	1	1	1	2445	6272
1049549	p100	2	TRUE	WORKER	7	3465.811422	68.9698	22216.699468	14.927738	2	1	1	1	2339	6272
1049549	p100	2	TRUE	WORKER	8	3753.860228	74.1884	27316.986092	16.332506	2	1	1	1	2625	6272
1049549	p100	2	TRUE	WORKER	4	3209.836503	59.9317	8471.198729	13.38195	2	1	1	1	1892	6272
1049549	p100	2	TRUE	WORKER	5	3546.958251	68.0345	12999.199945	13.982331	2	1	1	1	2237	6272
1049549	p100	2	TRUE	WORKER	6	3515.783816	68.1198	15187.360781	15.132435	2	1	1	1	2337	6272
1049549	p100	2	TRUE	WORKER	7	3548.680943	69.1227	19687.561305	14.171517	2	1	1	1	2353	6272
1049549	p100	2	TRUE	WORKER	8	3828.376842	74.7737	28359.092389	14.78074	2	1	1	1	2734	6272
1049549	p100	2	TRUE	WORKER	4	3225.487541	61.7915	7287.655169	15.065917	2	1	1	1	1809	6272
1049550	p100	1	FALSE		4	3579.460356	69.8374	6878.03406	15.398437
1049550	p100	1	FALSE		5	3523.226537	68.1718	10764.774018	15.668384
1049550	p100	1	FALSE		6	3738.789293	73.4345	16790.346764	16.483742
1049550	p100	1	FALSE		5	3615.704761	72.0021	11493.083856	15.014093
1049550	p100	1	FALSE		6	3730.614499	73.3080	15332.993182	15.432197
1049550	p100	1	FALSE		7	3730.318021	76.3972	18385.061437	15.330596
1049550	p100	1	FALSE		8	3840.571242	80.6540	22947.767047	15.247503
1049550	p100	1	FALSE		7	3795.558181	78.7354	12648.359575	16.634124
1049550	p100	1	FALSE		8	3963.770256	80.5099	21686.99916	14.939192
1049550	p100	1	FALSE		4	3674.348957	70.6198	6705.377282	15.872694
1049550	p100	1	FALSE		5	3601.993623	71.0610	11640.560063	15.665591
1049550	p100	1	FALSE		6	3541.952486	71.4433	13742.488102	17.084545
1049550	p100	1	FALSE		7	3843.035889	75.5433	20179.06593	15.400571
1049550	p100	1	FALSE		8	4061.336224	81.1863	26257.760175	16.139604
1049550	p100	1	FALSE		4	3473.139700	64.6777	7888.879717	14.661671
1049550	p100	1	TRUE	AUTO	4	3001.544421	55.4288	7820.604252	14.744778	2	1	1	1	238	6272
1049550	p100	1	TRUE	AUTO	5	2905.416053	54.7013	9805.028719	15.664079	2	1	1	1	218	6272
1049550	p100	1	TRUE	AUTO	6	3153.811457	58.8513	11286.430479	15.377049	2	1	1	1	199	6272
1049550	p100	1	TRUE	AUTO	5	3097.670131	57.2866	11317.219369	15.1702	2	1	1	1	237	6272
1049550	p100	1	TRUE	AUTO	6	3313.556470	63.3767	15548.38453	14.615098	2	1	1	1	301	6272
1049550	p100	1	TRUE	AUTO	7	3268.530438	65.5591	18715.562976	14.231426	2	1	1	1	283	6272
1049550	p100	1	TRUE	AUTO	8	3211.254975	62.7758	22328.877473	15.472536	2	1	1	1	266	6272
1049550	p100	1	TRUE	AUTO	7	3307.554953	64.1199	18394.117637	16.219067	2	1	1	1	273	6272
1049550	p100	1	TRUE	AUTO	8	3579.284690	71.0933	25010.752884	15.083867	2	1	1	1	310	6272
1049550	p100	1	TRUE	AUTO	4	2873.068123	54.0866	5489.463982	14.651295	2	1	1	1	208	6272
1049550	p100	1	TRUE	AUTO	5	3190.238028	59.9356	10509.74949	14.043785	2	1	1	1	304	6272
1049550	p100	1	TRUE	AUTO	6	3131.896281	59.5974	15379.551073	14.666144	2	1	1	1	290	6272
1049550	p100	1	TRUE	AUTO	7	3516.697637	68.9188	22519.905147	14.328585	2	1	1	1	352	6272
1049550	p100	1	TRUE	AUTO	8	3610.925020	69.1365	26553.64653	15.907082	2	1	1	1	335	6272
1049550	p100	1	TRUE	AUTO	4	2850.353923	49.1377	5896.083591	14.813621	2	1	1	1	164	6272
1049550	p100	1	TRUE	Lc0	4	2742.190267	50.7739	5903.54592	15.296496	2	1	1	1	186	6272
1049550	p100	1	TRUE	Lc0	5	2745.906987	49.6435	6357.764458	13.973754	2	1	1	1	161	6272
1049550	p100	1	TRUE	Lc0	6	3125.791128	59.2130	15505.93642	13.651077	2	1	1	1	272	6272
1049550	p100	1	TRUE	Lc0	5	2574.649994	48.5024	9399.503654	15.89784	2	1	1	1	173	6272
1049550	p100	1	TRUE	Lc0	6	3089.973492	57.9670	14653.879915	16.540481	2	1	1	1	265	6272
1049550	p100	1	TRUE	Lc0	7	3546.525029	66.7296	22326.20987	15.604831	2	1	1	1	322	6272
1049550	p100	1	TRUE	Lc0	8	3540.515933	70.1708	25986.808045	14.788758	2	1	1	1	338	6272
1049550	p100	1	TRUE	Lc0	7	3332.392422	62.2022	20399.701051	15.153646	2	1	1	1	295	6272
1049550	p100	1	TRUE	Lc0	8	3272.240648	66.3110	22998.192841	15.102656	2	1	1	1	277	6272
1049550	p100	1	TRUE	Lc0	4	2655.021400	47.0897	6733.642165	15.335506	2	1	1	1	161	6272
1049550	p100	1	TRUE	Lc0	5	2910.778300	52.3229	8399.205368	14.909948	2	1	1	1	208	6272
1049550	p100	1	TRUE	Lc0	6	3020.364724	56.4229	12277.337313	15.142847	2	1	1	1	210	6272
1049550	p100	1	TRUE	Lc0	7	3513.833928	67.8698	19235.057806	16.991464	2	1	1	1	322	6272
1049550	p100	1	TRUE	Lc0	8	3556.785024	69.4316	26050.04931	14.795209	2	1	1	1	348	6272
1049550	p100	1	TRUE	Lc0	4	2695.239932	50.4710	7316.584746	14.386389	2	1	1	1	204	6272
1049550	p100	1	TRUE	Lc1	4	2968.728315	54.9200	7618.16825	15.063788	2	1	1	1	242	6272
1049550	p100	1	TRUE	Lc1	5	3256.989024	62.0679	11506.496054	15.284294	2	1	1	1	274	6272
1049550	p100	1	TRUE	Lc1	6	3489.043855	67.1473	17149.098677	15.259382	2	1	1	1	381	6272
1049550	p100	1	TRUE	Lc1	5	3350.954429	62.3042	12189.637205	13.963278	2	1	1	1	288	6272
1049550	p100	1	TRUE	Lc1	6	3414.750855	65.6365	14082.809621	16.20165	2	1	1	1	373	6272
1049550	p100	1	TRUE	Lc1	7	3450.828024	68.5973	20034.349464	17.613572	2	1	1	1	428	6272
1049550	p100	1	TRUE	Lc1	8	3541.436262	71.4335	23318.819752	16.958154	2	1	1	1	379	6272
1049550	p100	1	TRUE	Lc1	7	3510.117918	69.1159	18432.884873	16.349459	2	1	1	1	342	6272
1049550	p100	1	TRUE	Lc1	8	3692.629248	73.3237	25715.384047	15.315198	2	1	1	1	426	6272
1049550	p100	1	TRUE	Lc1	4	3235.069179	58.9709	8150.650895	14.79668	2	1	1	1	278	6272
1049550	p100	1	TRUE	Lc1	5	3121.491768	57.5082	9992.537943	14.225244	2	1	1	1	235	6272
1049550	p100	1	TRUE	Lc1	6	3476.783287	65.2169	13281.356654	14.884825	2	1	1	1	318	6272
1049550	p100	1	TRUE	Lc1	7	3727.561745	70.5012	20670.485343	16.149009	2	1	1	1	371	6272
1049550	p100	1	TRUE	Lc1	8	3859.089121	76.1403	28903.014961	17.074159	2	1	1	1	469	6272
1049550	p100	1	TRUE	Lc1	4	3103.756982	57.6425	5307.270981	15.072441	2	1	1	1	205	6272
1049550	p100	1	TRUE	Lc3	4	2826.608245	49.8720	6814.574795	14.002397	2	1	1	1	204	6272
1049550	p100	1	TRUE	Lc3	5	2970.185141	54.0131	10559.135922	15.655948	2	1	1	1	243	6272
1049550	p100	1	TRUE	Lc3	6	3256.776190	61.5875	14253.868561	14.731638	2	1	1	1	272	6272
1049550	p100	1	TRUE	Lc3	5	2957.870968	54.3415	10299.476675	14.740257	2	1	1	1	222	6272
1049550	p100	1	TRUE	Lc3	6	3179.070724	58.9336	14787.532835	14.959057	2	1	1	1	266	6272
1049550	p100	1	TRUE	Lc3	7	3349.133673	64.2287	18531.835322	16.526431	2	1	1	1	293	6272
1049550	p100	1	TRUE	Lc3	8	3626.501284	68.4845	26059.977397	16.34467	2	1	1	1	346	6272
1049550	p100	1	TRUE	Lc3	7	3242.254366	64.2816	18371.325266	15.283317	2	1	1	1	294	6272
1049550	p100	1	TRUE	Lc3	8	3686.074295	71.0560	26017.154043	16.352479	2	1	1	1	367	6272
1049550	p100	1	TRUE	Lc3	4	2759.080676	51.7367	6129.051294	14.982595	2	1	1	1	178	6272
1049550	p100	1	TRUE	Lc3	5	3097.696849	55.2013	11391.384839	15.952044	2	1	1	1	256	6272
1049550	p100	1	TRUE	Lc3	6	3224.674481	61.5797	16049.81093	14.550265	2	1	1	1	310	6272
1049550	p100	1	TRUE	Lc3	7	3218.446704	62.5934	17718.369166	15.341561	2	1	1	1	269	6272
1049550	p100	1	TRUE	Lc3	8	3402.921867	66.2208	25170.378666	15.097169	2	1	1	1	335	6272
1049550	p100	1	TRUE	Lc3	4	2638.042289	48.7926	4988.520034	14.393255	2	1	1	1	142	6272
1049550	p100	1	TRUE	Lc4	4	2935.273321	52.5445	6762.312296	14.097149	2	1	1	1	257	6272
1049550	p100	1	TRUE	Lc4	5	3427.811875	66.5424	10769.736812	15.509602	2	1	1	1	355	6272
1049550	p100	1	TRUE	Lc4	6	3566.842763	68.7639	15564.477763	15.814221	2	1	1	1	363	6272
1049550	p100	1	TRUE	Lc4	5	3477.350762	63.9502	11411.588963	15.481596	2	1	1	1	297	6272
1049550	p100	1	TRUE	Lc4	6	3474.131908	67.4982	14936.620005	14.854131	2	1	1	1	353	6272
1049550	p100	1	TRUE	Lc4	7	3595.985847	71.8168	20578.660751	15.174634	2	1	1	1	383	6272
1049550	p100	1	TRUE	Lc4	8	3591.163765	72.1717	25100.088837	14.843053	2	1	1	1	400	6272
1049550	p100	1	TRUE	Lc4	7	3711.672553	71.3129	20544.461561	15.149931	2	1	1	1	437	6272
1049550	p100	1	TRUE	Lc4	8	3777.973655	74.2393	26700.181896	15.156755	2	1	1	1	450	6272
1049550	p100	1	TRUE	Lc4	4	2887.752835	54.6121	6521.279971	14.643853	2	1	1	1	238	6272
1049550	p100	1	TRUE	Lc4	5	3405.117492	64.1463	11196.000534	15.971252	2	1	1	1	320	6272
1049550	p100	1	TRUE	Lc4	6	3266.266318	64.9620	13521.802834	15.766448	2	1	1	1	284	6272
1049550	p100	1	TRUE	Lc4	7	3646.303526	69.3747	22549.241442	16.180289	2	1	1	1	395	6272
1049550	p100	1	TRUE	Lc4	8	3811.027526	74.5982	27272.159858	15.895791	2	1	1	1	429	6272
1049550	p100	1	TRUE	Lc4	4	3080.968492	55.5729	7055.20741	13.969284	2	1	1	1	254	6272
1049550	p100	1	TRUE	LcS	4	2944.130067	54.9278	7194.556008	14.9077	2	1	1	1	26	6272
1049550	p100	1	TRUE	LcS	5	3075.808811	57.4748	10654.68342	14.76235	2	1	1	1	18	6272
1049550	p100	1	TRUE	LcS	6	3210.930719	59.2621	13575.066138	15.26001	2	1	1	1	15	6272
1049550	p100	1	TRUE	LcS	5	2861.855875	53.8072	11103.346137	14.8864	2	1	1	1	31	6272
1049550	p100	1	TRUE	LcS	6	3105.414278	58.9640	14562.947276	15.325957	2	1	1	1	25	6272
1049550	p100	1	TRUE	LcS	7	3461.023895	68.1100	20178.614057	14.899146	2	1	1	1	28	6272
1049550	p100	1	TRUE	LcS	8	3518.827769	70.7766	26805.821288	14.984913	2	1	1	1	33	6272
1049550	p100	1	TRUE	LcS	7	3233.358220	64.1708	17373.623493	16.499227	2	1	1	1	32	6272
1049550	p100	1	TRUE	LcS	8	3615.304599	70.3316	25420.563928	14.700116	2	1	1	1	18	6272
1049550	p100	1	TRUE	LcS	4	2838.097244	52.4112	6697.243868	16.571188	2	1	1	1	10	6272
1049550	p100	1	TRUE	LcS	5	2944.058082	54.9386	9334.855352	14.268163	2	1	1	1	33	6272
1049550	p100	1	TRUE	LcS	6	3057.429043	59.6503	14611.662969	15.267639	2	1	1	1	26	6272
1049550	p100	1	TRUE	LcS	7	3218.460730	63.0503	18991.629342	17.051673	2	1	1	1	37	6272
1049550	p100	1	TRUE	LcS	8	3376.674515	67.8051	24839.079771	15.080442	2	1	1	1	29	6272
1049550	p100	1	TRUE	LcS	4	2759.263931	51.2935	5839.22736	14.468961	2	1	1	1	21	6272
1049550	p100	1	TRUE	WORKER	4	3201.169771	58.7983	7710.590438	13.496381	2	1	1	1	1847	6272
1049550	p100	1	TRUE	WORKER	5	3465.325742	66.0130	12609.959477	14.449539	2	1	1	1	2070	6272
1049550	p100	1	TRUE	WORKER	6	3497.420270	67.8600	15712.899519	15.045048	2	1	1	1	2262	6272
1049550	p100	1	TRUE	WORKER	5	3372.740681	61.5209	10588.117248	14.504462	2	1	1	1	1977	6272
1049550	p100	1	TRUE	WORKER	6	3486.805020	68.7737	15919.373882	15.678186	2	1	1	1	2231	6272
1049550	p100	1	TRUE	WORKER	7	3662.552637	71.6345	20290.3323	14.593754	2	1	1	1	2486	6272
1049550	p100	1	TRUE	WORKER	8	3756.168268	72.7080	26586.728791	15.680715	2	1	1	1	2546	6272
1049550	p100	1	TRUE	WORKER	7	3638.405674	71.0610	20768.197302	14.558974	2	1	1	1	2504	6272
1049550	p100	1	TRUE	WORKER	8	3671.995541	73.6825	24439.30404	15.551426	2	1	1	1	2528	6272
1049550	p100	1	TRUE	WORKER	4	3280.358467	62.2875	6685.223269	14.421435	2	1	1	1	1912	6272
1049550	p100	1	TRUE	WORKER	5	3254.845405	61.5934	10141.861144	14.373673	2	1	1	1	1978	6272
1049550	p100	1	TRUE	WORKER	6	3445.857016	68.2365	14354.869944	15.432358	2	1	1	1	2201	6272
1049550	p100	1	TRUE	WORKER	7	3704.916727	72.9050	20497.171658	14.78164	2	1	1	1	2532	6272
1049550	p100	1	TRUE	WORKER	8	3852.413396	75.9089	26014.723343	15.724725	2	1	1	1	2481	6272
1049550	p100	1	TRUE	WORKER	4	3233.956701	59.6238	8014.005965	14.547947	2	1	1	1	1826	6272
1049550	p100	2	FALSE		4	3498.684393	65.4032	7799.545535	14.45459
1049550	p100	2	FALSE		5	3698.811549	70.0659	9988.614511	16.474165
1049550	p100	2	FALSE		6	3705.422288	74.0335	15501.384202	15.844952
1049550	p100	2	FALSE		5	3782.553348	73.5443	12195.698878	16.475297
1049550	p100	2	FALSE		6	3806.754540	72.4805	17578.370933	16.042468
1049550	p100	2	FALSE		7	3806.926875	76.0530	17319.10594	15.988669
1049550	p100	2	FALSE		8	3937.339783	78.5020	25761.653275	17.795922
1049550	p100	2	FALSE		7	3724.533958	73.8933	22950.899457	16.214155
1049550	p100	2	FALSE		8	3970.960839	80.1520	25573.922067	16.25658
1049550	p100	2	FALSE		4	3597.781951	63.5032	7409.534712	18.192064
1049550	p100	2	FALSE		5	3444.409370	70.2914	11077.849674	16.026453
1049550	p100	2	FALSE		6	3365.278414	67.3090	13196.043272	15.979944
1049550	p100	2	FALSE		7	3887.255415	75.2256	19203.248242	16.109781
1049550	p100	2	FALSE		8	3935.619743	84.2147	22941.346658	16.103402
1049550	p100	2	FALSE		4	3511.393706	65.8610	7165.800793	15.778173
1049550	p100	2	TRUE	AUTO	4	2976.818180	55.2445	7295.485122	13.651226	2	1	1	1	241	6272
1049550	p100	2	TRUE	AUTO	5	3152.734141	58.4993	9993.703969	15.302503	2	1	1	1	272	6272
1049550	p100	2	TRUE	AUTO	6	3345.899899	62.8748	14813.061521	14.493581	2	1	1	1	290	6272
1049550	p100	2	TRUE	AUTO	5	3021.349820	55.9052	10635.553661	15.090324	2	1	1	1	240	6272
1049550	p100	2	TRUE	AUTO	6	3213.015165	59.4748	15306.372313	16.254861	2	1	1	1	292	6272
1049550	p100	2	TRUE	AUTO	7	3505.626577	65.2375	20316.369704	17.511744	2	1	1	1	296	6272
1049550	p100	2	TRUE	AUTO	8	3563.440639	70.4286	24180.356004	14.598836	2	1	1	1	382	6272
1049550	p100	2	TRUE	AUTO	7	3334.657003	62.1709	19304.417118	15.204748	2	1	1	1	322	6272
1049550	p100	2	TRUE	AUTO	8	3591.417799	68.0384	26410.080281	15.08408	2	1	1	1	346	6272
1049550	p100	2	TRUE	AUTO	4	2803.166083	52.2376	4890.90408	14.748094	2	1	1	1	192	6272
1049550	p100	2	TRUE	AUTO	5	2736.423155	51.4308	8738.522281	13.968869	2	1	1	1	185	6272
1049550	p100	2	TRUE	AUTO	6	3186.891166	60.8356	15222.030033	14.154505	2	1	1	1	277	6272
1049550	p100	2	TRUE	AUTO	7	3372.788577	63.5816	20002.296422	15.563714	2	1	1	1	283	6272
1049550	p100	2	TRUE	AUTO	8	3599.096316	68.5600	27023.987397	15.107478	2	1	1	1	374	6272
1049550	p100	2	TRUE	AUTO	4	2735.317333	49.0534	4921.700787	13.552392	2	1	1	1	150	6272
1049550	p100	2	TRUE	Lc0	4	2613.856418	47.1367	5121.922937	14.382803	2	1	1	1	158	6272
1049550	p100	2	TRUE	Lc0	5	3029.510970	56.0033	10261.598675	15.715398	2	1	1	1	232	6272
1049550	p100	2	TRUE	Lc0	6	3243.353242	61.6562	16807.050504	16.164786	2	1	1	1	299	6272
1049550	p100	2	TRUE	Lc0	5	2629.583434	49.6386	9100.076642	16.60057	2	1	1	1	163	6272
1049550	p100	2	TRUE	Lc0	6	3303.144481	60.8777	15718.908457	15.53815	2	1	1	1	293	6272
1049550	p100	2	TRUE	Lc0	7	3300.435340	62.6767	19773.475644	16.609612	2	1	1	1	259	6272
1049550	p100	2	TRUE	Lc0	8	3682.200369	70.8913	25996.352333	16.223691	2	1	1	1	397	6272
1049550	p100	2	TRUE	Lc0	7	3389.999352	64.2581	21253.224026	15.710812	2	1	1	1	285	6272
1049550	p100	2	TRUE	Lc0	8	3287.366080	63.6385	20272.175233	14.921767	2	1	1	1	292	6272
1049550	p100	2	TRUE	Lc0	4	2872.571886	50.3210	5501.758029	14.607503	2	1	1	1	173	6272
1049550	p100	2	TRUE	Lc0	5	3085.484669	55.7954	10850.363832	14.124918	2	1	1	1	221	6272
1049550	p100	2	TRUE	Lc0	6	3062.876656	59.0983	12680.973918	16.303676	2	1	1	1	231	6272
1049550	p100	2	TRUE	Lc0	7	3187.170296	62.7414	16405.076937	14.924284	2	1	1	1	217	6272
1049550	p100	2	TRUE	Lc0	8	3321.788802	64.5512	24987.716768	15.42159	2	1	1	1	295	6272
1049550	p100	2	TRUE	Lc0	4	2765.388263	50.7092	6266.834447	15.896344	2	1	1	1	167	6272
1049550	p100	2	TRUE	Lc1	4	2875.433176	56.0209	6093.31111	14.308295	2	1	1	1	208	6272
1049550	p100	2	TRUE	Lc1	5	3205.143740	59.9277	11016.238893	26.885335	2	1	1	1	311	6272
1049550	p100	2	TRUE	Lc1	6	3397.161101	63.6777	16187.694862	14.712861	2	1	1	1	333	6272
1049550	p100	2	TRUE	Lc1	5	3137.489401	60.1513	10662.743018	14.278982	2	1	1	1	296	6272
1049550	p100	2	TRUE	Lc1	6	3451.491801	65.2277	16517.390688	15.02593	2	1	1	1	325	6272
1049550	p100	2	TRUE	Lc1	7	3384.544421	65.9934	19243.074184	14.785298	2	1	1	1	305	6272
1049550	p100	2	TRUE	Lc1	8	3767.881112	73.9844	26391.287636	15.303343	2	1	1	1	400	6272
1049550	p100	2	TRUE	Lc1	7	3545.078200	66.7639	19720.936222	15.20074	2	1	1	1	359	6272
1049550	p100	2	TRUE	Lc1	8	3773.941692	71.4913	27572.778913	16.859456	2	1	1	1	433	6272
1049550	p100	2	TRUE	Lc1	4	3108.942538	55.4356	7319.246448	14.588867	2	1	1	1	245	6272
1049550	p100	2	TRUE	Lc1	5	3419.290199	62.6983	10824.510629	15.328886	2	1	1	1	330	6272
1049550	p100	2	TRUE	Lc1	6	3560.639074	64.8806	15314.872823	15.110419	2	1	1	1	307	6272
1049550	p100	2	TRUE	Lc1	7	3592.636185	70.2315	20302.216536	16.093989	2	1	1	1	389	6272
1049550	p100	2	TRUE	Lc1	8	3731.361255	71.2041	25105.543752	14.79564	2	1	1	1	435	6272
1049550	p100	2	TRUE	Lc1	4	3135.582241	57.7729	7050.926013	14.185674	2	1	1	1	260	6272
1049550	p100	2	TRUE	Lc3	4	2892.636187	50.4494	6710.935352	15.082656	2	1	1	1	212	6272
1049550	p100	2	TRUE	Lc3	5	2903.059808	53.9464	10598.881408	15.932515	2	1	1	1	249	6272
1049550	p100	2	TRUE	Lc3	6	3038.588522	59.0993	12854.89888	14.818077	2	1	1	1	252	6272
1049550	p100	2	TRUE	Lc3	5	2946.212083	52.2259	8839.032465	15.063176	2	1	1	1	192	6272
1049550	p100	2	TRUE	Lc3	6	3124.616358	59.2356	14868.639897	14.83874	2	1	1	1	271	6272
1049550	p100	2	TRUE	Lc3	7	3294.011246	63.0620	20108.635465	14.621213	2	1	1	1	280	6272
1049550	p100	2	TRUE	Lc3	8	3512.791146	67.9129	25144.653759	16.826427	2	1	1	1	349	6272
1049550	p100	2	TRUE	Lc3	7	3360.737491	62.9346	19068.952809	15.894734	2	1	1	1	305	6272
1049550	p100	2	TRUE	Lc3	8	3563.403421	69.3031	26160.856223	16.58384	2	1	1	1	347	6272
1049550	p100	2	TRUE	Lc3	4	2823.793312	51.4671	6130.762059	14.98778	2	1	1	1	168	6272
1049550	p100	2	TRUE	Lc3	5	2854.860319	52.1700	8646.37829	15.123051	2	1	1	1	203	6272
1049550	p100	2	TRUE	Lc3	6	3274.276854	59.5444	13094.691265	15.736492	2	1	1	1	252	6272
1049550	p100	2	TRUE	Lc3	7	3373.043677	64.1934	21549.821986	14.973963	2	1	1	1	290	6272
1049550	p100	2	TRUE	Lc3	8	3412.920254	67.4071	22871.976686	15.214289	2	1	1	1	340	6272
1049550	p100	2	TRUE	Lc3	4	2964.194860	54.7984	7835.296725	15.121809	2	1	1	1	215	6272
1049550	p100	2	TRUE	Lc4	4	2860.598856	53.9994	6913.535164	14.8873	2	1	1	1	227	6272
1049550	p100	2	TRUE	Lc4	5	3257.536887	60.8199	11681.551503	14.689461	2	1	1	1	286	6272
1049550	p100	2	TRUE	Lc4	6	3606.295771	69.7521	16833.665018	15.487733	2	1	1	1	406	6272
1049550	p100	2	TRUE	Lc4	5	3339.256535	62.2003	11012.133062	14.561428	2	1	1	1	299	6272
1049550	p100	2	TRUE	Lc4	6	3202.409943	63.0071	12666.789545	15.096543	2	1	1	1	230	6272
1049550	p100	2	TRUE	Lc4	7	3710.184988	71.4580	22487.990122	16.403879	2	1	1	1	434	6272
1049550	p100	2	TRUE	Lc4	8	3810.844125	75.4844	27652.223347	15.299836	2	1	1	1	471	6272
1049550	p100	2	TRUE	Lc4	7	3563.429618	67.3551	20733.376737	16.369276	2	1	1	1	387	6272
1049550	p100	2	TRUE	Lc4	8	3836.996378	75.3354	28097.015592	15.993964	2	1	1	1	474	6272
1049550	p100	2	TRUE	Lc4	4	3105.891559	56.5641	7599.329531	13.923783	2	1	1	1	272	6272
1049550	p100	2	TRUE	Lc4	5	3362.234647	63.2287	12215.031788	15.557689	2	1	1	1	343	6272
1049550	p100	2	TRUE	Lc4	6	3299.152196	65.9424	15300.606006	15.952071	2	1	1	1	325	6272
1049550	p100	2	TRUE	Lc4	7	3618.153056	71.1913	21486.901438	15.898289	2	1	1	1	431	6272
1049550	p100	2	TRUE	Lc4	8	3628.201874	74.3129	23466.373487	15.53284	2	1	1	1	350	6272
1049550	p100	2	TRUE	Lc4	4	3093.071441	57.9846	6127.68017	15.04735	2	1	1	1	263	6272
1049550	p100	2	TRUE	LcS	4	2564.372085	46.8181	6213.767961	15.00497	2	1	1	1	31	6272
1049550	p100	2	TRUE	LcS	5	2965.539569	56.5435	10933.667084	13.934952	2	1	1	1	23	6272
1049550	p100	2	TRUE	LcS	6	3139.006775	56.8621	14086.478034	15.319123	2	1	1	1	8	6272
1049550	p100	2	TRUE	LcS	5	2988.072075	54.6690	10429.740901	14.166959	2	1	1	1	13	6272
1049550	p100	2	TRUE	LcS	6	2877.143028	54.5582	11992.590373	15.192713	2	1	1	1	37	6272
1049550	p100	2	TRUE	LcS	7	3320.034018	65.4140	20982.12476	16.298293	2	1	1	1	36	6272
1049550	p100	2	TRUE	LcS	8	3430.235972	68.5767	24883.453875	15.159252	2	1	1	1	38	6272
1049550	p100	2	TRUE	LcS	7	3422.941223	63.8463	19661.519636	14.707176	2	1	1	1	19	6272
1049550	p100	2	TRUE	LcS	8	3395.761833	67.2796	21708.28254	15.930768	2	1	1	1	26	6272
1049550	p100	2	TRUE	LcS	4	2658.433597	48.8553	5842.049474	14.194836	2	1	1	1	20	6272
1049550	p100	2	TRUE	LcS	5	2903.797269	50.3955	8037.0772	14.71155	2	1	1	1	18	6272
1049550	p100	2	TRUE	LcS	6	3166.538389	61.2218	14904.15555	14.403181	2	1	1	1	18	6272
1049550	p100	2	TRUE	LcS	7	3316.230824	64.7757	17740.129503	16.693439	2	1	1	1	30	6272
1049550	p100	2	TRUE	LcS	8	3507.859865	70.5884	26123.840316	14.855388	2	1	1	1	43	6272
1049550	p100	2	TRUE	LcS	4	2631.329155	49.5239	6822.952796	13.909462	2	1	1	1	20	6272
1049550	p100	2	TRUE	WORKER	4	3360.736361	61.7395	8282.62205	14.46998	2	1	1	1	1862	6272
1049550	p100	2	TRUE	WORKER	5	3341.952978	66.7149	12069.250917	14.580106	2	1	1	1	2048	6272
1049550	p100	2	TRUE	WORKER	6	3484.707670	66.2071	15392.496228	14.726706	2	1	1	1	2229	6272
1049550	p100	2	TRUE	WORKER	5	3306.769864	64.8836	10577.574615	15.827103	2	1	1	1	1907	6272
1049550	p100	2	TRUE	WORKER	6	3430.230196	66.1365	14785.845802	14.936323	2	1	1	1	2129	6272
1049550	p100	2	TRUE	WORKER	7	3693.270695	70.8629	19837.721996	15.537143	2	1	1	1	2406	6272
1049550	p100	2	TRUE	WORKER	8	3824.712001	75.7678	27400.69664	16.591373	2	1	1	1	2730	6272
1049550	p100	2	TRUE	WORKER	7	3508.068218	68.3041	19502.141714	14.576844	2	1	1	1	2305	6272
1049550	p100	2	TRUE	WORKER	8	3747.539215	72.6600	26977.020363	14.604356	2	1	1	1	2543	6272
1049550	p100	2	TRUE	WORKER	4	3307.924606	62.9856	7988.650221	13.823622	2	1	1	1	1907	6272
1049550	p100	2	TRUE	WORKER	5	3542.586419	67.5982	12595.511453	15.895107	2	1	1	1	2093	6272
1049550	p100	2	TRUE	WORKER	6	3504.409789	67.3845	16301.28104	14.961717	2	1	1	1	2178	6272
1049550	p100	2	TRUE	WORKER	7	3610.527016	70.3286	21071.407534	15.58834	2	1	1	1	2477	6272
1049550	p100	2	TRUE	WORKER	8	3813.849924	74.4452	28812.321915	15.220183	2	1	1	1	2743	6272
1049550	p100	2	TRUE	WORKER	4	3186.928269	59.8209	7796.14957	14.405011	2	1	1	1	1756	6272
1049551	k40	1	TRUE	AUTO	4	9603.743521	108.1527	22532.838296	97.164755	3	1	1	1	371	6272
1049551	k40	1	TRUE	AUTO	5	9897.012198	107.6713	29962.589137	75.853058	3	1	1	1	388	6272
1049551	k40	1	TRUE	AUTO	6	9956.309281	120.6241	37992.847318	105.777461	3	1	1	1	489	6272
1049551	k40	1	TRUE	AUTO	5	8624.160404	109.1929	31957.809524	57.769278	3	1	1	1	397	6272
1049551	k40	1	TRUE	AUTO	6	9381.340688	115.3350	36679.916055	75.787984	3	1	1	1	447	6272
1049551	k40	1	TRUE	AUTO	7	9305.207365	119.0996	53947.890675	76.996702	3	1	1	1	470	6272
1049551	k40	1	TRUE	AUTO	8	10740.174825	126.9887	48956.603822	81.563244	3	1	1	1	482	6272
1049551	k40	1	TRUE	AUTO	7	9248.579543	117.7987	50419.202062	50.681845	3	1	1	1	403	6272
1049551	k40	1	TRUE	AUTO	8	9971.462910	121.9486	62020.211246	75.93034	3	1	1	1	486	6272
1049551	k40	1	TRUE	AUTO	4	9157.433809	106.8792	24414.880329	63.329058	3	1	1	1	381	6272
1049551	k40	1	TRUE	AUTO	5	9593.527091	111.5909	32039.812859	94.011345	3	1	1	1	384	6272
1049551	k40	1	TRUE	AUTO	6	9114.424604	110.0203	39979.19226	60.699884	3	1	1	1	417	6272
1049551	k40	1	TRUE	AUTO	7	9786.768924	117.8722	48473.663692	77.964623	3	1	1	1	468	6272
1049551	k40	1	TRUE	AUTO	8	10378.046657	120.0310	48702.867707	87.790361	3	1	1	1	479	6272
1049551	k40	1	TRUE	AUTO	4	8999.408877	101.8273	22215.555825	50.334684	3	1	1	1	368	6272
1049551	k40	1	TRUE	Lc0	4	9813.206113	110.7429	23506.532609	64.944797	3	1	1	1	395	6272
1049551	k40	1	TRUE	Lc0	5	9253.132514	106.6792	29308.304441	85.995408	3	1	1	1	375	6272
1049551	k40	1	TRUE	Lc0	6	9309.219515	112.7242	38777.162577	63.45552	3	1	1	1	407	6272
1049551	k40	1	TRUE	Lc0	5	9845.115570	110.2978	30217.913336	95.277288	3	1	1	1	405	6272
1049551	k40	1	TRUE	Lc0	6	9426.513678	112.7301	40535.402049	98.058603	3	1	1	1	459	6272
1049551	k40	1	TRUE	Lc0	7	9849.893936	113.9408	50606.237272	69.877348	3	1	1	1	451	6272
1049551	k40	1	TRUE	Lc0	8	10586.154353	121.3466	52708.5218	83.080545	3	1	1	1	509	6272
1049551	k40	1	TRUE	Lc0	7	9549.576596	112.2997	44945.010337	62.227205	3	1	1	1	459	6272
1049551	k40	1	TRUE	Lc0	8	9439.668392	115.7702	59842.532601	72.718014	3	1	1	1	480	6272
1049551	k40	1	TRUE	Lc0	4	8797.026371	104.7017	21923.203671	60.743469	3	1	1	1	349	6272
1049551	k40	1	TRUE	Lc0	5	9250.134303	106.7958	31053.782378	71.709928	3	1	1	1	375	6272
1049551	k40	1	TRUE	Lc0	6	9152.610057	112.3517	43403.778337	62.044815	3	1	1	1	403	6272
1049551	k40	1	TRUE	Lc0	7	10323.828531	118.2222	45663.305399	99.428797	3	1	1	1	481	6272
1049551	k40	1	TRUE	Lc0	8	10599.987779	115.4251	52421.216971	57.744779	3	1	1	1	410	6272
1049551	k40	1	TRUE	Lc0	4	8815.315031	103.9900	22667.535204	57.793143	3	1	1	1	335	6272
1049551	k40	1	TRUE	Lc1	4	10102.147399	113.3154	22172.547099	79.300822	3	1	1	1	602	6272
1049551	k40	1	TRUE	Lc1	5	9276.565877	111.0527	27249.370242	88.607234	3	1	1	1	596	6272
1049551	k40	1	TRUE	Lc1	6	9587.618713	113.5830	34554.789824	61.840748	3	1	1	1	597	6272
1049551	k40	1	TRUE	Lc1	5	10321.484307	116.7094	32212.311126	98.058016	3	1	1	1	697	6272
1049551	k40	1	TRUE	Lc1	6	9672.959224	120.6172	41705.247524	84.248114	3	1	1	1	710	6272
1049551	k40	1	TRUE	Lc1	7	10119.470552	120.6437	49126.520987	73.204955	3	1	1	1	694	6272
1049551	k40	1	TRUE	Lc1	8	9624.803474	123.6104	61222.037757	82.076913	3	1	1	1	740	6272
1049551	k40	1	TRUE	Lc1	7	10282.088992	120.3476	49160.852642	73.4057	3	1	1	1	654	6272
1049551	k40	1	TRUE	Lc1	8	9760.630320	125.2554	56465.818966	76.842501	3	1	1	1	757	6272
1049551	k40	1	TRUE	Lc1	4	8975.282611	104.2341	18722.057398	68.156058	3	1	1	1	488	6272
1049551	k40	1	TRUE	Lc1	5	10275.117090	118.4849	31106.302825	80.531021	3	1	1	1	707	6272
1049551	k40	1	TRUE	Lc1	6	9024.116527	117.9869	40616.157488	73.718652	3	1	1	1	608	6272
1049551	k40	1	TRUE	Lc1	7	9770.687982	120.6682	49592.644929	68.33889	3	1	1	1	727	6272
1049551	k40	1	TRUE	Lc1	8	10337.257447	125.7760	52524.971051	84.343884	3	1	1	1	836	6272
1049551	k40	1	TRUE	Lc1	4	9916.223303	116.4212	25323.397696	74.632075	3	1	1	1	671	6272
1049551	k40	1	TRUE	Lc3	4	9654.399044	104.9988	21714.107356	72.939911	3	1	1	1	368	6272
1049551	k40	1	TRUE	Lc3	5	8870.322471	104.6449	30707.425467	73.60337	3	1	1	1	384	6272
1049551	k40	1	TRUE	Lc3	6	9243.789316	113.7595	41048.566292	91.957571	3	1	1	1	450	6272
1049551	k40	1	TRUE	Lc3	5	10022.241222	115.0781	35660.776165	74.52711	3	1	1	1	444	6272
1049551	k40	1	TRUE	Lc3	6	9723.949549	112.0977	39547.491721	62.981906	3	1	1	1	461	6272
1049551	k40	1	TRUE	Lc3	7	9840.605811	115.0712	48820.771104	91.244009	3	1	1	1	443	6272
1049551	k40	1	TRUE	Lc3	8	9386.453610	115.4850	58093.508176	53.383692	3	1	1	1	465	6272
1049551	k40	1	TRUE	Lc3	7	10041.754501	118.7790	49806.542859	69.407622	3	1	1	1	501	6272
1049551	k40	1	TRUE	Lc3	8	10274.173069	120.1271	54771.54787	73.033346	3	1	1	1	465	6272
1049551	k40	1	TRUE	Lc3	4	9971.120495	109.2154	23536.967977	87.126328	3	1	1	1	412	6272
1049551	k40	1	TRUE	Lc3	5	9647.807303	108.8644	31779.042265	75.105839	3	1	1	1	427	6272
1049551	k40	1	TRUE	Lc3	6	9619.346530	112.0644	40470.829583	72.198907	3	1	1	1	455	6272
1049551	k40	1	TRUE	Lc3	7	9764.487442	118.6800	51253.467422	64.743189	3	1	1	1	463	6272
1049551	k40	1	TRUE	Lc3	8	10062.120338	118.3506	57383.757844	104.552415	3	1	1	1	476	6272
1049551	k40	1	TRUE	Lc3	4	9396.594192	105.9919	23549.146906	39.86671	3	1	1	1	362	6272
1049551	k40	1	TRUE	Lc4	4	8769.472812	105.1674	19221.035561	89.393808	3	1	1	1	496	6272
1049551	k40	1	TRUE	Lc4	5	10936.915831	120.5192	33376.391542	82.710761	3	1	1	1	698	6272
1049551	k40	1	TRUE	Lc4	6	10166.137527	120.5918	39971.833923	82.208847	3	1	1	1	764	6272
1049551	k40	1	TRUE	Lc4	5	9901.063017	114.9604	27311.327516	72.579819	3	1	1	1	620	6272
1049551	k40	1	TRUE	Lc4	6	9786.415725	118.3035	40451.696791	85.404649	3	1	1	1	717	6272
1049551	k40	1	TRUE	Lc4	7	10247.010179	121.0614	49504.060994	87.899817	3	1	1	1	752	6272
1049551	k40	1	TRUE	Lc4	8	10903.497858	126.1427	53534.971288	81.108602	3	1	1	1	878	6272
1049551	k40	1	TRUE	Lc4	7	10358.421267	120.7349	49563.207303	65.890998	3	1	1	1	792	6272
1049551	k40	1	TRUE	Lc4	8	9811.791315	123.1251	54552.796783	75.321723	3	1	1	1	794	6272
1049551	k40	1	TRUE	Lc4	4	9435.507534	109.1576	20750.626452	74.325378	3	1	1	1	502	6272
1049551	k40	1	TRUE	Lc4	5	10245.960224	118.3751	34095.763407	103.737147	3	1	1	1	703	6272
1049551	k40	1	TRUE	Lc4	6	9437.237710	116.7006	41224.418791	79.971187	3	1	1	1	652	6272
1049551	k40	1	TRUE	Lc4	7	9960.656658	125.2829	51452.416481	85.02896	3	1	1	1	843	6272
1049551	k40	1	TRUE	Lc4	8	10602.506896	124.6888	60667.921436	106.565839	3	1	1	1	810	6272
1049551	k40	1	TRUE	Lc4	4	9710.518127	108.0331	20650.329762	71.695318	3	1	1	1	526	6272
1049551	k40	1	TRUE	LcS	4	8932.004543	103.2184	23729.707479	82.021879	3	1	1	1	29	6272
1049551	k40	1	TRUE	LcS	5	9212.003433	108.4056	31140.40101	72.007348	3	1	1	1	34	6272
1049551	k40	1	TRUE	LcS	6	9737.042081	113.9830	40049.971547	84.485882	3	1	1	1	35	6272
1049551	k40	1	TRUE	LcS	5	9457.569044	111.9419	31913.139413	58.654609	3	1	1	1	39	6272
1049551	k40	1	TRUE	LcS	6	9736.988209	117.8722	39904.574824	63.34414	3	1	1	1	30	6272
1049551	k40	1	TRUE	LcS	7	9858.881212	117.1653	45634.566637	95.179782	3	1	1	1	19	6272
1049551	k40	1	TRUE	LcS	8	9709.488102	118.1183	57960.727832	66.184817	3	1	1	1	24	6272
1049551	k40	1	TRUE	LcS	7	9535.379391	115.0614	50400.157243	92.851137	3	1	1	1	21	6272
1049551	k40	1	TRUE	LcS	8	10272.966617	119.6673	49379.094204	67.453523	3	1	1	1	29	6272
1049551	k40	1	TRUE	LcS	4	8513.770505	104.5223	22186.923851	90.941378	3	1	1	1	34	6272
1049551	k40	1	TRUE	LcS	5	9562.661448	108.2948	29374.054175	72.396622	3	1	1	1	35	6272
1049551	k40	1	TRUE	LcS	6	9734.409996	115.1173	41288.620127	56.764202	3	1	1	1	32	6272
1049551	k40	1	TRUE	LcS	7	9481.378792	115.8075	45476.960417	106.459652	3	1	1	1	33	6272
1049551	k40	1	TRUE	LcS	8	9405.411831	121.1329	55466.068875	63.559125	3	1	1	1	24	6272
1049551	k40	1	TRUE	LcS	4	8862.832557	108.9478	24723.072273	67.432563	3	1	1	1	25	6272
1049551	k40	1	TRUE	WORKER	4	9644.496978	110.9428	22359.824237	69.488465	3	1	1	1	3459	6272
1049551	k40	1	TRUE	WORKER	5	10216.084222	116.4938	27767.377351	72.684417	3	1	1	1	3715	6272
1049551	k40	1	TRUE	WORKER	6	9692.835303	121.8270	43197.775397	66.904307	3	1	1	1	4140	6272
1049551	k40	1	TRUE	WORKER	5	9876.565150	117.3536	33970.276738	87.599585	3	1	1	1	3790	6272
1049551	k40	1	TRUE	WORKER	6	9630.651011	118.7349	38447.124326	82.191389	3	1	1	1	4058	6272
1049551	k40	1	TRUE	WORKER	7	9149.795504	117.8085	51108.513095	89.182314	3	1	1	1	4034	6272
1049551	k40	1	TRUE	WORKER	8	10329.419881	121.5878	55113.804049	86.93159	3	1	1	1	4335	6272
1049551	k40	1	TRUE	WORKER	7	9569.404014	117.7673	50685.280525	72.464973	3	1	1	1	3975	6272
1049551	k40	1	TRUE	WORKER	8	9287.813461	117.6467	56927.945793	90.72825	3	1	1	1	4034	6272
1049551	k40	1	TRUE	WORKER	4	9941.084983	113.9703	25091.820267	88.735297	3	1	1	1	3662	6272
1049551	k40	1	TRUE	WORKER	5	10066.455850	111.1203	30918.105478	75.00697	3	1	1	1	3548	6272
1049551	k40	1	TRUE	WORKER	6	10033.180596	119.9839	41294.957344	82.774146	3	1	1	1	4087	6272
1049551	k40	1	TRUE	WORKER	7	9979.256451	121.8427	47303.777852	74.897143	3	1	1	1	4231	6272
1049551	k40	1	TRUE	WORKER	8	10075.367279	122.7280	56149.887598	56.900128	3	1	1	1	4390	6272
1049551	k40	1	TRUE	WORKER	4	9207.236250	104.5380	19320.462292	95.22804	3	1	1	1	3050	6272
1049551	k40	2	TRUE	AUTO	4	9666.904134	109.2419	23323.968805	73.077816	3	1	1	1	409	6272
1049551	k40	2	TRUE	AUTO	5	8414.338512	106.9037	30967.386231	82.453255	3	1	1	1	372	6272
1049551	k40	2	TRUE	AUTO	6	9784.837787	112.8566	40300.641474	87.359693	3	1	1	1	461	6272
1049551	k40	2	TRUE	AUTO	5	8891.001369	106.7341	28551.55138	66.714794	3	1	1	1	380	6272
1049551	k40	2	TRUE	AUTO	6	10964.958118	120.5623	44867.6576	79.054798	3	1	1	1	474	6272
1049551	k40	2	TRUE	AUTO	7	10441.961941	119.9594	47590.856572	86.560348	3	1	1	1	504	6272
1049551	k40	2	TRUE	AUTO	8	9919.085716	115.1908	49626.227106	72.066568	3	1	1	1	462	6272
1049551	k40	2	TRUE	AUTO	7	9925.235292	116.7908	43245.456605	76.074892	3	1	1	1	462	6272
1049551	k40	2	TRUE	AUTO	8	10272.621120	121.0094	50729.873537	68.967842	3	1	1	1	468	6272
1049551	k40	2	TRUE	AUTO	4	10483.377245	109.7233	24520.870391	97.526655	3	1	1	1	433	6272
1049551	k40	2	TRUE	AUTO	5	9989.588401	113.4595	31396.941656	60.799366	3	1	1	1	444	6272
1049551	k40	2	TRUE	AUTO	6	9878.436227	116.3732	42372.34687	89.684716	3	1	1	1	482	6272
1049551	k40	2	TRUE	AUTO	7	10675.123245	123.9192	44539.522414	86.809778	3	1	1	1	507	6272
1049551	k40	2	TRUE	AUTO	8	10738.807088	117.2085	55202.363754	80.633864	3	1	1	1	450	6272
1049551	k40	2	TRUE	AUTO	4	10488.106930	112.3115	26667.292944	97.332228	3	1	1	1	419	6272
1049551	k40	2	TRUE	Lc0	4	8930.298550	100.5312	17055.855677	64.685044	3	1	1	1	334	6272
1049551	k40	2	TRUE	Lc0	5	10338.975822	113.4065	32027.305469	79.95885	3	1	1	1	398	6272
1049551	k40	2	TRUE	Lc0	6	9793.601153	112.0575	42662.509667	62.943804	3	1	1	1	447	6272
1049551	k40	2	TRUE	Lc0	5	8975.127389	106.1723	32202.447146	83.16077	3	1	1	1	371	6272
1049551	k40	2	TRUE	Lc0	6	9167.737428	110.0811	39969.196406	78.905085	3	1	1	1	416	6272
1049551	k40	2	TRUE	Lc0	7	10089.074079	116.2967	45719.203671	86.400262	3	1	1	1	453	6272
1049551	k40	2	TRUE	Lc0	8	10439.462428	118.6859	59852.461872	89.317675	3	1	1	1	496	6272
1049551	k40	2	TRUE	Lc0	7	10385.748007	118.0526	42247.151479	81.871751	3	1	1	1	477	6272
1049551	k40	2	TRUE	Lc0	8	9411.117317	117.5830	58960.255891	95.171158	3	1	1	1	431	6272
1049551	k40	2	TRUE	Lc0	4	9045.602936	102.8949	20932.228866	77.751499	3	1	1	1	401	6272
1049551	k40	2	TRUE	Lc0	5	8831.567439	104.9929	28822.650551	56.564631	3	1	1	1	368	6272
1049551	k40	2	TRUE	Lc0	6	8958.396780	110.9576	40701.617909	71.983197	3	1	1	1	401	6272
1049551	k40	2	TRUE	Lc0	7	10096.501277	116.4859	49584.204248	79.548644	3	1	1	1	461	6272
1049551	k40	2	TRUE	Lc0	8	9504.104205	118.2133	64145.798371	65.989691	3	1	1	1	441	6272
1049551	k40	2	TRUE	Lc0	4	8902.733268	103.2106	23910.795418	57.777868	3	1	1	1	367	6272
1049551	k40	2	TRUE	Lc1	4	10118.297506	109.5056	21673.133546	71.897538	3	1	1	1	527	6272
1049551	k40	2	TRUE	Lc1	5	10876.594210	120.7986	34480.816863	50.619684	3	1	1	1	714	6272
1049551	k40	2	TRUE	Lc1	6	9841.376294	118.3496	39547.997086	88.465931	3	1	1	1	675	6272
1049551	k40	2	TRUE	Lc1	5	10138.335969	117.0800	33044.554679	78.073367	3	1	1	1	667	6272
1049551	k40	2	TRUE	Lc1	6	10620.624003	121.8672	43169.113405	92.35312	3	1	1	1	771	6272
1049551	k40	2	TRUE	Lc1	7	8935.938869	120.0045	55876.886493	83.260271	3	1	1	1	715	6272
1049551	k40	2	TRUE	Lc1	8	9939.276333	121.7182	59916.541182	71.154953	3	1	1	1	751	6272
1049551	k40	2	TRUE	Lc1	7	10375.895077	125.2201	49249.081982	58.412546	3	1	1	1	800	6272
1049551	k40	2	TRUE	Lc1	8	10161.831799	122.4976	58255.725253	127.739395	3	1	1	1	743	6272
1049551	k40	2	TRUE	Lc1	4	9605.795267	107.4958	21640.494293	72.295313	3	1	1	1	540	6272
1049551	k40	2	TRUE	Lc1	5	8653.723243	112.1291	28845.692597	64.289767	3	1	1	1	623	6272
1049551	k40	2	TRUE	Lc1	6	10580.639864	118.5486	34122.718445	69.029322	3	1	1	1	698	6272
1049551	k40	2	TRUE	Lc1	7	9628.756334	120.2349	48416.440138	71.419617	3	1	1	1	791	6272
1049551	k40	2	TRUE	Lc1	8	8651.463935	118.2859	58261.078448	52.052771	3	1	1	1	713	6272
1049551	k40	2	TRUE	Lc1	4	10569.723146	115.1085	24390.505465	98.693571	3	1	1	1	652	6272
1049551	k40	2	TRUE	Lc3	4	9510.399902	106.2351	24311.162516	87.035897	3	1	1	1	378	6272
1049551	k40	2	TRUE	Lc3	5	9277.660720	109.6909	30914.647255	75.896791	3	1	1	1	416	6272
1049551	k40	2	TRUE	Lc3	6	9726.906141	116.3967	42627.643014	69.926854	3	1	1	1	461	6272
1049551	k40	2	TRUE	Lc3	5	10547.917145	111.7056	30898.877204	93.764901	3	1	1	1	415	6272
1049551	k40	2	TRUE	Lc3	6	9524.929776	117.2575	42500.007461	54.441125	3	1	1	1	483	6272
1049551	k40	2	TRUE	Lc3	7	9594.486270	117.8781	48906.983007	56.802974	3	1	1	1	450	6272
1049551	k40	2	TRUE	Lc3	8	10242.577374	120.6035	52192.112007	69.620725	3	1	1	1	516	6272
1049551	k40	2	TRUE	Lc3	7	9996.889342	117.4006	44835.981739	93.600858	3	1	1	1	506	6272
1049551	k40	2	TRUE	Lc3	8	9674.578755	117.4477	57279.36054	92.54375	3	1	1	1	485	6272
1049551	k40	2	TRUE	Lc3	4	9197.960513	105.2792	22724.380216	73.992448	3	1	1	1	387	6272
1049551	k40	2	TRUE	Lc3	5	10176.376056	116.0114	29564.592289	71.382598	3	1	1	1	482	6272
1049551	k40	2	TRUE	Lc3	6	9288.531592	115.3055	40805.393327	55.531427	3	1	1	1	457	6272
1049551	k40	2	TRUE	Lc3	7	9542.021626	114.3644	49656.849045	64.347012	3	1	1	1	440	6272
1049551	k40	2	TRUE	Lc3	8	9883.138000	121.5535	56318.493189	77.667433	3	1	1	1	495	6272
1049551	k40	2	TRUE	Lc3	4	9868.134085	107.1929	23496.307452	72.140476	3	1	1	1	407	6272
1049551	k40	2	TRUE	Lc4	4	10260.435024	111.3899	24394.927877	92.393669	3	1	1	1	592	6272
1049551	k40	2	TRUE	Lc4	5	10696.575118	119.2996	32725.351902	74.396552	3	1	1	1	771	6272
1049551	k40	2	TRUE	Lc4	6	9835.407579	120.8261	39876.556476	78.827615	3	1	1	1	703	6272
1049551	k40	2	TRUE	Lc4	5	9415.367215	114.8065	31166.762518	77.618203	3	1	1	1	617	6272
1049551	k40	2	TRUE	Lc4	6	9713.889031	118.8810	40591.394604	60.715315	3	1	1	1	739	6272
1049551	k40	2	TRUE	Lc4	7	10450.934657	122.8329	48126.935761	100.186436	3	1	1	1	748	6272
1049551	k40	2	TRUE	Lc4	8	10019.170455	125.1672	56495.407642	71.029775	3	1	1	1	761	6272
1049551	k40	2	TRUE	Lc4	7	9585.574321	121.1898	50726.378896	66.908682	3	1	1	1	805	6272
1049551	k40	2	TRUE	Lc4	8	10078.515542	124.1486	64853.37344	55.556838	3	1	1	1	802	6272
1049551	k40	2	TRUE	Lc4	4	9534.193048	105.9321	20726.392464	66.492642	3	1	1	1	530	6272
1049551	k40	2	TRUE	Lc4	5	9757.739791	115.5555	31387.26696	83.676243	3	1	1	1	656	6272
1049551	k40	2	TRUE	Lc4	6	9625.667029	121.4368	38009.276676	63.347315	3	1	1	1	805	6272
1049551	k40	2	TRUE	Lc4	7	9641.913041	124.0868	45663.43019	82.164777	3	1	1	1	803	6272
1049551	k40	2	TRUE	Lc4	8	10005.853557	124.8378	58349.388469	77.392591	3	1	1	1	799	6272
1049551	k40	2	TRUE	Lc4	4	9846.813169	112.2262	23360.95969	78.83408	3	1	1	1	536	6272
1049551	k40	2	TRUE	LcS	4	9469.687074	108.6272	23691.285647	78.54846	3	1	1	1	46	6272
1049551	k40	2	TRUE	LcS	5	8914.956506	107.9909	30778.149584	60.090111	3	1	1	1	33	6272
1049551	k40	2	TRUE	LcS	6	9985.305709	112.5360	40991.031979	84.370367	3	1	1	1	17	6272
1049551	k40	2	TRUE	LcS	5	9866.039647	113.7124	32667.869717	87.174191	3	1	1	1	27	6272
1049551	k40	2	TRUE	LcS	6	9190.121239	113.9673	41378.579414	68.695203	3	1	1	1	26	6272
1049551	k40	2	TRUE	LcS	7	10664.861378	118.9114	41629.935265	74.866139	3	1	1	1	26	6272
1049551	k40	2	TRUE	LcS	8	9490.180872	120.9221	60814.450199	79.60761	3	1	1	1	35	6272
1049551	k40	2	TRUE	LcS	7	9028.695783	111.7448	49903.452976	59.344021	3	1	1	1	25	6272
1049551	k40	2	TRUE	LcS	8	10687.253954	118.9271	57194.009299	75.186245	3	1	1	1	18	6272
1049551	k40	2	TRUE	LcS	4	9803.667573	107.2213	22010.7595	75.286048	3	1	1	1	31	6272
1049551	k40	2	TRUE	LcS	5	9928.120547	110.5830	31799.58531	101.237779	3	1	1	1	32	6272
1049551	k40	2	TRUE	LcS	6	9540.206682	113.1516	41711.637117	62.975138	3	1	1	1	30	6272
1049551	k40	2	TRUE	LcS	7	9585.478059	117.4045	47508.158059	77.975088	3	1	1	1	24	6272
1049551	k40	2	TRUE	LcS	8	10317.969513	121.5378	56667.906278	72.63268	3	1	1	1	23	6272
1049551	k40	2	TRUE	LcS	4	9141.461501	107.0547	22875.046623	61.462178	3	1	1	1	38	6272
1049551	k40	2	TRUE	WORKER	4	9408.540925	108.5350	22580.02128	65.653057	3	1	1	1	3296	6272
1049551	k40	2	TRUE	WORKER	5	9669.892573	117.3771	30371.864698	107.697698	3	1	1	1	3683	6272
1049551	k40	2	TRUE	WORKER	6	10174.818361	120.3310	42172.072412	74.740076	3	1	1	1	4084	6272
1049551	k40	2	TRUE	WORKER	5	9741.503144	113.7183	35908.006746	85.268717	3	1	1	1	3617	6272
1049551	k40	2	TRUE	WORKER	6	10036.056100	119.9447	40299.761105	89.190548	3	1	1	1	4097	6272
1049551	k40	2	TRUE	WORKER	7	10391.148147	120.5692	48467.267836	81.052134	3	1	1	1	4125	6272
1049551	k40	2	TRUE	WORKER	8	10706.794599	122.0957	51897.8302	88.356063	3	1	1	1	4422	6272
1049551	k40	2	TRUE	WORKER	7	9893.591106	121.2898	50654.674493	72.522673	3	1	1	1	4133	6272
1049551	k40	2	TRUE	WORKER	8	10222.690546	120.1976	50888.980029	59.188154	3	1	1	1	4192	6272
1049551	k40	2	TRUE	WORKER	4	9881.035310	115.4742	26285.534166	85.893834	3	1	1	1	3643	6272
1049551	k40	2	TRUE	WORKER	5	9499.752043	118.0820	34529.586593	67.42008	3	1	1	1	3961	6272
1049551	k40	2	TRUE	WORKER	6	9588.829369	120.6123	42253.259644	74.294949	3	1	1	1	4168	6272
1049551	k40	2	TRUE	WORKER	7	9787.190715	119.0261	47305.149392	84.684494	3	1	1	1	3960	6272
1049551	k40	2	TRUE	WORKER	8	9796.671282	123.5917	61378.970651	75.251602	3	1	1	1	4353	6272
1049551	k40	2	TRUE	WORKER	4	10218.207719	117.7026	25314.092888	77.647867	3	1	1	1	3839	6272
1049551	k40	3	TRUE	AUTO	4	8615.704896	101.8224	23075.153264	76.995494	3	1	1	1	321	6272
1049551	k40	3	TRUE	AUTO	5	10267.845071	113.7497	31534.316549	79.207331	3	1	1	1	437	6272
1049551	k40	3	TRUE	AUTO	6	9479.951021	116.8987	40479.210349	83.830756	3	1	1	1	466	6272
1049551	k40	3	TRUE	AUTO	5	9295.636293	105.6468	28736.504879	89.141022	3	1	1	1	384	6272
1049551	k40	3	TRUE	AUTO	6	10500.538669	121.8751	40791.329789	61.36343	3	1	1	1	453	6272
1049551	k40	3	TRUE	AUTO	7	9395.747575	119.6780	49559.149423	95.031571	3	1	1	1	475	6272
1049551	k40	3	TRUE	AUTO	8	10217.558737	120.8319	54318.369168	94.304613	3	1	1	1	490	6272
1049551	k40	3	TRUE	AUTO	7	9507.503424	119.0535	48578.643901	123.699917	3	1	1	1	472	6272
1049551	k40	3	TRUE	AUTO	8	10087.488758	121.8104	62440.860438	83.711936	3	1	1	1	469	6272
1049551	k40	3	TRUE	AUTO	4	10424.080762	101.8822	28356.019386	63.56462	3	1	1	1	351	6272
1049551	k40	3	TRUE	AUTO	5	9225.643873	112.5291	33753.300461	59.015115	3	1	1	1	433	6272
1049551	k40	3	TRUE	AUTO	6	9767.767967	115.5712	38702.770521	72.385199	3	1	1	1	473	6272
1049551	k40	3	TRUE	AUTO	7	9482.082094	113.5683	46985.05021	73.622864	3	1	1	1	417	6272
1049551	k40	3	TRUE	AUTO	8	10176.571310	121.0859	46634.75897	75.021301	3	1	1	1	472	6272
1049551	k40	3	TRUE	AUTO	4	9249.358644	106.3223	22760.030719	82.694836	3	1	1	1	370	6272
1049551	k40	3	TRUE	Lc0	4	8997.134216	105.1468	22938.899441	104.496463	3	1	1	1	382	6272
1049551	k40	3	TRUE	Lc0	5	9142.529207	111.5870	30090.857469	74.630527	3	1	1	1	436	6272
1049551	k40	3	TRUE	Lc0	6	9581.760346	113.9036	41724.077924	59.110722	3	1	1	1	447	6272
1049551	k40	3	TRUE	Lc0	5	9080.442676	106.1458	29806.281954	68.9745	3	1	1	1	372	6272
1049551	k40	3	TRUE	Lc0	6	9408.468256	115.4232	39474.225969	80.969026	3	1	1	1	457	6272
1049551	k40	3	TRUE	Lc0	7	9175.725000	109.4252	48937.302352	62.878039	3	1	1	1	391	6272
1049551	k40	3	TRUE	Lc0	8	9955.485464	119.8231	45724.20593	89.699425	3	1	1	1	479	6272
1049551	k40	3	TRUE	Lc0	7	9726.774777	118.7094	49772.945995	71.675489	3	1	1	1	470	6272
1049551	k40	3	TRUE	Lc0	8	10248.320022	118.5075	55605.781338	75.343876	3	1	1	1	480	6272
1049551	k40	3	TRUE	Lc0	4	9082.719637	101.5626	22101.097281	84.74374	3	1	1	1	354	6272
1049551	k40	3	TRUE	Lc0	5	9578.208904	107.3890	30517.051797	92.052174	3	1	1	1	363	6272
1049551	k40	3	TRUE	Lc0	6	10329.608177	114.1546	39182.333215	51.60062	3	1	1	1	456	6272
1049551	k40	3	TRUE	Lc0	7	9725.083918	117.2085	46023.75238	55.534091	3	1	1	1	438	6272
1049551	k40	3	TRUE	Lc0	8	9658.036063	119.7937	57623.659486	61.458575	3	1	1	1	505	6272
1049551	k40	3	TRUE	Lc0	4	8751.058455	101.8263	21120.781031	61.230293	3	1	1	1	323	6272
1049551	k40	3	TRUE	Lc1	4	10329.822540	114.9232	22482.090405	104.551306	3	1	1	1	603	6272
1049551	k40	3	TRUE	Lc1	5	10238.268323	119.9633	34524.238045	84.663604	3	1	1	1	709	6272
1049551	k40	3	TRUE	Lc1	6	9978.268174	123.6329	41145.744103	76.255821	3	1	1	1	750	6272
1049551	k40	3	TRUE	Lc1	5	9068.883590	114.4742	30038.910567	62.980081	3	1	1	1	597	6272
1049551	k40	3	TRUE	Lc1	6	9994.383633	118.6506	42697.81204	126.094181	3	1	1	1	690	6272
1049551	k40	3	TRUE	Lc1	7	9670.332647	122.7996	50107.12934	78.818628	3	1	1	1	758	6272
1049551	k40	3	TRUE	Lc1	8	9992.187755	123.1849	57412.627174	78.444312	3	1	1	1	794	6272
1049551	k40	3	TRUE	Lc1	7	10137.425017	119.5055	45447.616538	59.571722	3	1	1	1	678	6272
1049551	k40	3	TRUE	Lc1	8	10438.675873	123.5280	52034.103078	76.263255	3	1	1	1	752	6272
1049551	k40	3	TRUE	Lc1	4	9031.232144	105.3213	18170.053829	101.686093	3	1	1	1	457	6272
1049551	k40	3	TRUE	Lc1	5	10102.008489	115.4144	31900.01897	83.254566	3	1	1	1	628	6272
1049551	k40	3	TRUE	Lc1	6	10227.581788	118.9026	37051.818295	86.571185	3	1	1	1	730	6272
1049551	k40	3	TRUE	Lc1	7	10375.404829	123.9270	45000.017706	78.84699	3	1	1	1	807	6272
1049551	k40	3	TRUE	Lc1	8	9932.924228	121.7084	55536.835421	70.761594	3	1	1	1	776	6272
1049551	k40	3	TRUE	Lc1	4	9583.173821	113.1448	22602.907188	67.313717	3	1	1	1	565	6272
1049551	k40	3	TRUE	Lc3	4	9506.797822	101.6694	24004.379248	77.930672	3	1	1	1	325	6272
1049551	k40	3	TRUE	Lc3	5	9185.828288	109.7056	31021.20265	65.689307	3	1	1	1	429	6272
1049551	k40	3	TRUE	Lc3	6	10021.136280	111.7154	45066.904519	72.308639	3	1	1	1	456	6272
1049551	k40	3	TRUE	Lc3	5	9960.466399	115.8222	33479.202981	75.529991	3	1	1	1	453	6272
1049551	k40	3	TRUE	Lc3	6	9391.625091	114.3379	38603.90441	82.931322	3	1	1	1	432	6272
1049551	k40	3	TRUE	Lc3	7	10148.638798	112.8379	47503.550989	94.957693	3	1	1	1	480	6272
1049551	k40	3	TRUE	Lc3	8	9645.755900	115.7967	54747.120437	88.333933	3	1	1	1	413	6272
1049551	k40	3	TRUE	Lc3	7	8814.772974	115.9977	49148.298437	65.00099	3	1	1	1	521	6272
1049551	k40	3	TRUE	Lc3	8	10106.753675	119.5741	58788.545144	83.085017	3	1	1	1	521	6272
1049551	k40	3	TRUE	Lc3	4	9444.127717	104.1645	23105.517425	67.916402	3	1	1	1	371	6272
1049551	k40	3	TRUE	Lc3	5	9286.520480	113.1781	30916.589949	89.173617	3	1	1	1	475	6272
1049551	k40	3	TRUE	Lc3	6	10201.561047	115.2271	39464.767348	98.063215	3	1	1	1	487	6272
1049551	k40	3	TRUE	Lc3	7	10409.678713	120.9016	41794.11118	92.38102	3	1	1	1	481	6272
1049551	k40	3	TRUE	Lc3	8	9701.915602	120.4594	53683.996296	64.686656	3	1	1	1	491	6272
1049551	k40	3	TRUE	Lc3	4	9723.636139	108.8605	24552.648518	81.873296	3	1	1	1	414	6272
1049551	k40	3	TRUE	Lc4	4	9521.942269	108.5125	22719.430676	69.23265	3	1	1	1	551	6272
1049551	k40	3	TRUE	Lc4	5	10085.124564	116.5712	33018.75971	108.010172	3	1	1	1	654	6272
1049551	k40	3	TRUE	Lc4	6	9280.397734	114.7536	39646.336638	70.629591	3	1	1	1	638	6272
1049551	k40	3	TRUE	Lc4	5	9511.615936	112.8115	29065.901864	89.128845	3	1	1	1	609	6272
1049551	k40	3	TRUE	Lc4	6	10160.896571	120.9878	38409.064563	79.830527	3	1	1	1	771	6272
1049551	k40	3	TRUE	Lc4	7	9622.239037	118.7192	59334.1835	68.043837	3	1	1	1	733	6272
1049551	k40	3	TRUE	Lc4	8	10531.330467	124.3152	57218.288458	66.383984	3	1	1	1	776	6272
1049551	k40	3	TRUE	Lc4	7	10028.043436	121.4986	51469.67942	86.847666	3	1	1	1	754	6272
1049551	k40	3	TRUE	Lc4	8	10895.399498	122.2731	55334.894731	73.161261	3	1	1	1	792	6272
1049551	k40	3	TRUE	Lc4	4	9345.641060	109.5115	21667.39671	74.177978	3	1	1	1	572	6272
1049551	k40	3	TRUE	Lc4	5	10173.123594	119.2163	31096.219322	87.61225	3	1	1	1	683	6272
1049551	k40	3	TRUE	Lc4	6	10054.936713	119.4594	42138.527657	94.905089	3	1	1	1	701	6272
1049551	k40	3	TRUE	Lc4	7	10101.485402	123.5231	50203.313381	90.120019	3	1	1	1	767	6272
1049551	k40	3	TRUE	Lc4	8	9313.193938	123.0064	57999.663463	71.821885	3	1	1	1	822	6272
1049551	k40	3	TRUE	Lc4	4	10105.634221	110.2860	24146.259534	110.82225	3	1	1	1	580	6272
1049551	k40	3	TRUE	LcS	4	8839.942347	107.3850	24034.538447	61.150385	3	1	1	1	41	6272
1049551	k40	3	TRUE	LcS	5	9769.482819	110.8281	30288.906356	97.979997	3	1	1	1	30	6272
1049551	k40	3	TRUE	LcS	6	9417.087235	112.2556	39751.670911	60.462279	3	1	1	1	23	6272
1049551	k40	3	TRUE	LcS	5	8160.635985	99.9018	26894.507098	61.133131	3	1	1	1	34	6272
1049551	k40	3	TRUE	LcS	6	9115.954854	112.4193	45660.589232	81.862937	3	1	1	1	23	6272
1049551	k40	3	TRUE	LcS	7	10038.632927	117.5036	49707.851513	78.443744	3	1	1	1	34	6272
1049551	k40	3	TRUE	LcS	8	9998.834024	122.1339	54001.646474	67.071287	3	1	1	1	25	6272
1049551	k40	3	TRUE	LcS	7	9631.233800	117.3212	47382.896179	76.975715	3	1	1	1	28	6272
1049551	k40	3	TRUE	LcS	8	10322.754321	117.6261	61812.71605	71.803658	3	1	1	1	30	6272
1049551	k40	3	TRUE	LcS	4	9237.072113	108.2017	24637.210374	85.29846	3	1	1	1	32	6272
1049551	k40	3	TRUE	LcS	5	10117.115506	114.7771	30141.422541	60.711672	3	1	1	1	28	6272
1049551	k40	3	TRUE	LcS	6	9387.187990	115.8026	43576.019032	62.91996	3	1	1	1	26	6272
1049551	k40	3	TRUE	LcS	7	9434.099433	118.9251	52101.301591	86.886114	3	1	1	1	39	6272
1049551	k40	3	TRUE	LcS	8	10922.722484	118.0202	50674.480956	85.449108	3	1	1	1	24	6272
1049551	k40	3	TRUE	LcS	4	9107.288978	106.0605	23313.676813	84.064612	3	1	1	1	29	6272
1049551	k40	3	TRUE	WORKER	4	8771.784115	108.3850	20734.926769	70.339394	3	1	1	1	3265	6272
1049551	k40	3	TRUE	WORKER	5	9795.181943	116.5536	30971.044226	78.997243	3	1	1	1	3830	6272
1049551	k40	3	TRUE	WORKER	6	9491.852716	116.3683	37348.242124	60.75129	3	1	1	1	3905	6272
1049551	k40	3	TRUE	WORKER	5	9508.010459	114.7085	29909.281678	88.42324	3	1	1	1	3739	6272
1049551	k40	3	TRUE	WORKER	6	10147.927262	111.2673	44947.839369	99.696559	3	1	1	1	3617	6272
1049551	k40	3	TRUE	WORKER	7	9483.552643	120.4104	49165.442151	73.740903	3	1	1	1	4216	6272
1049551	k40	3	TRUE	WORKER	8	9678.114624	122.0241	60343.590748	93.701013	3	1	1	1	4367	6272
1049551	k40	3	TRUE	WORKER	7	9368.427185	118.8996	47819.100301	73.073783	3	1	1	1	4082	6272
1049551	k40	3	TRUE	WORKER	8	9906.763815	122.1378	56828.6134	100.893029	3	1	1	1	4311	6272
1049551	k40	3	TRUE	WORKER	4	9938.914411	113.1409	23033.936505	93.166428	3	1	1	1	3577	6272
1049551	k40	3	TRUE	WORKER	5	10074.487804	119.2114	34171.176034	69.377299	3	1	1	1	4026	6272
1049551	k40	3	TRUE	WORKER	6	9947.304910	114.9997	40092.217593	73.52698	3	1	1	1	3868	6272
1049551	k40	3	TRUE	WORKER	7	9489.135583	121.8702	44811.841788	69.487887	3	1	1	1	4320	6272
1049551	k40	3	TRUE	WORKER	8	9282.795930	122.1378	59174.058331	83.36797	3	1	1	1	4348	6272
1049551	k40	3	TRUE	WORKER	4	9977.097207	103.8812	20436.79426	77.94093	3	1	1	1	3098	6272
1049551	k40	4	TRUE	AUTO	4	9798.937626	109.0987	22367.422858	72.49143	3	1	1	1	362	6272
1049551	k40	4	TRUE	AUTO	5	9948.705862	114.5722	32625.132649	84.883224	3	1	1	1	411	6272
1049551	k40	4	TRUE	AUTO	6	9830.155975	116.7261	42727.918457	86.919372	3	1	1	1	474	6272
1049551	k40	4	TRUE	AUTO	5	8496.510020	103.4576	28301.057497	50.070709	3	1	1	1	376	6272
1049551	k40	4	TRUE	AUTO	6	9135.876667	113.7438	42863.644785	84.152832	3	1	1	1	420	6272
1049551	k40	4	TRUE	AUTO	7	10648.111484	121.5339	45122.999588	71.530057	3	1	1	1	491	6272
1049551	k40	4	TRUE	AUTO	8	9762.016326	122.4231	60565.319742	75.714333	3	1	1	1	496	6272
1049551	k40	4	TRUE	AUTO	7	9154.807315	112.8173	47443.157538	65.525818	3	1	1	1	431	6272
1049551	k40	4	TRUE	AUTO	8	9725.938913	121.2408	59671.223709	97.865211	3	1	1	1	522	6272
1049551	k40	4	TRUE	AUTO	4	9332.067020	110.5223	22758.60812	72.944447	3	1	1	1	406	6272
1049551	k40	4	TRUE	AUTO	5	9835.514209	109.3703	31073.654703	68.70114	3	1	1	1	427	6272
1049551	k40	4	TRUE	AUTO	6	9494.936368	114.0105	38764.405197	83.007849	3	1	1	1	394	6272
1049551	k40	4	TRUE	AUTO	7	9716.447835	122.1888	50041.145152	78.173688	3	1	1	1	465	6272
1049551	k40	4	TRUE	AUTO	8	9906.480448	118.8957	49981.057668	64.142503	3	1	1	1	501	6272
1049551	k40	4	TRUE	AUTO	4	10203.977903	106.7517	22400.539796	82.927347	3	1	1	1	377	6272
1049551	k40	4	TRUE	Lc0	4	9116.198546	98.1646	21921.181625	65.519649	3	1	1	1	327	6272
1049551	k40	4	TRUE	Lc0	5	9510.661217	105.9478	28545.178369	72.680799	3	1	1	1	348	6272
1049551	k40	4	TRUE	Lc0	6	9937.034528	111.0036	41637.126653	62.584965	3	1	1	1	427	6272
1049551	k40	4	TRUE	Lc0	5	9567.485040	107.5213	31513.432028	86.594158	3	1	1	1	394	6272
1049551	k40	4	TRUE	Lc0	6	9183.502787	114.8497	42878.136904	76.616264	3	1	1	1	466	6272
1049551	k40	4	TRUE	Lc0	7	8892.021936	116.0840	52611.287584	71.510949	3	1	1	1	459	6272
1049551	k40	4	TRUE	Lc0	8	9543.724693	117.7241	52952.791577	67.543805	3	1	1	1	478	6272
1049551	k40	4	TRUE	Lc0	7	9896.214955	117.3526	54862.348836	94.580775	3	1	1	1	491	6272
1049551	k40	4	TRUE	Lc0	8	9479.384508	117.4800	56806.617575	103.159428	3	1	1	1	476	6272
1049551	k40	4	TRUE	Lc0	4	10307.203385	104.8400	21256.546205	94.541434	3	1	1	1	353	6272
1049551	k40	4	TRUE	Lc0	5	9229.054332	109.2360	31742.363134	68.824544	3	1	1	1	377	6272
1049551	k40	4	TRUE	Lc0	6	9515.298616	117.9212	40692.374137	80.21764	3	1	1	1	444	6272
1049551	k40	4	TRUE	Lc0	7	10332.794791	118.0977	48118.523924	93.227495	3	1	1	1	496	6272
1049551	k40	4	TRUE	Lc0	8	9804.285554	117.5761	53077.007901	73.5489	3	1	1	1	520	6272
1049551	k40	4	TRUE	Lc0	4	8866.991884	97.7342	19657.400755	60.519518	3	1	1	1	344	6272
1049551	k40	4	TRUE	Lc1	4	9617.397635	112.7713	23308.312343	77.697554	3	1	1	1	593	6272
1049551	k40	4	TRUE	Lc1	5	9075.484851	110.9566	30127.814936	89.175408	3	1	1	1	563	6272
1049551	k40	4	TRUE	Lc1	6	9680.347955	118.1565	41247.705278	99.055854	3	1	1	1	679	6272
1049551	k40	4	TRUE	Lc1	5	10227.680474	114.9536	32158.102907	89.776018	3	1	1	1	653	6272
1049551	k40	4	TRUE	Lc1	6	9611.638988	117.9967	43711.200148	66.496631	3	1	1	1	722	6272
1049551	k40	4	TRUE	Lc1	7	9418.356822	123.2868	52620.002827	71.076277	3	1	1	1	796	6272
1049551	k40	4	TRUE	Lc1	8	10447.724456	121.9064	60539.835866	64.067704	3	1	1	1	718	6272
1049551	k40	4	TRUE	Lc1	7	9895.834644	123.0917	51419.872846	101.546436	3	1	1	1	780	6272
1049551	k40	4	TRUE	Lc1	8	10440.951115	126.0084	53983.262778	103.194057	3	1	1	1	804	6272
1049551	k40	4	TRUE	Lc1	4	9392.716083	112.0085	22824.129831	82.018396	3	1	1	1	591	6272
1049551	k40	4	TRUE	Lc1	5	9568.984189	116.0614	35199.032027	78.515305	3	1	1	1	640	6272
1049551	k40	4	TRUE	Lc1	6	9225.333883	117.4290	41667.296356	81.27763	3	1	1	1	679	6272
1049551	k40	4	TRUE	Lc1	7	10278.947669	118.4055	48620.417058	63.030577	3	1	1	1	718	6272
1049551	k40	4	TRUE	Lc1	8	11211.644770	126.1152	51793.965907	85.270523	3	1	1	1	851	6272
1049551	k40	4	TRUE	Lc1	4	10484.817047	118.1408	25674.445236	86.417405	3	1	1	1	624	6272
1049551	k40	4	TRUE	Lc3	4	9252.361758	103.3390	22843.741953	74.848415	3	1	1	1	357	6272
1049551	k40	4	TRUE	Lc3	5	9545.609967	111.1105	32617.053203	77.108104	3	1	1	1	415	6272
1049551	k40	4	TRUE	Lc3	6	9350.981191	112.1742	36605.007805	66.783115	3	1	1	1	437	6272
1049551	k40	4	TRUE	Lc3	5	9009.362155	104.4596	29319.840892	68.561803	3	1	1	1	362	6272
1049551	k40	4	TRUE	Lc3	6	10146.789715	113.8252	41928.50725	96.155265	3	1	1	1	431	6272
1049551	k40	4	TRUE	Lc3	7	9244.468092	112.0987	45813.076042	68.065329	3	1	1	1	446	6272
1049551	k40	4	TRUE	Lc3	8	10346.797534	119.0967	47199.067504	71.76536	3	1	1	1	491	6272
1049551	k40	4	TRUE	Lc3	7	9943.027766	114.7987	48131.708654	64.672744	3	1	1	1	471	6272
1049551	k40	4	TRUE	Lc3	8	10465.417784	120.3849	51596.385642	94.192731	3	1	1	1	506	6272
1049551	k40	4	TRUE	Lc3	4	8777.761729	97.2822	20416.619117	52.02408	3	1	1	1	319	6272
1049551	k40	4	TRUE	Lc3	5	9629.330146	108.0184	27668.337686	73.659805	3	1	1	1	391	6272
1049551	k40	4	TRUE	Lc3	6	9992.053522	113.5036	36920.648686	80.257577	3	1	1	1	461	6272
1049551	k40	4	TRUE	Lc3	7	10161.346373	117.8977	50112.346076	75.58458	3	1	1	1	484	6272
1049551	k40	4	TRUE	Lc3	8	9883.627610	119.0339	49933.48588	60.23241	3	1	1	1	488	6272
1049551	k40	4	TRUE	Lc3	4	9845.888379	108.2282	24846.923129	88.57672	3	1	1	1	367	6272
1049551	k40	4	TRUE	Lc4	4	9201.360739	111.4644	21858.031847	87.772754	3	1	1	1	577	6272
1049551	k40	4	TRUE	Lc4	5	10821.107984	118.2251	33972.757988	81.036856	3	1	1	1	686	6272
1049551	k40	4	TRUE	Lc4	6	10560.137370	119.2310	41397.608783	88.727169	3	1	1	1	757	6272
1049551	k40	4	TRUE	Lc4	5	9997.722431	113.6389	32331.908588	65.564369	3	1	1	1	683	6272
1049551	k40	4	TRUE	Lc4	6	10216.474597	124.1388	40682.393465	100.414292	3	1	1	1	788	6272
1049551	k40	4	TRUE	Lc4	7	9120.430829	115.4653	49097.810996	64.243163	3	1	1	1	661	6272
1049551	k40	4	TRUE	Lc4	8	10416.961203	127.5799	55065.010996	94.742876	3	1	1	1	852	6272
1049551	k40	4	TRUE	Lc4	7	10030.906734	122.3682	51526.720996	67.495342	3	1	1	1	756	6272
1049551	k40	4	TRUE	Lc4	8	10504.794995	123.6809	48496.560787	83.061198	3	1	1	1	808	6272
1049551	k40	4	TRUE	Lc4	4	9913.612985	114.3673	22326.452079	74.276067	3	1	1	1	602	6272
1049551	k40	4	TRUE	Lc4	5	9695.061955	117.8163	30956.5231	65.124118	3	1	1	1	699	6272
1049551	k40	4	TRUE	Lc4	6	10016.144472	121.3859	40926.66956	73.764985	3	1	1	1	723	6272
1049551	k40	4	TRUE	Lc4	7	10893.370967	124.6378	39402.796676	81.996095	3	1	1	1	847	6272
1049551	k40	4	TRUE	Lc4	8	10054.519191	123.7025	58450.257779	64.92413	3	1	1	1	742	6272
1049551	k40	4	TRUE	Lc4	4	9428.681628	111.7085	21403.608284	60.029185	3	1	1	1	567	6272
1049551	k40	4	TRUE	LcS	4	10094.570655	106.0086	21709.802601	79.186643	3	1	1	1	29	6272
1049551	k40	4	TRUE	LcS	5	9560.890710	108.3488	30351.772229	92.228545	3	1	1	1	27	6272
1049551	k40	4	TRUE	LcS	6	9410.768576	114.5722	43731.776476	80.892563	3	1	1	1	28	6272
1049551	k40	4	TRUE	LcS	5	9170.287466	108.3007	30967.62595	64.136647	3	1	1	1	28	6272
1049551	k40	4	TRUE	LcS	6	9738.127125	111.6360	39135.510659	100.210858	3	1	1	1	33	6272
1049551	k40	4	TRUE	LcS	7	9119.390632	116.2212	51947.280847	56.939306	3	1	1	1	33	6272
1049551	k40	4	TRUE	LcS	8	10227.062557	119.8692	54310.189271	87.850839	3	1	1	1	22	6272
1049551	k40	4	TRUE	LcS	7	10003.560950	117.8790	51239.084971	66.911467	3	1	1	1	34	6272
1049551	k40	4	TRUE	LcS	8	9341.283368	118.4408	60928.675516	82.403524	3	1	1	1	31	6272
1049551	k40	4	TRUE	LcS	4	9553.261109	105.0831	22235.602307	80.833861	3	1	1	1	42	6272
1049551	k40	4	TRUE	LcS	5	9639.506151	109.4733	36998.79615	96.207866	3	1	1	1	32	6272
1049551	k40	4	TRUE	LcS	6	10204.777917	118.4761	43051.445883	76.720009	3	1	1	1	24	6272
1049551	k40	4	TRUE	LcS	7	10196.789539	119.3496	52502.728459	80.277961	3	1	1	1	25	6272
1049551	k40	4	TRUE	LcS	8	9961.936681	120.1976	56020.388389	83.218069	3	1	1	1	27	6272
1049551	k40	4	TRUE	LcS	4	10255.452029	109.5448	23212.665709	64.993406	3	1	1	1	44	6272
1049551	k40	4	TRUE	WORKER	4	8960.875623	111.0615	24516.229125	80.13282	3	1	1	1	3564	6272
1049551	k40	4	TRUE	WORKER	5	10508.672801	116.4810	31217.312364	85.56218	3	1	1	1	3779	6272
1049551	k40	4	TRUE	WORKER	6	9532.976858	115.6712	39747.098244	78.094538	3	1	1	1	3927	6272
1049551	k40	4	TRUE	WORKER	5	9824.859062	112.9467	30362.910846	68.430125	3	1	1	1	3623	6272
1049551	k40	4	TRUE	WORKER	6	9622.857095	118.4683	41382.610967	90.239808	3	1	1	1	3918	6272
1049551	k40	4	TRUE	WORKER	7	10451.190214	122.6300	51536.128325	71.938023	3	1	1	1	4296	6272
1049551	k40	4	TRUE	WORKER	8	10258.873859	118.4408	52224.460968	72.574564	3	1	1	1	4189	6272
1049551	k40	4	TRUE	WORKER	7	9693.882663	119.3094	49239.994947	59.90013	3	1	1	1	4118	6272
1049551	k40	4	TRUE	WORKER	8	9810.961595	116.6251	59733.85084	83.587052	3	1	1	1	3959	6272
1049551	k40	4	TRUE	WORKER	4	9808.815284	113.5262	21352.80607	80.03584	3	1	1	1	3494	6272
1049551	k40	4	TRUE	WORKER	5	9456.373691	116.9987	32726.013438	64.853169	3	1	1	1	3685	6272
1049551	k40	4	TRUE	WORKER	6	9784.957256	119.0584	38559.074388	69.544712	3	1	1	1	4038	6272
1049551	k40	4	TRUE	WORKER	7	10408.515428	121.2359	47510.034218	92.673135	3	1	1	1	4210	6272
1049551	k40	4	TRUE	WORKER	8	9666.136266	123.6643	56941.705267	83.921202	3	1	1	1	4380	6272
1049551	k40	4	TRUE	WORKER	4	9741.659024	110.1987	22232.822745	64.788771	3	1	1	1	3305	6272
1049552	k40	1	TRUE	AUTO	4	9553.462719	102.9125	21996.350685	86.214186	3	1	1	1	316	6272
1049552	k40	1	TRUE	AUTO	5	9137.548199	110.7703	33377.115437	72.570323	3	1	1	1	437	6272
1049552	k40	1	TRUE	AUTO	6	9685.587847	115.9693	39261.030524	79.358112	3	1	1	1	511	6272
1049552	k40	1	TRUE	AUTO	5	10380.754203	117.0094	34178.773755	85.925341	3	1	1	1	486	6272
1049552	k40	1	TRUE	AUTO	6	10002.581608	118.4163	39286.849161	83.598282	3	1	1	1	533	6272
1049552	k40	1	TRUE	AUTO	7	10042.061981	120.9486	51948.158942	79.809499	3	1	1	1	504	6272
1049552	k40	1	TRUE	AUTO	8	9423.291091	119.7261	61214.976008	82.855718	3	1	1	1	473	6272
1049552	k40	1	TRUE	AUTO	7	9820.042984	117.5918	48111.878622	86.920742	3	1	1	1	402	6272
1049552	k40	1	TRUE	AUTO	8	9911.158742	119.1908	54651.361806	103.295974	3	1	1	1	485	6272
1049552	k40	1	TRUE	AUTO	4	9118.360678	107.9027	22464.352557	68.195574	3	1	1	1	365	6272
1049552	k40	1	TRUE	AUTO	5	9931.748162	108.6017	28426.924741	72.324413	3	1	1	1	412	6272
1049552	k40	1	TRUE	AUTO	6	9453.396538	115.9702	39881.982579	77.308506	3	1	1	1	481	6272
1049552	k40	1	TRUE	AUTO	7	10129.517033	118.4535	51216.407142	92.054893	3	1	1	1	458	6272
1049552	k40	1	TRUE	AUTO	8	10425.104689	124.9309	57489.669756	103.424624	3	1	1	1	551	6272
1049552	k40	1	TRUE	AUTO	4	9768.621158	108.8635	23089.445713	105.180069	3	1	1	1	371	6272
1049552	k40	1	TRUE	Lc0	4	9694.083438	105.7351	21761.082646	89.838386	3	1	1	1	373	6272
1049552	k40	1	TRUE	Lc0	5	9213.207842	109.1654	31191.111204	60.24173	3	1	1	1	406	6272
1049552	k40	1	TRUE	Lc0	6	10578.054846	117.6781	35893.133491	73.322338	3	1	1	1	472	6272
1049552	k40	1	TRUE	Lc0	5	9151.294267	107.6468	32345.557232	58.043666	3	1	1	1	385	6272
1049552	k40	1	TRUE	Lc0	6	9857.073969	112.3899	38244.61322	69.938459	3	1	1	1	431	6272
1049552	k40	1	TRUE	Lc0	7	10303.593111	119.6457	51754.74273	60.357852	3	1	1	1	487	6272
1049552	k40	1	TRUE	Lc0	8	9217.603588	119.3780	52294.217558	72.140926	3	1	1	1	498	6272
1049552	k40	1	TRUE	Lc0	7	9965.877864	116.2389	42067.797718	91.282443	3	1	1	1	459	6272
1049552	k40	1	TRUE	Lc0	8	10249.555852	118.5379	54311.03417	84.233103	3	1	1	1	474	6272
1049552	k40	1	TRUE	Lc0	4	9292.315819	100.8528	22429.774125	73.319698	3	1	1	1	356	6272
1049552	k40	1	TRUE	Lc0	5	9867.745328	111.9654	30513.406393	82.474786	3	1	1	1	417	6272
1049552	k40	1	TRUE	Lc0	6	10347.351375	115.9516	43644.562512	85.404104	3	1	1	1	446	6272
1049552	k40	1	TRUE	Lc0	7	10037.508018	117.5487	43674.775621	110.733523	3	1	1	1	458	6272
1049552	k40	1	TRUE	Lc0	8	10091.798955	120.8065	55216.939861	50.921818	3	1	1	1	455	6272
1049552	k40	1	TRUE	Lc0	4	8823.335262	99.2312	20425.301937	89.620505	3	1	1	1	319	6272
1049552	k40	1	TRUE	Lc1	4	9802.536146	111.5772	22117.660714	75.38614	3	1	1	1	575	6272
1049552	k40	1	TRUE	Lc1	5	9784.751024	122.5721	34231.454088	70.363354	3	1	1	1	754	6272
1049552	k40	1	TRUE	Lc1	6	10565.726148	118.5055	35953.258876	68.331491	3	1	1	1	720	6272
1049552	k40	1	TRUE	Lc1	5	9805.985574	113.0624	27557.865173	84.949712	3	1	1	1	582	6272
1049552	k40	1	TRUE	Lc1	6	9725.493581	122.0378	43146.340733	72.868724	3	1	1	1	791	6272
1049552	k40	1	TRUE	Lc1	7	9742.061601	119.9967	46956.312935	71.062917	3	1	1	1	718	6272
1049552	k40	1	TRUE	Lc1	8	10184.507892	122.6986	61550.792452	76.166423	3	1	1	1	661	6272
1049552	k40	1	TRUE	Lc1	7	10132.043058	117.9016	51623.616155	99.540798	3	1	1	1	687	6272
1049552	k40	1	TRUE	Lc1	8	10237.742001	124.5084	59963.299884	85.689945	3	1	1	1	813	6272
1049552	k40	1	TRUE	Lc1	4	9839.281444	110.6399	20967.79182	67.601994	3	1	1	1	605	6272
1049552	k40	1	TRUE	Lc1	5	9935.115848	117.9830	33154.624485	70.287267	3	1	1	1	692	6272
1049552	k40	1	TRUE	Lc1	6	10240.015718	121.5682	42726.210117	88.559876	3	1	1	1	724	6272
1049552	k40	1	TRUE	Lc1	7	10693.339645	122.9437	51980.76044	75.201165	3	1	1	1	774	6272
1049552	k40	1	TRUE	Lc1	8	9423.470333	120.5261	62451.928103	74.171699	3	1	1	1	722	6272
1049552	k40	1	TRUE	Lc1	4	9292.340023	115.1448	24508.724905	47.58423	3	1	1	1	636	6272
1049552	k40	1	TRUE	Lc3	4	8584.702031	100.6038	19918.22666	65.39286	3	1	1	1	378	6272
1049552	k40	1	TRUE	Lc3	5	9678.286560	114.4271	33100.682682	73.227069	3	1	1	1	426	6272
1049552	k40	1	TRUE	Lc3	6	9872.759637	113.5644	39433.445285	80.906138	3	1	1	1	423	6272
1049552	k40	1	TRUE	Lc3	5	9771.205040	110.4095	29536.409434	72.811133	3	1	1	1	355	6272
1049552	k40	1	TRUE	Lc3	6	9639.322031	110.7546	39817.566694	88.649073	3	1	1	1	489	6272
1049552	k40	1	TRUE	Lc3	7	10408.258723	119.4624	45324.188166	100.469754	3	1	1	1	474	6272
1049552	k40	1	TRUE	Lc3	8	10628.503633	119.4280	51841.09693	95.138079	3	1	1	1	477	6272
1049552	k40	1	TRUE	Lc3	7	9783.313164	119.5075	49909.953478	101.856659	3	1	1	1	482	6272
1049552	k40	1	TRUE	Lc3	8	9446.080209	122.7633	57819.919968	59.784421	3	1	1	1	504	6272
1049552	k40	1	TRUE	Lc3	4	8223.599238	102.6410	22771.172716	74.078608	3	1	1	1	363	6272
1049552	k40	1	TRUE	Lc3	5	8903.690220	106.0645	34226.751912	66.234181	3	1	1	1	397	6272
1049552	k40	1	TRUE	Lc3	6	9867.474208	113.9889	38923.482307	73.426801	3	1	1	1	409	6272
1049552	k40	1	TRUE	Lc3	7	10171.692588	121.4613	50546.657467	77.235671	3	1	1	1	526	6272
1049552	k40	1	TRUE	Lc3	8	9977.464541	120.6437	54351.847793	76.642469	3	1	1	1	494	6272
1049552	k40	1	TRUE	Lc3	4	9115.024614	103.3929	20092.838807	76.086162	3	1	1	1	376	6272
1049552	k40	1	TRUE	Lc4	4	9492.791208	109.6164	20039.624972	79.021378	3	1	1	1	585	6272
1049552	k40	1	TRUE	Lc4	5	9076.719647	111.0311	27638.994239	58.45784	3	1	1	1	566	6272
1049552	k40	1	TRUE	Lc4	6	9979.601690	120.7339	40151.178898	64.183449	3	1	1	1	739	6272
1049552	k40	1	TRUE	Lc4	5	9598.096492	114.8653	29317.933675	82.984457	3	1	1	1	667	6272
1049552	k40	1	TRUE	Lc4	6	10308.903242	122.2711	39483.848669	91.585946	3	1	1	1	771	6272
1049552	k40	1	TRUE	Lc4	7	10604.991076	123.9672	51129.282238	81.788705	3	1	1	1	846	6272
1049552	k40	1	TRUE	Lc4	8	9989.235215	123.5437	47090.343666	82.340094	3	1	1	1	784	6272
1049552	k40	1	TRUE	Lc4	7	9378.047444	117.6869	51316.564882	70.205349	3	1	1	1	668	6272
1049552	k40	1	TRUE	Lc4	8	9551.556254	117.3251	57541.34037	85.420072	3	1	1	1	738	6272
1049552	k40	1	TRUE	Lc4	4	9242.745917	110.2164	20286.633338	60.720853	3	1	1	1	570	6272
1049552	k40	1	TRUE	Lc4	5	10124.037236	116.1163	31938.043658	77.11639	3	1	1	1	664	6272
1049552	k40	1	TRUE	Lc4	6	9500.882267	116.9947	41019.334609	73.432726	3	1	1	1	657	6272
1049552	k40	1	TRUE	Lc4	7	9234.948714	114.7046	53532.720129	65.408239	3	1	1	1	712	6272
1049552	k40	1	TRUE	Lc4	8	9770.261031	121.7653	58768.801671	67.295019	3	1	1	1	732	6272
1049552	k40	1	TRUE	Lc4	4	9524.568546	111.5115	23450.95362	75.875609	3	1	1	1	570	6272
1049552	k40	1	TRUE	LcS	4	9179.952164	104.5812	23550.589942	78.793636	3	1	1	1	32	6272
1049552	k40	1	TRUE	LcS	5	9507.166433	111.3595	30853.084892	74.760667	3	1	1	1	31	6272
1049552	k40	1	TRUE	LcS	6	9708.076084	114.6085	41746.590818	67.978642	3	1	1	1	32	6272
1049552	k40	1	TRUE	LcS	5	9349.111512	111.0497	31772.987521	61.056632	3	1	1	1	35	6272
1049552	k40	1	TRUE	LcS	6	10057.134695	116.9761	39540.227587	77.990244	3	1	1	1	26	6272
1049552	k40	1	TRUE	LcS	7	8962.922880	118.7261	52812.436178	72.185948	3	1	1	1	28	6272
1049552	k40	1	TRUE	LcS	8	10334.997973	122.1231	46701.706857	90.105911	3	1	1	1	27	6272
1049552	k40	1	TRUE	LcS	7	9389.461468	116.2359	47198.011407	64.766418	3	1	1	1	31	6272
1049552	k40	1	TRUE	LcS	8	10652.513105	122.4878	58019.396943	93.661139	3	1	1	1	21	6272
1049552	k40	1	TRUE	LcS	4	9466.103500	107.1929	22879.523349	50.58953	3	1	1	1	32	6272
1049552	k40	1	TRUE	LcS	5	9989.553421	114.1801	30703.557688	67.306493	3	1	1	1	29	6272
1049552	k40	1	TRUE	LcS	6	9681.596162	114.9722	38572.958052	80.197222	3	1	1	1	20	6272
1049552	k40	1	TRUE	LcS	7	9387.619153	116.9143	46983.635461	83.294619	3	1	1	1	27	6272
1049552	k40	1	TRUE	LcS	8	9993.852972	119.0428	53928.214104	76.854947	3	1	1	1	29	6272
1049552	k40	1	TRUE	LcS	4	9227.004493	105.6841	25259.414835	81.744979	3	1	1	1	27	6272
1049552	k40	1	TRUE	WORKER	4	8926.666786	108.9733	23464.88559	74.355815	3	1	1	1	3468	6272
1049552	k40	1	TRUE	WORKER	5	10371.479067	116.9938	32975.178388	93.754569	3	1	1	1	3962	6272
1049552	k40	1	TRUE	WORKER	6	10177.239731	120.3418	43634.39385	90.198726	3	1	1	1	4059	6272
1049552	k40	1	TRUE	WORKER	5	8376.609267	106.6723	23926.003737	75.829129	3	1	1	1	3272	6272
1049552	k40	1	TRUE	WORKER	6	10276.239663	117.7820	38912.582452	65.749562	3	1	1	1	3962	6272
1049552	k40	1	TRUE	WORKER	7	9389.218462	117.4281	48337.959828	87.972422	3	1	1	1	3978	6272
1049552	k40	1	TRUE	WORKER	8	9402.398698	122.2574	56823.229062	53.453192	3	1	1	1	4338	6272
1049552	k40	1	TRUE	WORKER	7	9142.190732	120.6241	51781.31153	58.768787	3	1	1	1	4044	6272
1049552	k40	1	TRUE	WORKER	8	10252.095480	122.8643	56533.214748	75.497693	3	1	1	1	4229	6272
1049552	k40	1	TRUE	WORKER	4	8983.026982	103.5341	20543.627557	68.984227	3	1	1	1	3037	6272
1049552	k40	1	TRUE	WORKER	5	9387.604254	110.5066	30989.056115	67.665231	3	1	1	1	3457	6272
1049552	k40	1	TRUE	WORKER	6	9873.361673	114.0379	38416.430357	91.307655	3	1	1	1	3632	6272
1049552	k40	1	TRUE	WORKER	7	9589.236734	121.4731	48547.949319	83.856184	3	1	1	1	4263	6272
1049552	k40	1	TRUE	WORKER	8	9970.118423	121.0545	65218.061293	128.730025	3	1	1	1	4226	6272
1049552	k40	1	TRUE	WORKER	4	9923.343681	114.9634	24422.769746	67.591241	3	1	1	1	3735	6272
1049552	k40	2	TRUE	AUTO	4	8434.710443	98.9802	19346.542861	71.120048	3	1	1	1	350	6272
1049552	k40	2	TRUE	AUTO	5	10764.808875	114.5222	36215.111255	66.417143	3	1	1	1	439	6272
1049552	k40	2	TRUE	AUTO	6	9406.156381	116.3330	43683.187301	70.196845	3	1	1	1	438	6272
1049552	k40	2	TRUE	AUTO	5	9906.457852	115.9771	34096.95094	86.62677	3	1	1	1	464	6272
1049552	k40	2	TRUE	AUTO	6	10272.506064	116.2732	39675.142142	68.773445	3	1	1	1	415	6272
1049552	k40	2	TRUE	AUTO	7	9862.584162	117.8545	52632.265196	93.405352	3	1	1	1	465	6272
1049552	k40	2	TRUE	AUTO	8	10133.923390	123.3260	56805.815819	63.127591	3	1	1	1	473	6272
1049552	k40	2	TRUE	AUTO	7	9718.950808	115.1281	52760.639898	95.746256	3	1	1	1	451	6272
1049552	k40	2	TRUE	AUTO	8	9905.054839	120.8800	57627.64267	67.532935	3	1	1	1	506	6272
1049552	k40	2	TRUE	AUTO	4	10067.114907	108.3154	22246.1266	71.385856	3	1	1	1	385	6272
1049552	k40	2	TRUE	AUTO	5	9370.078440	103.5704	28765.093369	95.99536	3	1	1	1	355	6272
1049552	k40	2	TRUE	AUTO	6	10115.433738	117.6134	38597.442655	75.829434	3	1	1	1	454	6272
1049552	k40	2	TRUE	AUTO	7	10821.608189	121.6663	50386.417162	88.080619	3	1	1	1	501	6272
1049552	k40	2	TRUE	AUTO	8	10018.168191	119.0182	50579.195286	84.054524	3	1	1	1	448	6272
1049552	k40	2	TRUE	AUTO	4	10023.056918	111.3585	20858.404336	101.429568	3	1	1	1	381	6272
1049552	k40	2	TRUE	Lc0	4	9700.781161	108.7105	23996.595168	78.262965	3	1	1	1	399	6272
1049552	k40	2	TRUE	Lc0	5	9519.165604	105.3488	28579.382459	96.059786	3	1	1	1	381	6272
1049552	k40	2	TRUE	Lc0	6	9184.342977	111.7860	43142.382582	68.604625	3	1	1	1	397	6272
1049552	k40	2	TRUE	Lc0	5	9311.655298	110.7193	33828.030091	81.542957	3	1	1	1	414	6272
1049552	k40	2	TRUE	Lc0	6	10143.681399	110.5860	44129.318702	79.289893	3	1	1	1	364	6272
1049552	k40	2	TRUE	Lc0	7	9283.595449	114.3438	50444.752669	88.090757	3	1	1	1	491	6272
1049552	k40	2	TRUE	Lc0	8	10064.015130	123.6407	54079.406253	92.847179	3	1	1	1	533	6272
1049552	k40	2	TRUE	Lc0	7	9597.581542	114.0291	45043.410761	66.225789	3	1	1	1	459	6272
1049552	k40	2	TRUE	Lc0	8	9726.826355	119.2957	45194.696919	64.221899	3	1	1	1	488	6272
1049552	k40	2	TRUE	Lc0	4	9383.078784	101.1449	20597.667443	76.750294	3	1	1	1	325	6272
1049552	k40	2	TRUE	Lc0	5	8952.139227	108.5321	30743.365576	65.322687	3	1	1	1	396	6272
1049552	k40	2	TRUE	Lc0	6	9682.996530	114.9154	41393.593362	80.315227	3	1	1	1	467	6272
1049552	k40	2	TRUE	Lc0	7	10068.560814	118.8447	46079.49592	96.610442	3	1	1	1	491	6272
1049552	k40	2	TRUE	Lc0	8	10607.577989	122.5721	52865.725704	86.080953	3	1	1	1	483	6272
1049552	k40	2	TRUE	Lc0	4	9739.554272	108.4193	22677.3275	64.122017	3	1	1	1	367	6272
1049552	k40	2	TRUE	Lc1	4	9750.433021	116.0575	23857.274323	91.775311	3	1	1	1	616	6272
1049552	k40	2	TRUE	Lc1	5	9883.965883	116.4967	31600.084118	103.227079	3	1	1	1	686	6272
1049552	k40	2	TRUE	Lc1	6	10082.515834	116.2595	35599.686568	86.320202	3	1	1	1	667	6272
1049552	k40	2	TRUE	Lc1	5	9429.384490	113.2673	29461.983772	61.340223	3	1	1	1	584	6272
1049552	k40	2	TRUE	Lc1	6	9388.611222	117.2163	36275.301237	62.017694	3	1	1	1	667	6272
1049552	k40	2	TRUE	Lc1	7	9444.889787	118.3143	48499.774737	62.966814	3	1	1	1	752	6272
1049552	k40	2	TRUE	Lc1	8	9184.215924	118.9065	57973.692849	79.791263	3	1	1	1	756	6272
1049552	k40	2	TRUE	Lc1	7	10484.633510	125.4456	46481.467521	63.952811	3	1	1	1	827	6272
1049552	k40	2	TRUE	Lc1	8	10676.162095	122.8682	50924.702514	94.742834	3	1	1	1	802	6272
1049552	k40	2	TRUE	Lc1	4	10303.400878	117.8143	26159.720858	137.154354	3	1	1	1	604	6272
1049552	k40	2	TRUE	Lc1	5	9836.356717	117.0212	35982.192912	93.801216	3	1	1	1	698	6272
1049552	k40	2	TRUE	Lc1	6	10056.569999	119.7084	39465.957767	83.298887	3	1	1	1	691	6272
1049552	k40	2	TRUE	Lc1	7	9821.100487	120.3859	48533.882006	79.528077	3	1	1	1	717	6272
1049552	k40	2	TRUE	Lc1	8	10474.025747	122.3672	60784.546232	71.231678	3	1	1	1	742	6272
1049552	k40	2	TRUE	Lc1	4	10668.025526	115.9006	24836.110969	72.575999	3	1	1	1	674	6272
1049552	k40	2	TRUE	Lc3	4	9441.277247	107.5821	26919.411509	65.190561	3	1	1	1	394	6272
1049552	k40	2	TRUE	Lc3	5	9442.814222	108.8252	32877.548242	72.667928	3	1	1	1	422	6272
1049552	k40	2	TRUE	Lc3	6	10806.810040	115.1781	40734.844586	89.505637	3	1	1	1	436	6272
1049552	k40	2	TRUE	Lc3	5	9421.065498	109.0938	30209.353059	65.973395	3	1	1	1	425	6272
1049552	k40	2	TRUE	Lc3	6	10653.690520	116.5565	36734.971482	79.979552	3	1	1	1	489	6272
1049552	k40	2	TRUE	Lc3	7	9848.518506	114.2369	48021.260077	59.476496	3	1	1	1	447	6272
1049552	k40	2	TRUE	Lc3	8	10118.413802	118.7330	57837.956832	83.611677	3	1	1	1	496	6272
1049552	k40	2	TRUE	Lc3	7	9144.435258	114.1046	47502.471953	92.270426	3	1	1	1	467	6272
1049552	k40	2	TRUE	Lc3	8	9587.292164	121.6545	53839.686412	80.488178	3	1	1	1	499	6272
1049552	k40	2	TRUE	Lc3	4	9826.083002	104.7223	19727.046486	66.429323	3	1	1	1	358	6272
1049552	k40	2	TRUE	Lc3	5	9466.281481	116.7320	32155.862644	64.298383	3	1	1	1	447	6272
1049552	k40	2	TRUE	Lc3	6	9604.108280	113.9134	43294.44429	69.879373	3	1	1	1	448	6272
1049552	k40	2	TRUE	Lc3	7	10229.676996	116.1771	51557.184828	71.234267	3	1	1	1	429	6272
1049552	k40	2	TRUE	Lc3	8	9926.557890	119.6418	53522.649404	63.939677	3	1	1	1	503	6272
1049552	k40	2	TRUE	Lc3	4	9326.202749	108.7860	21217.766697	68.86696	3	1	1	1	406	6272
1049552	k40	2	TRUE	Lc4	4	10550.820397	116.0085	23582.900392	88.692689	3	1	1	1	632	6272
1049552	k40	2	TRUE	Lc4	5	10222.367894	117.9702	31824.738735	79.78221	3	1	1	1	659	6272
1049552	k40	2	TRUE	Lc4	6	10066.816213	119.5790	40762.160092	85.624079	3	1	1	1	777	6272
1049552	k40	2	TRUE	Lc4	5	8706.026430	112.9291	31331.207576	61.828673	3	1	1	1	631	6272
1049552	k40	2	TRUE	Lc4	6	9952.571265	117.6555	39578.137648	73.451887	3	1	1	1	671	6272
1049552	k40	2	TRUE	Lc4	7	10158.429536	121.9917	52601.164141	83.724441	3	1	1	1	758	6272
1049552	k40	2	TRUE	Lc4	8	10115.996103	119.9192	57629.263284	59.182566	3	1	1	1	807	6272
1049552	k40	2	TRUE	Lc4	7	10087.376551	121.1476	52288.143269	80.976645	3	1	1	1	715	6272
1049552	k40	2	TRUE	Lc4	8	10281.074963	122.8800	53531.655277	54.739559	3	1	1	1	745	6272
1049552	k40	2	TRUE	Lc4	4	10273.959387	111.5634	23360.639937	69.185017	3	1	1	1	632	6272
1049552	k40	2	TRUE	Lc4	5	9900.401182	116.9692	28557.58883	68.079902	3	1	1	1	652	6272
1049552	k40	2	TRUE	Lc4	6	9954.587751	121.0692	42526.141005	106.80898	3	1	1	1	731	6272
1049552	k40	2	TRUE	Lc4	7	9951.436525	119.4624	51058.395574	64.285148	3	1	1	1	759	6272
1049552	k40	2	TRUE	Lc4	8	9963.775947	122.3398	53956.60172	73.028635	3	1	1	1	770	6272
1049552	k40	2	TRUE	Lc4	4	10973.415392	117.2840	25398.031197	84.373148	3	1	1	1	681	6272
1049552	k40	2	TRUE	LcS	4	8811.211720	100.8302	23447.572184	74.79487	3	1	1	1	37	6272
1049552	k40	2	TRUE	LcS	5	9205.519692	109.1752	29064.168616	71.320246	3	1	1	1	33	6272
1049552	k40	2	TRUE	LcS	6	10427.568702	116.1928	36882.354047	83.020276	3	1	1	1	35	6272
1049552	k40	2	TRUE	LcS	5	9100.097111	108.8409	32420.428518	64.147851	3	1	1	1	31	6272
1049552	k40	2	TRUE	LcS	6	9859.196495	110.6007	35359.387492	65.588496	3	1	1	1	26	6272
1049552	k40	2	TRUE	LcS	7	9708.768303	118.3035	49556.090574	66.730067	3	1	1	1	23	6272
1049552	k40	2	TRUE	LcS	8	9880.104675	122.0221	56506.359839	87.371823	3	1	1	1	15	6272
1049552	k40	2	TRUE	LcS	7	10063.495350	120.9172	44296.506564	64.843398	3	1	1	1	19	6272
1049552	k40	2	TRUE	LcS	8	10272.661588	122.1261	58516.170332	59.730272	3	1	1	1	20	6272
1049552	k40	2	TRUE	LcS	4	9008.820617	105.0223	21852.943932	56.649175	3	1	1	1	47	6272
1049552	k40	2	TRUE	LcS	5	9055.791024	110.7252	32561.231499	67.326569	3	1	1	1	27	6272
1049552	k40	2	TRUE	LcS	6	9524.469246	116.4967	40886.197703	91.421865	3	1	1	1	30	6272
1049552	k40	2	TRUE	LcS	7	9342.299714	115.2506	47506.326267	96.123164	3	1	1	1	36	6272
1049552	k40	2	TRUE	LcS	8	10041.371256	118.5457	56107.570351	69.392886	3	1	1	1	31	6272
1049552	k40	2	TRUE	LcS	4	9325.795701	111.0330	25978.554479	69.12476	3	1	1	1	28	6272
1049552	k40	2	TRUE	WORKER	4	10036.044904	111.8066	20502.923705	67.767051	3	1	1	1	3362	6272
1049552	k40	2	TRUE	WORKER	5	9907.656169	116.2516	29752.42625	73.352912	3	1	1	1	3878	6272
1049552	k40	2	TRUE	WORKER	6	10203.906662	119.6663	37648.127113	81.615894	3	1	1	1	4126	6272
1049552	k40	2	TRUE	WORKER	5	9824.897250	115.5389	30223.167583	78.591997	3	1	1	1	3733	6272
1049552	k40	2	TRUE	WORKER	6	10037.522997	117.4732	37876.028158	106.437164	3	1	1	1	3922	6272
1049552	k40	2	TRUE	WORKER	7	10171.860373	119.3035	48988.987515	76.151602	3	1	1	1	4148	6272
1049552	k40	2	TRUE	WORKER	8	9902.070969	122.3339	55122.680909	84.427047	3	1	1	1	4352	6272
1049552	k40	2	TRUE	WORKER	7	10997.106809	118.6114	46220.69478	64.311167	3	1	1	1	4094	6272
1049552	k40	2	TRUE	WORKER	8	9394.851665	119.8790	64975.436537	68.630523	3	1	1	1	4219	6272
1049552	k40	2	TRUE	WORKER	4	10022.166387	113.4742	23423.572812	77.327517	3	1	1	1	3526	6272
1049552	k40	2	TRUE	WORKER	5	9461.887868	115.6702	32397.355657	73.020832	3	1	1	1	3816	6272
1049552	k40	2	TRUE	WORKER	6	9381.862618	111.7693	39842.072863	58.642214	3	1	1	1	3667	6272
1049552	k40	2	TRUE	WORKER	7	9960.072376	118.6153	45444.012128	69.729364	3	1	1	1	4153	6272
1049552	k40	2	TRUE	WORKER	8	10352.929796	121.6437	60647.916038	60.252953	3	1	1	1	4213	6272
1049552	k40	2	TRUE	WORKER	4	9430.200938	110.5193	21477.549671	93.628706	3	1	1	1	3336	6272
1049552	k40	3	TRUE	AUTO	4	9718.156559	103.8753	22786.704774	77.616303	3	1	1	1	341	6272
1049552	k40	3	TRUE	AUTO	5	9289.100947	109.4056	33460.139927	52.861983	3	1	1	1	415	6272
1049552	k40	3	TRUE	AUTO	6	9682.788395	119.8222	37457.149443	83.508377	3	1	1	1	486	6272
1049552	k40	3	TRUE	AUTO	5	9690.886486	108.8252	31201.539666	65.006702	3	1	1	1	408	6272
1049552	k40	3	TRUE	AUTO	6	9847.120141	118.1820	41905.423353	80.807068	3	1	1	1	473	6272
1049552	k40	3	TRUE	AUTO	7	9557.509053	120.6241	49304.306584	76.840729	3	1	1	1	488	6272
1049552	k40	3	TRUE	AUTO	8	9446.371788	117.2869	58982.702914	89.378448	3	1	1	1	486	6272
1049552	k40	3	TRUE	AUTO	7	10105.951121	118.3545	49086.786446	93.065155	3	1	1	1	495	6272
1049552	k40	3	TRUE	AUTO	8	10239.764527	121.2398	49136.19438	85.868538	3	1	1	1	491	6272
1049552	k40	3	TRUE	AUTO	4	9309.479059	111.0272	22478.294285	65.329704	3	1	1	1	420	6272
1049552	k40	3	TRUE	AUTO	5	10885.843538	110.2154	32215.743571	94.795659	3	1	1	1	434	6272
1049552	k40	3	TRUE	AUTO	6	9944.047617	119.6369	44115.87121	61.468536	3	1	1	1	484	6272
1049552	k40	3	TRUE	AUTO	7	9668.417674	122.0084	51232.213517	80.432134	3	1	1	1	511	6272
1049552	k40	3	TRUE	AUTO	8	10082.681727	121.8408	53982.96122	87.659957	3	1	1	1	476	6272
1049552	k40	3	TRUE	AUTO	4	9820.619460	110.1389	24579.44977	91.102782	3	1	1	1	363	6272
1049552	k40	3	TRUE	Lc0	4	9845.825160	102.8831	21797.914758	69.933921	3	1	1	1	352	6272
1049552	k40	3	TRUE	Lc0	5	9494.813925	109.8762	34169.29593	80.178644	3	1	1	1	441	6272
1049552	k40	3	TRUE	Lc0	6	10186.436732	115.5212	40044.587732	64.471761	3	1	1	1	485	6272
1049552	k40	3	TRUE	Lc0	5	9784.220229	111.3105	32199.661011	82.134661	3	1	1	1	447	6272
1049552	k40	3	TRUE	Lc0	6	9651.274291	116.2938	42523.706599	80.662068	3	1	1	1	470	6272
1049552	k40	3	TRUE	Lc0	7	10750.660960	118.5869	46048.320485	76.689372	3	1	1	1	427	6272
1049552	k40	3	TRUE	Lc0	8	10294.666661	121.7055	60012.319555	76.114621	3	1	1	1	477	6272
1049552	k40	3	TRUE	Lc0	7	9494.286181	116.1428	48484.463024	83.618943	3	1	1	1	522	6272
1049552	k40	3	TRUE	Lc0	8	9524.030175	118.8408	59196.92051	84.421728	3	1	1	1	463	6272
1049552	k40	3	TRUE	Lc0	4	9157.526288	104.6910	21322.559639	69.032632	3	1	1	1	384	6272
1049552	k40	3	TRUE	Lc0	5	9086.068502	110.6085	29468.79482	70.9092	3	1	1	1	382	6272
1049552	k40	3	TRUE	Lc0	6	9968.227960	113.2154	43206.70927	76.629424	3	1	1	1	446	6272
1049552	k40	3	TRUE	Lc0	7	9796.067722	120.3790	47605.727056	69.02138	3	1	1	1	452	6272
1049552	k40	3	TRUE	Lc0	8	10137.707935	115.8212	52008.805479	93.827297	3	1	1	1	462	6272
1049552	k40	3	TRUE	Lc0	4	9543.955270	104.5557	21132.420066	73.886885	3	1	1	1	346	6272
1049552	k40	3	TRUE	Lc1	4	8864.587361	111.4036	22130.040975	87.678849	3	1	1	1	587	6272
1049552	k40	3	TRUE	Lc1	5	9657.870377	115.2242	28235.429379	61.939626	3	1	1	1	620	6272
1049552	k40	3	TRUE	Lc1	6	9555.130767	114.9742	38093.249247	69.398472	3	1	1	1	676	6272
1049552	k40	3	TRUE	Lc1	5	10274.239209	115.2987	30794.406777	72.969657	3	1	1	1	642	6272
1049552	k40	3	TRUE	Lc1	6	9522.514891	121.3927	38407.648088	56.366901	3	1	1	1	745	6272
1049552	k40	3	TRUE	Lc1	7	10284.012537	123.7525	53129.833163	107.045869	3	1	1	1	770	6272
1049552	k40	3	TRUE	Lc1	8	9936.181984	126.0378	62190.375638	99.554365	3	1	1	1	796	6272
1049552	k40	3	TRUE	Lc1	7	10150.580943	115.9693	51168.4302	67.788635	3	1	1	1	647	6272
1049552	k40	3	TRUE	Lc1	8	10549.472669	125.1907	51361.178502	111.2431	3	1	1	1	809	6272
1049552	k40	3	TRUE	Lc1	4	9193.427139	110.1007	24873.617325	78.280994	3	1	1	1	533	6272
1049552	k40	3	TRUE	Lc1	5	10380.398979	121.3986	31617.910943	77.494771	3	1	1	1	719	6272
1049552	k40	3	TRUE	Lc1	6	9632.869692	117.1389	41603.670964	87.122355	3	1	1	1	656	6272
1049552	k40	3	TRUE	Lc1	7	9877.237961	120.8829	45640.226819	73.5938	3	1	1	1	716	6272
1049552	k40	3	TRUE	Lc1	8	10415.683343	121.1368	52063.09614	78.002554	3	1	1	1	742	6272
1049552	k40	3	TRUE	Lc1	4	9074.299058	109.9585	20243.873128	92.854041	3	1	1	1	548	6272
1049552	k40	3	TRUE	Lc3	4	9473.198668	103.5596	21698.58545	59.036614	3	1	1	1	396	6272
1049552	k40	3	TRUE	Lc3	5	10300.347447	117.9065	34354.376019	93.840506	3	1	1	1	464	6272
1049552	k40	3	TRUE	Lc3	6	9862.779627	114.2330	37559.100156	76.869706	3	1	1	1	440	6272
1049552	k40	3	TRUE	Lc3	5	9557.744590	107.5341	33061.044858	71.964048	3	1	1	1	440	6272
1049552	k40	3	TRUE	Lc3	6	8932.958750	110.5948	39475.852066	54.510932	3	1	1	1	423	6272
1049552	k40	3	TRUE	Lc3	7	9975.178450	116.8781	46027.073376	67.66378	3	1	1	1	458	6272
1049552	k40	3	TRUE	Lc3	8	9480.551339	116.7869	55140.732657	81.798503	3	1	1	1	488	6272
1049552	k40	3	TRUE	Lc3	7	9130.195866	112.3095	51529.878923	84.928993	3	1	1	1	439	6272
1049552	k40	3	TRUE	Lc3	8	10522.917914	120.2712	47457.039066	90.734513	3	1	1	1	480	6272
1049552	k40	3	TRUE	Lc3	4	9690.449910	102.6459	24887.260509	57.02953	3	1	1	1	391	6272
1049552	k40	3	TRUE	Lc3	5	9327.483090	109.9919	33544.525789	78.487409	3	1	1	1	409	6272
1049552	k40	3	TRUE	Lc3	6	9925.074388	113.8193	39965.792053	73.068532	3	1	1	1	454	6272
1049552	k40	3	TRUE	Lc3	7	9280.857091	118.1163	53907.354898	61.887656	3	1	1	1	512	6272
1049552	k40	3	TRUE	Lc3	8	10339.044612	121.2016	54760.50726	78.814621	3	1	1	1	505	6272
1049552	k40	3	TRUE	Lc3	4	9073.086965	100.2165	21789.208844	66.167194	3	1	1	1	375	6272
1049552	k40	3	TRUE	Lc4	4	9643.727367	110.1007	20389.304196	78.171069	3	1	1	1	539	6272
1049552	k40	3	TRUE	Lc4	5	10089.984494	120.7888	35144.8298	88.520662	3	1	1	1	710	6272
1049552	k40	3	TRUE	Lc4	6	9396.646581	116.6604	37865.091261	76.668647	3	1	1	1	680	6272
1049552	k40	3	TRUE	Lc4	5	9372.323018	110.7370	28307.115791	77.706957	3	1	1	1	550	6272
1049552	k40	3	TRUE	Lc4	6	10185.607695	119.4908	44271.639941	73.245861	3	1	1	1	723	6272
1049552	k40	3	TRUE	Lc4	7	9880.516404	120.3967	48149.234899	77.160923	3	1	1	1	773	6272
1049552	k40	3	TRUE	Lc4	8	9732.820783	119.8378	63252.265184	91.81944	3	1	1	1	768	6272
1049552	k40	3	TRUE	Lc4	7	10155.995968	121.6966	53815.679493	65.946465	3	1	1	1	738	6272
1049552	k40	3	TRUE	Lc4	8	10288.997476	122.9515	56969.63972	101.262063	3	1	1	1	760	6272
1049552	k40	3	TRUE	Lc4	4	10304.563864	116.4055	23242.530294	72.292209	3	1	1	1	653	6272
1049552	k40	3	TRUE	Lc4	5	9680.497643	112.4301	26164.786414	70.882943	3	1	1	1	583	6272
1049552	k40	3	TRUE	Lc4	6	9593.940659	117.8202	43154.463096	79.576782	3	1	1	1	683	6272
1049552	k40	3	TRUE	Lc4	7	10396.940927	123.1329	52863.694121	81.666662	3	1	1	1	771	6272
1049552	k40	3	TRUE	Lc4	8	9888.723166	121.7633	55279.583554	96.363888	3	1	1	1	791	6272
1049552	k40	3	TRUE	Lc4	4	9403.042723	113.3575	22374.349257	75.309448	3	1	1	1	600	6272
1049552	k40	3	TRUE	LcS	4	9083.074136	102.5822	19070.366721	50.63127	3	1	1	1	37	6272
1049552	k40	3	TRUE	LcS	5	10080.344744	110.7174	32130.093348	86.030294	3	1	1	1	27	6272
1049552	k40	3	TRUE	LcS	6	9672.436488	115.4565	38485.422801	80.214077	3	1	1	1	30	6272
1049552	k40	3	TRUE	LcS	5	9579.553102	113.3811	31151.401405	82.008772	3	1	1	1	33	6272
1049552	k40	3	TRUE	LcS	6	9488.629021	116.0889	43586.656901	78.472953	3	1	1	1	29	6272
1049552	k40	3	TRUE	LcS	7	9532.001716	118.2790	45042.569789	83.804034	3	1	1	1	22	6272
1049552	k40	3	TRUE	LcS	8	10274.617479	120.6614	53525.18743	94.935868	3	1	1	1	26	6272
1049552	k40	3	TRUE	LcS	7	9755.066721	117.3104	44421.019319	62.066316	3	1	1	1	24	6272
1049552	k40	3	TRUE	LcS	8	9893.960183	121.1976	57327.857286	78.371632	3	1	1	1	20	6272
1049552	k40	3	TRUE	LcS	4	9409.225850	107.1674	21403.857972	80.360394	3	1	1	1	39	6272
1049552	k40	3	TRUE	LcS	5	9094.386978	109.8723	33066.670986	82.767755	3	1	1	1	37	6272
1049552	k40	3	TRUE	LcS	6	9186.628032	113.4614	42549.42585	70.61325	3	1	1	1	20	6272
1049552	k40	3	TRUE	LcS	7	9655.845161	117.1683	47263.018195	84.884411	3	1	1	1	22	6272
1049552	k40	3	TRUE	LcS	8	9874.457266	121.6712	59424.188636	98.189479	3	1	1	1	34	6272
1049552	k40	3	TRUE	LcS	4	9263.631203	110.8752	23369.984927	59.199707	3	1	1	1	46	6272
1049552	k40	3	TRUE	WORKER	4	9492.868170	109.2066	21833.662516	61.864016	3	1	1	1	3277	6272
1049552	k40	3	TRUE	WORKER	5	9496.262151	116.2202	30729.834284	79.93377	3	1	1	1	3890	6272
1049552	k40	3	TRUE	WORKER	6	9887.088316	118.9575	40658.405615	93.080422	3	1	1	1	4059	6272
1049552	k40	3	TRUE	WORKER	5	9739.895759	113.7252	32679.081168	89.231782	3	1	1	1	3722	6272
1049552	k40	3	TRUE	WORKER	6	10179.918343	116.4085	46733.013995	57.25612	3	1	1	1	3906	6272
1049552	k40	3	TRUE	WORKER	7	9986.020850	119.7908	48257.150244	92.877106	3	1	1	1	4265	6272
1049552	k40	3	TRUE	WORKER	8	10457.367027	122.3143	47975.578636	78.732787	3	1	1	1	4403	6272
1049552	k40	3	TRUE	WORKER	7	10235.163775	121.3094	49046.992001	91.395864	3	1	1	1	4138	6272
1049552	k40	3	TRUE	WORKER	8	9865.826453	123.2623	51975.898342	83.243873	3	1	1	1	4362	6272
1049552	k40	3	TRUE	WORKER	4	9511.890833	110.0507	22613.400539	67.543087	3	1	1	1	3255	6272
1049552	k40	3	TRUE	WORKER	5	9887.104306	117.8732	32120.526682	69.941179	3	1	1	1	3805	6272
1049552	k40	3	TRUE	WORKER	6	10288.603996	120.7663	41824.844955	79.377506	3	1	1	1	4172	6272
1049552	k40	3	TRUE	WORKER	7	9693.984015	118.1986	44437.575605	81.541504	3	1	1	1	4132	6272
1049552	k40	3	TRUE	WORKER	8	9597.929847	123.5349	50399.672852	71.677135	3	1	1	1	4533	6272
1049552	k40	3	TRUE	WORKER	4	9642.262639	112.0291	22585.856502	83.176799	3	1	1	1	3411	6272
1049552	k40	4	TRUE	AUTO	4	9173.046375	106.0400	22539.629636	78.291673	3	1	1	1	364	6272
1049552	k40	4	TRUE	AUTO	5	9742.971539	114.8752	33154.749934	97.832099	3	1	1	1	453	6272
1049552	k40	4	TRUE	AUTO	6	9598.727421	112.9654	36019.820355	70.653245	3	1	1	1	420	6272
1049552	k40	4	TRUE	AUTO	5	9483.023006	112.8222	31986.473118	86.375488	3	1	1	1	418	6272
1049552	k40	4	TRUE	AUTO	6	9582.613961	115.0085	42042.288441	77.357156	3	1	1	1	412	6272
1049552	k40	4	TRUE	AUTO	7	9961.210033	119.7771	54037.382235	65.269662	3	1	1	1	466	6272
1049552	k40	4	TRUE	AUTO	8	10146.275632	120.8123	53276.219846	65.448884	3	1	1	1	490	6272
1049552	k40	4	TRUE	AUTO	7	9857.694978	117.4879	58524.87639	119.666205	3	1	1	1	458	6272
1049552	k40	4	TRUE	AUTO	8	10519.950072	122.2711	53051.605695	107.635564	3	1	1	1	506	6272
1049552	k40	4	TRUE	AUTO	4	8708.395253	102.3449	19985.428886	73.517538	3	1	1	1	353	6272
1049552	k40	4	TRUE	AUTO	5	9516.678212	108.9458	32688.772573	70.574	3	1	1	1	402	6272
1049552	k40	4	TRUE	AUTO	6	9430.905099	115.8222	42432.97953	85.302087	3	1	1	1	455	6272
1049552	k40	4	TRUE	AUTO	7	10742.384872	118.1506	45677.675037	89.042498	3	1	1	1	488	6272
1049552	k40	4	TRUE	AUTO	8	10283.419384	119.6437	53596.061479	108.799489	3	1	1	1	472	6272
1049552	k40	4	TRUE	AUTO	4	9167.465925	104.8027	23146.317073	63.501829	3	1	1	1	382	6272
1049552	k40	4	TRUE	Lc0	4	9055.940934	106.2939	23316.706208	80.420401	3	1	1	1	375	6272
1049552	k40	4	TRUE	Lc0	5	9169.287927	111.3928	31907.236706	65.422487	3	1	1	1	382	6272
1049552	k40	4	TRUE	Lc0	6	9120.157035	110.8781	44081.34604	56.872427	3	1	1	1	423	6272
1049552	k40	4	TRUE	Lc0	5	9410.909766	105.2762	29139.329952	59.885227	3	1	1	1	361	6272
1049552	k40	4	TRUE	Lc0	6	9521.785858	114.6928	40730.918375	87.527754	3	1	1	1	429	6272
1049552	k40	4	TRUE	Lc0	7	10060.428277	115.8791	46981.190115	90.969808	3	1	1	1	446	6272
1049552	k40	4	TRUE	Lc0	8	10412.180342	117.4938	46730.925123	97.724827	3	1	1	1	449	6272
1049552	k40	4	TRUE	Lc0	7	9853.759787	115.2771	45615.817	91.888725	3	1	1	1	509	6272
1049552	k40	4	TRUE	Lc0	8	10041.615373	118.1761	58026.526404	72.030182	3	1	1	1	487	6272
1049552	k40	4	TRUE	Lc0	4	9424.140606	101.7939	20601.714537	82.720174	3	1	1	1	358	6272
1049552	k40	4	TRUE	Lc0	5	9718.575591	112.0507	33203.041679	79.635075	3	1	1	1	424	6272
1049552	k40	4	TRUE	Lc0	6	9325.016228	115.5800	41330.001708	77.93852	3	1	1	1	486	6272
1049552	k40	4	TRUE	Lc0	7	9736.494562	112.0301	43308.69727	72.264602	3	1	1	1	460	6272
1049552	k40	4	TRUE	Lc0	8	9670.784751	119.0094	55810.041889	84.072124	3	1	1	1	483	6272
1049552	k40	4	TRUE	Lc0	4	10054.053097	108.3282	22697.794419	86.960145	3	1	1	1	385	6272
1049552	k40	4	TRUE	Lc1	4	9141.428794	105.2557	18875.693458	66.585786	3	1	1	1	499	6272
1049552	k40	4	TRUE	Lc1	5	9536.925065	114.7085	28923.126326	92.013564	3	1	1	1	646	6272
1049552	k40	4	TRUE	Lc1	6	9781.120253	118.7761	40929.578501	57.150494	3	1	1	1	654	6272
1049552	k40	4	TRUE	Lc1	5	9899.723652	114.2703	32157.836385	66.868829	3	1	1	1	603	6272
1049552	k40	4	TRUE	Lc1	6	9404.022859	118.8918	41030.756579	66.660659	3	1	1	1	693	6272
1049552	k40	4	TRUE	Lc1	7	9919.001145	119.3594	50148.130044	79.666027	3	1	1	1	737	6272
1049552	k40	4	TRUE	Lc1	8	10216.118871	122.9094	53831.596395	55.779134	3	1	1	1	784	6272
1049552	k40	4	TRUE	Lc1	7	9858.113308	122.5741	48564.709831	78.425902	3	1	1	1	781	6272
1049552	k40	4	TRUE	Lc1	8	10296.764600	124.8339	54895.879691	81.544922	3	1	1	1	748	6272
1049552	k40	4	TRUE	Lc1	4	9238.383887	112.1546	22182.317819	99.460539	3	1	1	1	523	6272
1049552	k40	4	TRUE	Lc1	5	9989.912038	118.0859	32761.854864	105.625424	3	1	1	1	682	6272
1049552	k40	4	TRUE	Lc1	6	9447.288021	117.1928	41819.207654	84.922018	3	1	1	1	673	6272
1049552	k40	4	TRUE	Lc1	7	9982.644037	124.7858	47834.503539	96.022697	3	1	1	1	767	6272
1049552	k40	4	TRUE	Lc1	8	11183.835780	124.1858	49724.395524	75.309822	3	1	1	1	819	6272
1049552	k40	4	TRUE	Lc1	4	9215.267491	106.2047	20728.636281	93.154602	3	1	1	1	470	6272
1049552	k40	4	TRUE	Lc3	4	9137.411918	109.1664	23507.858119	80.489409	3	1	1	1	355	6272
1049552	k40	4	TRUE	Lc3	5	9636.542317	109.4184	30317.969107	76.796687	3	1	1	1	402	6272
1049552	k40	4	TRUE	Lc3	6	9962.677462	114.7016	41075.300314	79.794714	3	1	1	1	467	6272
1049552	k40	4	TRUE	Lc3	5	9720.265398	107.1654	29913.935711	99.763921	3	1	1	1	380	6272
1049552	k40	4	TRUE	Lc3	6	9469.858943	115.3771	37383.796013	92.11034	3	1	1	1	484	6272
1049552	k40	4	TRUE	Lc3	7	10341.101153	119.2535	48607.711519	84.845945	3	1	1	1	506	6272
1049552	k40	4	TRUE	Lc3	8	9902.169802	121.7506	52495.263069	81.38355	3	1	1	1	512	6272
1049552	k40	4	TRUE	Lc3	7	10211.968938	113.7095	50019.481984	107.546816	3	1	1	1	414	6272
1049552	k40	4	TRUE	Lc3	8	9743.289733	119.9918	53343.859505	55.558736	3	1	1	1	503	6272
1049552	k40	4	TRUE	Lc3	4	9781.051177	109.7085	22136.9529	78.962755	3	1	1	1	394	6272
1049552	k40	4	TRUE	Lc3	5	9507.207305	110.1850	34189.297897	66.578145	3	1	1	1	435	6272
1049552	k40	4	TRUE	Lc3	6	9471.160426	112.9987	39154.627807	86.054835	3	1	1	1	407	6272
1049552	k40	4	TRUE	Lc3	7	10087.335212	118.4751	46162.013535	79.645781	3	1	1	1	461	6272
1049552	k40	4	TRUE	Lc3	8	10155.503868	120.9967	51284.771429	96.623628	3	1	1	1	513	6272
1049552	k40	4	TRUE	Lc3	4	9628.431412	105.7488	23198.046943	63.716023	3	1	1	1	402	6272
1049552	k40	4	TRUE	Lc4	4	9321.555714	115.2261	24407.324842	84.065383	3	1	1	1	633	6272
1049552	k40	4	TRUE	Lc4	5	9118.890285	113.4644	30180.573714	99.688915	3	1	1	1	647	6272
1049552	k40	4	TRUE	Lc4	6	9754.397707	116.2065	40875.137481	63.196261	3	1	1	1	666	6272
1049552	k40	4	TRUE	Lc4	5	9846.830426	117.2496	30855.455363	67.848282	3	1	1	1	680	6272
1049552	k40	4	TRUE	Lc4	6	9397.359122	119.0094	43684.97776	68.440637	3	1	1	1	701	6272
1049552	k40	4	TRUE	Lc4	7	9499.676844	121.0829	50591.985073	76.060544	3	1	1	1	814	6272
1049552	k40	4	TRUE	Lc4	8	10490.716957	127.2780	54734.748104	70.306167	3	1	1	1	856	6272
1049552	k40	4	TRUE	Lc4	7	9915.424208	119.7349	51843.668525	74.664813	3	1	1	1	744	6272
1049552	k40	4	TRUE	Lc4	8	9998.313850	123.4123	58538.825756	71.362366	3	1	1	1	822	6272
1049552	k40	4	TRUE	Lc4	4	9312.491263	109.9007	19208.02247	64.985446	3	1	1	1	569	6272
1049552	k40	4	TRUE	Lc4	5	9973.138489	116.5977	34128.709995	82.32833	3	1	1	1	664	6272
1049552	k40	4	TRUE	Lc4	6	9686.919507	119.0231	38031.848172	69.481056	3	1	1	1	667	6272
1049552	k40	4	TRUE	Lc4	7	9601.039768	115.2271	47867.905167	74.775103	3	1	1	1	702	6272
1049552	k40	4	TRUE	Lc4	8	10249.505527	123.0927	54747.382727	94.17177	3	1	1	1	788	6272
1049552	k40	4	TRUE	Lc4	4	8551.978507	104.8606	20145.122646	79.022632	3	1	1	1	474	6272
1049552	k40	4	TRUE	LcS	4	9244.373933	107.7762	23007.153048	76.228065	3	1	1	1	33	6272
1049552	k40	4	TRUE	LcS	5	9851.315441	113.4693	32244.385609	106.244463	3	1	1	1	31	6272
1049552	k40	4	TRUE	LcS	6	9503.919787	116.0055	41343.669748	75.948622	3	1	1	1	28	6272
1049552	k40	4	TRUE	LcS	5	9746.276361	112.4399	32337.159882	98.717991	3	1	1	1	28	6272
1049552	k40	4	TRUE	LcS	6	10222.569737	112.8595	39039.842855	51.400782	3	1	1	1	27	6272
1049552	k40	4	TRUE	LcS	7	10106.874896	117.0487	53043.324175	83.489672	3	1	1	1	28	6272
1049552	k40	4	TRUE	LcS	8	9523.201233	121.1790	53797.041615	94.314341	3	1	1	1	17	6272
1049552	k40	4	TRUE	LcS	7	10582.533365	114.9055	53656.259561	67.670665	3	1	1	1	19	6272
1049552	k40	4	TRUE	LcS	8	9761.028464	119.6535	62335.69706	73.970046	3	1	1	1	18	6272
1049552	k40	4	TRUE	LcS	4	9885.684079	110.4752	26542.448113	84.181722	3	1	1	1	30	6272
1049552	k40	4	TRUE	LcS	5	8964.001328	109.1821	31643.088051	73.285241	3	1	1	1	34	6272
1049552	k40	4	TRUE	LcS	6	9227.604772	114.2781	43795.775801	59.328357	3	1	1	1	39	6272
1049552	k40	4	TRUE	LcS	7	9139.733707	114.4114	49397.712667	81.914928	3	1	1	1	32	6272
1049552	k40	4	TRUE	LcS	8	10059.611818	122.9064	53544.921652	62.05028	3	1	1	1	24	6272
1049552	k40	4	TRUE	LcS	4	9411.936347	103.3802	23519.198257	57.762661	3	1	1	1	39	6272
1049552	k40	4	TRUE	WORKER	4	9572.056240	111.2428	21627.434699	72.849766	3	1	1	1	3422	6272
1049552	k40	4	TRUE	WORKER	5	9799.825285	116.3849	34463.585025	83.586956	3	1	1	1	3811	6272
1049552	k40	4	TRUE	WORKER	6	10330.894930	117.5271	40294.958584	79.972291	3	1	1	1	3966	6272
1049552	k40	4	TRUE	WORKER	5	9330.764892	113.6007	28313.139191	83.179696	3	1	1	1	3736	6272
1049552	k40	4	TRUE	WORKER	6	9997.920972	118.5124	43456.681482	74.031133	3	1	1	1	3871	6272
1049552	k40	4	TRUE	WORKER	7	10498.164452	122.0202	48942.863027	72.021487	3	1	1	1	4121	6272
1049552	k40	4	TRUE	WORKER	8	10576.290844	125.0201	55038.198302	80.585956	3	1	1	1	4449	6272
1049552	k40	4	TRUE	WORKER	7	10062.847282	125.0025	49979.644767	72.5844	3	1	1	1	4281	6272
1049552	k40	4	TRUE	WORKER	8	9386.459347	119.1761	58237.420166	60.848412	3	1	1	1	4180	6272
1049552	k40	4	TRUE	WORKER	4	8874.438604	105.1998	19679.300997	77.866497	3	1	1	1	3138	6272
1049552	k40	4	TRUE	WORKER	5	10088.985255	113.4811	30096.331299	61.205826	3	1	1	1	3444	6272
1049552	k40	4	TRUE	WORKER	6	10080.466597	118.6339	41493.867959	95.41528	3	1	1	1	4139	6272
1049552	k40	4	TRUE	WORKER	7	9540.302083	120.3143	47657.456548	87.666904	3	1	1	1	4168	6272
1049552	k40	4	TRUE	WORKER	8	10008.779279	122.3986	57328.775187	88.64724	3	1	1	1	4277	6272
1049552	k40	4	TRUE	WORKER	4	10564.305061	116.6398	25210.738473	86.749479	3	1	1	1	3801	6272
1049899	k40	1	FALSE		4	9892.544959	116.3732	23352.011858	79.49601
1049899	k40	1	FALSE		5	9607.040314	120.1643	31179.170612	75.108016
1049899	k40	1	FALSE		6	10543.912563	124.1574	44542.215974	75.405827
1049899	k40	1	FALSE		5	9712.166993	122.8447	33446.262114	100.503688
1049899	k40	1	FALSE		6	10500.368178	126.6162	43332.338125	103.286728
1049899	k40	1	FALSE		7	10640.614066	127.0417	45519.353708	94.027643
1049899	k40	1	FALSE		8	9964.915838	125.4799	57784.230836	100.9868
1049899	k40	1	FALSE		7	9993.604307	126.3603	50346.424302	69.699645
1049899	k40	1	FALSE		8	10372.236467	126.5878	52448.604842	69.41826
1049899	k40	1	FALSE		4	9956.743606	119.7084	24417.108589	69.172446
1049899	k40	1	FALSE		5	9812.051962	121.2555	30936.713951	97.54493
1049899	k40	1	FALSE		6	10514.456574	124.9035	39745.219153	71.431835
1049899	k40	1	FALSE		7	10667.581006	126.1780	48867.863796	77.647344
1049899	k40	1	FALSE		8	10278.461405	125.4662	53281.607413	104.659906
1049899	k40	1	FALSE		4	10282.800852	119.7202	22107.639173	115.676854
1049899	k40	2	FALSE		4	9331.878068	117.5555	22008.165801	84.487502
1049899	k40	2	FALSE		5	9825.384878	119.5535	33062.118766	72.868344
1049899	k40	2	FALSE		6	10364.978577	124.5241	41237.384666	78.611529
1049899	k40	2	FALSE		5	10507.905273	125.6692	34202.584445	84.225275
1049899	k40	2	FALSE		6	10265.152564	123.4721	39913.71427	98.817494
1049899	k40	2	FALSE		7	9979.422334	126.6623	50378.321559	85.487164
1049899	k40	2	FALSE		8	10015.846523	125.1113	57611.774648	79.123961
1049899	k40	2	FALSE		7	10177.637120	123.5005	37236.559302	67.45298
1049899	k40	2	FALSE		8	10467.026369	125.6829	52756.186076	85.604221
1049899	k40	2	FALSE		4	9899.685774	120.4182	21469.498469	63.54584
1049899	k40	2	FALSE		5	10630.995543	122.3731	33168.269406	86.503588
1049899	k40	2	FALSE		6	10210.074086	123.9162	42055.559299	52.261988
1049899	k40	2	FALSE		7	10060.173404	127.4348	48339.084962	67.611979
1049899	k40	2	FALSE		8	10182.146542	126.7044	57714.56632	93.751403
1049899	k40	2	FALSE		4	9466.757667	119.6604	22754.515844	112.485502
1049899	k40	3	FALSE		4	9752.205824	122.0310	25426.089313	81.132497
1049899	k40	3	FALSE		5	10102.788106	118.3398	28324.556799	85.528544
1049899	k40	3	FALSE		6	9663.793930	124.6407	39187.85626	90.040979
1049899	k40	3	FALSE		5	10135.631057	120.5114	32173.079356	94.301748
1049899	k40	3	FALSE		6	9732.958756	123.0653	43355.898792	69.707977
1049899	k40	3	FALSE		7	9937.626549	125.8535	52692.46766	73.942431
1049899	k40	3	FALSE		8	10090.173497	126.5662	56240.141766	74.362024
1049899	k40	3	FALSE		7	9412.284733	122.8986	47269.080002	63.714313
1049899	k40	3	FALSE		8	10035.019781	125.1064	60118.479959	91.779967
1049899	k40	3	FALSE		4	9847.343515	121.0417	22339.858868	94.459934
1049899	k40	3	FALSE		5	10760.041935	123.1594	34153.383386	100.057463
1049899	k40	3	FALSE		6	10212.259187	122.7486	41147.694599	74.967793
1049899	k40	3	FALSE		7	10638.197862	123.2309	53486.584382	82.705707
1049899	k40	3	FALSE		8	9589.299649	125.6515	55076.886512	65.482969
1049899	k40	3	FALSE		4	10520.248573	117.4379	18569.175811	97.165865
1049899	k40	4	FALSE		4	9648.892343	123.4074	24164.199199	83.419941
1049899	k40	4	FALSE		5	9833.164186	125.9162	36761.405701	78.422993
1049899	k40	4	FALSE		6	10470.726260	125.1897	41259.240424	86.295685
1049899	k40	4	FALSE		5	11053.734557	121.8888	34290.011628	76.270245
1049899	k40	4	FALSE		6	10508.478951	122.4378	35337.877773	72.474626
1049899	k40	4	FALSE		7	9843.723873	124.2633	47602.439994	85.855621
1049899	k40	4	FALSE		8	10098.924751	125.4221	59389.08954	83.25732
1049899	k40	4	FALSE		7	9275.795332	122.0055	49316.620053	84.688614
1049899	k40	4	FALSE		8	9591.158094	120.6506	55445.463218	76.161682
1049899	k40	4	FALSE		4	9450.195244	119.6633	20913.910257	67.756914
1049899	k40	4	FALSE		5	9614.224563	120.4869	32209.976741	94.9132
1049899	k40	4	FALSE		6	9617.166349	124.5113	39121.960914	68.189782
1049899	k40	4	FALSE		7	10227.089541	123.8133	50715.611785	81.732704
1049899	k40	4	FALSE		8	11019.614262	128.6015	47675.883878	86.807571
1049899	k40	4	FALSE		4	10214.725531	124.3162	26149.055397	75.161714
1049900	k40	1	FALSE		4	9811.170075	119.3261	21021.206125	61.940665
1049900	k40	1	FALSE		5	9331.559818	121.0182	28175.551034	84.996968
1049900	k40	1	FALSE		6	10218.884161	123.4839	41936.688491	79.127139
1049900	k40	1	FALSE		5	10475.911957	125.1407	35403.446318	86.99592
1049900	k40	1	FALSE		6	10173.473495	122.4270	40489.807853	110.346909
1049900	k40	1	FALSE		7	10100.313346	124.8878	45412.019473	95.895214
1049900	k40	1	FALSE		8	9956.179473	128.1005	54395.909488	104.7079
1049900	k40	1	FALSE		7	10011.872306	125.3888	48821.543885	75.730405
1049900	k40	1	FALSE		8	9878.607654	124.9692	61369.619754	65.35584
1049900	k40	1	FALSE		4	9905.482389	120.5927	22578.853863	83.961038
1049900	k40	1	FALSE		5	10136.019243	123.3780	30048.051017	78.571343
1049900	k40	1	FALSE		6	10118.742575	124.4878	37960.785494	68.742301
1049900	k40	1	FALSE		7	9754.449442	127.1123	56435.324343	99.116585
1049900	k40	1	FALSE		8	9691.295653	123.2898	56600.585159	56.871053
1049900	k40	1	FALSE		4	10468.147741	120.8133	18542.714711	71.671303
1049900	k40	2	FALSE		4	10709.642662	122.1604	24920.09266	119.549905
1049900	k40	2	FALSE		5	10030.991562	119.8476	30694.060767	134.938066
1049900	k40	2	FALSE		6	10397.956498	121.7751	39122.979552	104.470685
1049900	k40	2	FALSE		5	9601.708852	122.0476	31696.006588	90.738055
1049900	k40	2	FALSE		6	10595.542341	122.1251	36705.329487	82.625947
1049900	k40	2	FALSE		7	10364.690109	124.7976	54531.8314	91.54789
1049900	k40	2	FALSE		8	10626.685396	125.5858	57120.967583	67.862489
1049900	k40	2	FALSE		7	10504.415124	126.2172	43989.49398	94.879923
1049900	k40	2	FALSE		8	10879.630860	125.9525	52689.40134	87.559002
1049900	k40	2	FALSE		4	9397.660670	119.8525	19426.602653	59.931644
1049900	k40	2	FALSE		5	10189.805896	122.3084	34981.647597	64.491561
1049900	k40	2	FALSE		6	9821.655205	123.1653	45878.932537	88.891727
1049900	k40	2	FALSE		7	9507.714115	125.1711	50441.026429	85.503727
1049900	k40	2	FALSE		8	10576.188023	127.2623	47365.688353	94.383023
1049900	k40	2	FALSE		4	9667.867670	121.5770	17721.081313	83.90555
1049900	k40	3	FALSE		4	10366.061988	125.1466	23595.563847	105.865462
1049900	k40	3	FALSE		5	9921.124929	124.2064	31482.500723	104.200208
1049900	k40	3	FALSE		6	10340.305579	127.0034	40383.183086	83.378498
1049900	k40	3	FALSE		5	9706.261795	120.3369	33067.965965	97.013084
1049900	k40	3	FALSE		6	10275.213030	126.4054	38421.425754	73.464543
1049900	k40	3	FALSE		7	10011.290086	124.9868	45177.512349	86.724946
1049900	k40	3	FALSE		8	9464.164153	126.5015	58832.101285	66.738569
1049900	k40	3	FALSE		7	10030.766696	129.6328	53511.226309	87.928438
1049900	k40	3	FALSE		8	11116.787720	126.5829	52671.49452	87.367372
1049900	k40	3	FALSE		4	9935.327733	120.5065	23436.74423	96.779713
1049900	k40	3	FALSE		5	10231.640754	123.0388	30354.452154	81.921093
1049900	k40	3	FALSE		6	10787.516959	125.7642	41897.334299	95.103894
1049900	k40	3	FALSE		7	9468.307205	124.8476	50862.386051	98.319927
1049900	k40	3	FALSE		8	10687.071102	126.6084	61253.671018	93.851013
1049900	k40	3	FALSE		4	10080.200441	121.8780	25055.480777	89.503257
1049900	k40	4	FALSE		4	10199.220987	119.2153	26378.728614	71.765351
1049900	k40	4	FALSE		5	9423.687794	120.5614	31491.259677	112.829388
1049900	k40	4	FALSE		6	9925.480129	123.2927	40074.798902	72.107801
1049900	k40	4	FALSE		5	10496.380436	122.1819	33878.936185	98.904353
1049900	k40	4	FALSE		6	9726.039632	126.7250	44182.539193	81.233386
1049900	k40	4	FALSE		7	9948.334913	124.0496	52427.32068	84.513956
1049900	k40	4	FALSE		8	10838.945974	126.1162	58347.895431	100.368778
1049900	k40	4	FALSE		7	10504.782429	124.9584	44685.807824	66.197796
1049900	k40	4	FALSE		8	9763.131756	123.3280	61788.711848	82.733942
1049900	k40	4	FALSE		4	9214.488386	120.1780	16726.544824	65.727001
1049900	k40	4	FALSE		5	9991.653225	121.6153	28030.27435	80.589815
1049900	k40	4	FALSE		6	9658.535528	118.4653	40162.154898	73.37451
1049900	k40	4	FALSE		7	9871.931434	123.5417	50586.777839	101.591325
1049900	k40	4	FALSE		8	10959.702553	126.2593	54507.045997	93.617303
1049900	k40	4	FALSE		4	9771.812464	117.3820	15330.665683	68.571139
1049977	p100	1	TRUE	AUTO	1	2549.842502	32.6055	22.833942	12.42654	2	1	1	1	35	6272
1049977	p100	1	TRUE	AUTO	2	2465.710935	38.7349	497.684063	14.69715	2	1	1	1	44	6272
1049977	p100	1	TRUE	AUTO	3	3060.853763	50.7229	1754.483597	14.807512	2	1	1	1	109	6272
1049977	p100	1	TRUE	AUTO	1	2530.357793	33.4682	23.85969	13.561937	2	1	1	1	36	6272
1049977	p100	1	TRUE	AUTO	2	2513.903385	38.9221	682.606507	14.750502	2	1	1	1	49	6272
1049977	p100	1	TRUE	AUTO	3	2670.252331	42.9436	2230.689333	14.553141	2	1	1	1	104	6272
1049977	p100	1	TRUE	AUTO	1	2613.903162	34.7692	25.940327	13.735832	2	1	1	1	52	6272
1049977	p100	1	TRUE	AUTO	2	2437.870300	35.6182	403.076736	13.409773	2	1	1	1	46	6272
1049977	p100	1	TRUE	AUTO	3	3094.469158	53.9504	2769.441761	14.059021	2	1	1	1	120	6272
1049977	p100	1	TRUE	Lc0	1	2418.472764	33.0153	24.688537	14.082863	2	1	1	1	33	6272
1049977	p100	1	TRUE	Lc0	2	2559.876217	38.1623	496.552855	14.180016	2	1	1	1	49	6272
1049977	p100	1	TRUE	Lc0	3	2551.262498	38.8496	1596.538801	15.031801	2	1	1	1	71	6272
1049977	p100	1	TRUE	Lc0	1	2512.410714	33.2124	23.432704	14.827137	2	1	1	1	30	6272
1049977	p100	1	TRUE	Lc0	2	2520.464852	37.3153	576.521092	13.459716	2	1	1	1	55	6272
1049977	p100	1	TRUE	Lc0	3	2689.600556	41.1936	2359.521176	14.593793	2	1	1	1	67	6272
1049977	p100	1	TRUE	Lc0	1	2499.565856	34.2761	25.048917	12.956597	2	1	1	1	33	6272
1049977	p100	1	TRUE	Lc0	2	2474.798725	36.4927	360.923367	15.944259	2	1	1	1	39	6272
1049977	p100	1	TRUE	Lc0	3	2646.177341	41.4760	1883.020989	13.099711	2	1	1	1	73	6272
1049977	p100	1	TRUE	Lc1	1	3249.689772	44.8858	26.856657	14.230663	2	1	1	1	38	6272
1049977	p100	1	TRUE	Lc1	2	2979.522279	49.3975	571.00344	13.761125	2	1	1	1	92	6272
1049977	p100	1	TRUE	Lc1	3	3307.955930	53.9651	2054.668111	14.700068	2	1	1	1	130	6272
1049977	p100	1	TRUE	Lc1	1	3607.093123	51.5396	32.217014	16.345668	2	1	1	1	47	6272
1049977	p100	1	TRUE	Lc1	2	3177.051489	49.1083	719.689676	14.321318	2	1	1	1	95	6272
1049977	p100	1	TRUE	Lc1	3	3186.525026	51.3769	1510.004967	15.270419	2	1	1	1	135	6272
1049977	p100	1	TRUE	Lc1	1	3279.254041	48.3955	27.842742	17.220127	2	1	1	1	53	6272
1049977	p100	1	TRUE	Lc1	2	2908.188831	46.7495	436.523603	13.060619	2	1	1	1	74	6272
1049977	p100	1	TRUE	Lc1	3	2979.267729	47.8230	329.696515	15.575512	2	1	1	1	61	6272
1049977	p100	1	TRUE	Lc3	1	2422.603040	33.8624	25.270661	12.856024	2	1	1	1	40	6272
1049977	p100	1	TRUE	Lc3	2	2671.649930	40.5809	839.7105	13.99477	2	1	1	1	78	6272
1049977	p100	1	TRUE	Lc3	3	2561.360047	39.2417	572.817959	13.668905	2	1	1	1	63	6272
1049977	p100	1	TRUE	Lc3	1	2439.509417	32.3075	25.753139	13.646496	2	1	1	1	22	6272
1049977	p100	1	TRUE	Lc3	2	2539.400308	39.0045	642.910489	15.057704	2	1	1	1	62	6272
1049977	p100	1	TRUE	Lc3	3	2743.669577	44.6191	2003.463998	13.859207	2	1	1	1	96	6272
1049977	p100	1	TRUE	Lc3	1	2485.866801	32.3006	23.068859	14.063719	2	1	1	1	31	6272
1049977	p100	1	TRUE	Lc3	2	2642.538091	40.4054	1047.892013	15.409306	2	1	1	1	85	6272
1049977	p100	1	TRUE	Lc3	3	2521.937242	38.4486	1376.053525	14.180228	2	1	1	1	81	6272
1049977	p100	1	TRUE	Lc4	1	3191.030515	47.9838	26.339937	13.679365	2	1	1	1	51	6272
1049977	p100	1	TRUE	Lc4	2	3010.463311	47.2102	559.406237	14.856564	2	1	1	1	83	6272
1049977	p100	1	TRUE	Lc4	3	3002.598527	49.0955	1820.767431	14.351627	2	1	1	1	132	6272
1049977	p100	1	TRUE	Lc4	1	3130.846624	44.1220	24.010892	13.531542	2	1	1	1	55	6272
1049977	p100	1	TRUE	Lc4	2	3010.662886	48.6406	740.281232	13.185365	2	1	1	1	104	6272
1049977	p100	1	TRUE	Lc4	3	3031.487717	51.2484	2270.369766	13.821542	2	1	1	1	122	6272
1049977	p100	1	TRUE	Lc4	1	3062.778795	44.0603	31.777698	13.689985	2	1	1	1	55	6272
1049977	p100	1	TRUE	Lc4	2	3082.910884	50.3092	266.373141	15.106465	2	1	1	1	49	6272
1049977	p100	1	TRUE	Lc4	3	3198.835655	53.0808	1700.779235	12.759306	2	1	1	1	114	6272
1049977	p100	1	TRUE	LcS	1	2498.475545	33.0202	22.704412	12.884831	2	1	1	1	15	6272
1049977	p100	1	TRUE	LcS	2	2493.826623	38.3878	459.636788	14.03408	2	1	1	1	16	6272
1049977	p100	1	TRUE	LcS	3	2611.397909	39.7927	755.573782	15.247669	2	1	1	1	34	6272
1049977	p100	1	TRUE	LcS	1	2480.014355	33.8222	25.131831	12.533902	2	1	1	1	16	6272
1049977	p100	1	TRUE	LcS	2	2493.602356	37.8839	506.600598	12.972732	2	1	1	1	15	6272
1049977	p100	1	TRUE	LcS	3	2566.700342	38.9554	846.019072	14.565921	2	1	1	1	21	6272
1049977	p100	1	TRUE	LcS	1	2535.692519	34.6535	29.454464	12.944842	2	1	1	1	15	6272
1049977	p100	1	TRUE	LcS	2	2525.820677	38.0731	304.886726	12.17358	2	1	1	1	17	6272
1049977	p100	1	TRUE	LcS	3	2503.057533	40.4731	795.401659	15.116529	2	1	1	1	16	6272
1049977	p100	1	TRUE	WORKER	1	3119.670571	43.3289	24.689475	14.196361	2	1	1	1	466	6272
1049977	p100	1	TRUE	WORKER	2	3035.582280	49.7965	163.048158	15.336628	2	1	1	1	640	6272
1049977	p100	1	TRUE	WORKER	3	3211.762598	54.1798	1496.777222	15.407155	2	1	1	1	1073	6272
1049977	p100	1	TRUE	WORKER	1	3110.972476	46.0054	30.171741	13.351696	2	1	1	1	600	6272
1049977	p100	1	TRUE	WORKER	2	3001.566217	45.5289	446.069672	14.600565	2	1	1	1	630	6272
1049977	p100	1	TRUE	WORKER	3	2937.482413	49.2092	538.065236	13.460226	2	1	1	1	661	6272
1049977	p100	1	TRUE	WORKER	1	3414.973846	48.1073	28.003613	12.472361	2	1	1	1	593	6272
1049977	p100	1	TRUE	WORKER	2	2800.280632	47.1710	248.041545	12.499615	2	1	1	1	835	6272
1049977	p100	1	TRUE	WORKER	3	3130.633598	49.0965	475.800918	15.520272	2	1	1	1	683	6272
1049977	p100	2	TRUE	AUTO	1	2405.419499	32.5232	26.154453	12.126519	2	1	1	1	37	6272
1049977	p100	2	TRUE	AUTO	2	3100.188189	50.8808	430.824571	15.502017	2	1	1	1	82	6272
1049977	p100	2	TRUE	AUTO	3	2617.676029	40.3535	2512.225569	13.667261	2	1	1	1	79	6272
1049977	p100	2	TRUE	AUTO	1	2529.992121	34.7349	18.732756	12.454955	2	1	1	1	35	6272
1049977	p100	2	TRUE	AUTO	2	2574.229425	37.5535	510.754965	14.762035	2	1	1	1	50	6272
1049977	p100	2	TRUE	AUTO	3	2746.980604	45.7534	1972.385651	14.404346	2	1	1	1	84	6272
1049977	p100	2	TRUE	AUTO	1	2515.379741	34.4447	26.421682	12.697847	2	1	1	1	38	6272
1049977	p100	2	TRUE	AUTO	2	2434.546555	37.2898	347.354676	14.83618	2	1	1	1	39	6272
1049977	p100	2	TRUE	AUTO	3	2662.077420	44.1485	2467.998728	13.415707	2	1	1	1	106	6272
1049977	p100	2	TRUE	Lc0	1	2368.727400	31.5722	23.626386	12.106624	2	1	1	1	29	6272
1049977	p100	2	TRUE	Lc0	2	2547.742466	38.9309	1027.974986	13.799763	2	1	1	1	70	6272
1049977	p100	2	TRUE	Lc0	3	2707.756006	41.9230	1929.517822	14.288759	2	1	1	1	77	6272
1049977	p100	2	TRUE	Lc0	1	2491.038226	32.5496	23.461987	11.949049	2	1	1	1	30	6272
1049977	p100	2	TRUE	Lc0	2	2586.556372	40.5142	874.43787	15.235515	2	1	1	1	72	6272
1049977	p100	2	TRUE	Lc0	3	2529.640004	39.9348	2307.788073	15.248514	2	1	1	1	69	6272
1049977	p100	2	TRUE	Lc0	1	2544.818543	34.8741	24.55918	13.300955	2	1	1	1	35	6272
1049977	p100	2	TRUE	Lc0	2	2517.707398	38.6525	754.698061	13.71252	2	1	1	1	56	6272
1049977	p100	2	TRUE	Lc0	3	2715.058992	43.4240	2770.934172	13.726121	2	1	1	1	116	6272
1049977	p100	2	TRUE	Lc1	1	3244.034150	41.5662	27.849669	15.154649	2	1	1	1	28	6272
1049977	p100	2	TRUE	Lc1	2	3095.123531	50.6328	459.353092	14.43531	2	1	1	1	84	6272
1049977	p100	2	TRUE	Lc1	3	3154.208922	51.0700	572.144445	16.313594	2	1	1	1	67	6272
1049977	p100	2	TRUE	Lc1	1	3283.549266	46.3603	26.128151	15.426429	2	1	1	1	35	6272
1049977	p100	2	TRUE	Lc1	2	3130.064127	51.3190	621.092716	15.622417	2	1	1	1	84	6272
1049977	p100	2	TRUE	Lc1	3	2961.869008	48.1671	1278.798186	14.516069	2	1	1	1	105	6272
1049977	p100	2	TRUE	Lc1	1	3245.487688	46.1720	26.57375	15.038755	2	1	1	1	42	6272
1049977	p100	2	TRUE	Lc1	2	3085.430926	48.0769	838.799262	12.675246	2	1	1	1	103	6272
1049977	p100	2	TRUE	Lc1	3	3092.124959	48.1014	864.565659	16.321784	2	1	1	1	65	6272
1049977	p100	2	TRUE	Lc3	1	2383.210331	31.6016	21.912359	11.944651	2	1	1	1	23	6272
1049977	p100	2	TRUE	Lc3	2	2554.915854	37.7996	697.894032	14.466075	2	1	1	1	59	6272
1049977	p100	2	TRUE	Lc3	3	2504.841901	38.1466	859.344671	14.342332	2	1	1	1	42	6272
1049977	p100	2	TRUE	Lc3	1	2408.122079	31.5114	26.745897	13.689976	2	1	1	1	23	6272
1049977	p100	2	TRUE	Lc3	2	2590.947966	37.8407	693.205841	16.180659	2	1	1	1	48	6272
1049977	p100	2	TRUE	Lc3	3	2611.681212	40.8270	1695.981124	12.629488	2	1	1	1	80	6272
1049977	p100	2	TRUE	Lc3	1	2440.966028	31.4898	25.795045	12.446117	2	1	1	1	27	6272
1049977	p100	2	TRUE	Lc3	2	2502.309989	38.7407	802.151655	13.248311	2	1	1	1	56	6272
1049977	p100	2	TRUE	Lc3	3	2582.885690	41.1495	828.893725	13.663686	2	1	1	1	70	6272
1049977	p100	2	TRUE	Lc4	1	3260.984118	47.0622	27.466212	15.203902	2	1	1	1	60	6272
1049977	p100	2	TRUE	Lc4	2	2959.731490	45.0603	204.038037	14.58541	2	1	1	1	53	6272
1049977	p100	2	TRUE	Lc4	3	2929.654228	47.3887	1346.288548	14.038974	2	1	1	1	91	6272
1049977	p100	2	TRUE	Lc4	1	3294.664304	47.5416	23.289155	14.97305	2	1	1	1	41	6272
1049977	p100	2	TRUE	Lc4	2	2935.199603	48.2583	199.230854	15.573095	2	1	1	1	66	6272
1049977	p100	2	TRUE	Lc4	3	2936.049638	49.7896	1190.041447	15.305772	2	1	1	1	76	6272
1049977	p100	2	TRUE	Lc4	1	3184.069619	46.2269	26.340489	15.417449	2	1	1	1	37	6272
1049977	p100	2	TRUE	Lc4	2	3010.562376	49.5112	337.484166	14.456003	2	1	1	1	56	6272
1049977	p100	2	TRUE	Lc4	3	3010.636099	49.9308	1391.973535	15.423465	2	1	1	1	139	6272
1049977	p100	2	TRUE	LcS	1	2535.783091	34.5006	27.893337	12.724467	2	1	1	1	9	6272
1049977	p100	2	TRUE	LcS	2	2488.231595	36.2192	392.798689	14.812297	2	1	1	1	16	6272
1049977	p100	2	TRUE	LcS	3	2594.833125	40.7231	1491.347309	14.294598	2	1	1	1	17	6272
1049977	p100	2	TRUE	LcS	1	2542.201333	37.4555	26.964745	12.376201	2	1	1	1	17	6272
1049977	p100	2	TRUE	LcS	2	2554.371187	38.2349	330.818951	15.261089	2	1	1	1	22	6272
1049977	p100	2	TRUE	LcS	3	2724.816266	41.8731	1822.589535	14.534418	2	1	1	1	8	6272
1049977	p100	2	TRUE	LcS	1	2482.683267	33.6310	22.498375	12.095087	2	1	1	1	11	6272
1049977	p100	2	TRUE	LcS	2	2642.421586	38.8241	273.80789	12.741201	2	1	1	1	19	6272
1049977	p100	2	TRUE	LcS	3	2532.607716	39.3878	704.213027	14.615396	2	1	1	1	26	6272
1049977	p100	2	TRUE	WORKER	1	3196.321557	46.4465	28.379409	13.964462	2	1	1	1	619	6272
1049977	p100	2	TRUE	WORKER	2	3010.458329	47.5396	493.802653	13.598375	2	1	1	1	863	6272
1049977	p100	2	TRUE	WORKER	3	3155.705036	54.0425	733.03037	14.510788	2	1	1	1	854	6272
1049977	p100	2	TRUE	WORKER	1	3361.526040	51.0122	24.777158	15.007331	2	1	1	1	581	6272
1049977	p100	2	TRUE	WORKER	2	2934.072457	48.5043	437.770034	13.985697	2	1	1	1	676	6272
1049977	p100	2	TRUE	WORKER	3	2977.919512	50.0671	1594.749183	13.792486	2	1	1	1	1028	6272
1049977	p100	2	TRUE	WORKER	1	3627.843317	52.2141	30.288382	15.511564	2	1	1	1	714	6272
1049977	p100	2	TRUE	WORKER	2	3212.644118	52.0876	582.73877	14.427712	2	1	1	1	1086	6272
1049977	p100	2	TRUE	WORKER	3	3391.435824	56.7190	2215.052988	13.438387	2	1	1	1	1286	6272
1049978	p100	1	TRUE	AUTO	1	2304.771281	38.6603	18.536693	13.321124	2	1	1	1	38	6272
1049978	p100	1	TRUE	AUTO	2	2229.430057	40.3015	929.437852	12.805822	2	1	1	1	89	6272
1049978	p100	1	TRUE	AUTO	3	2593.330942	45.7014	3235.056658	14.013472	2	1	1	1	124	6272
1049978	p100	1	TRUE	AUTO	1	2614.043028	47.3338	18.82821	13.898195	2	1	1	1	61	6272
1049978	p100	1	TRUE	AUTO	2	2367.801926	40.1368	1473.884003	14.062984	2	1	1	1	112	6272
1049978	p100	1	TRUE	AUTO	3	2823.187600	51.1582	4209.505566	13.314902	2	1	1	1	186	6272
1049978	p100	1	TRUE	AUTO	1	2696.530962	48.1975	19.622843	13.707679	2	1	1	1	36	6272
1049978	p100	1	TRUE	AUTO	2	2677.465048	48.1455	1502.261555	12.935167	2	1	1	1	133	6272
1049978	p100	1	TRUE	AUTO	3	3075.962284	56.9258	4327.122303	13.988051	2	1	1	1	235	6272
1049978	p100	1	TRUE	Lc0	1	2304.542255	37.8358	17.224057	13.354713	2	1	1	1	38	6272
1049978	p100	1	TRUE	Lc0	2	2448.263322	42.7064	1125.42774	13.81296	2	1	1	1	106	6272
1049978	p100	1	TRUE	Lc0	3	2388.574085	44.0162	1362.080782	13.131406	2	1	1	1	104	6272
1049978	p100	1	TRUE	Lc0	1	2182.865916	35.9525	20.399308	13.860075	2	1	1	1	35	6272
1049978	p100	1	TRUE	Lc0	2	2350.287688	41.6348	1202.033407	13.391059	2	1	1	1	102	6272
1049978	p100	1	TRUE	Lc0	3	2416.683484	43.4681	3342.322157	14.024326	2	1	1	1	132	6272
1049978	p100	1	TRUE	Lc0	1	2177.345855	36.8662	19.791692	12.81495	2	1	1	1	43	6272
1049978	p100	1	TRUE	Lc0	2	2359.826305	42.6779	943.312674	12.988085	2	1	1	1	104	6272
1049978	p100	1	TRUE	Lc0	3	2576.650763	47.1063	2823.066949	13.427745	2	1	1	1	122	6272
1049978	p100	1	TRUE	Lc1	1	2536.959875	45.6142	20.934937	16.515497	2	1	1	1	61	6272
1049978	p100	1	TRUE	Lc1	2	2808.938112	52.5072	1495.739517	13.418476	2	1	1	1	165	6272
1049978	p100	1	TRUE	Lc1	3	2940.418377	56.5680	3712.067687	15.036979	2	1	1	1	193	6272
1049978	p100	1	TRUE	Lc1	1	2570.115081	46.4465	20.890925	14.747501	2	1	1	1	48	6272
1049978	p100	1	TRUE	Lc1	2	2618.580247	47.0808	1539.597331	14.190565	2	1	1	1	133	6272
1049978	p100	1	TRUE	Lc1	3	2929.495871	54.2817	3526.752342	13.601759	2	1	1	1	224	6272
1049978	p100	1	TRUE	Lc1	1	2634.276227	47.3759	19.682948	13.583591	2	1	1	1	60	6272
1049978	p100	1	TRUE	Lc1	2	2616.217894	46.4603	1589.301356	12.521833	2	1	1	1	147	6272
1049978	p100	1	TRUE	Lc1	3	2820.086607	54.9033	3241.414282	13.66538	2	1	1	1	177	6272
1049978	p100	1	TRUE	Lc3	1	2122.255511	35.3084	17.84607	12.518983	2	1	1	1	39	6272
1049978	p100	1	TRUE	Lc3	2	2351.131061	40.9182	1157.001266	13.048914	2	1	1	1	96	6272
1049978	p100	1	TRUE	Lc3	3	2613.564334	46.3328	3574.785283	13.707541	2	1	1	1	150	6272
1049978	p100	1	TRUE	Lc3	1	2336.040552	37.8878	19.500905	13.229524	2	1	1	1	32	6272
1049978	p100	1	TRUE	Lc3	2	2295.478468	39.6221	969.9729	12.669613	2	1	1	1	99	6272
1049978	p100	1	TRUE	Lc3	3	2574.798715	47.0240	2794.834188	14.603426	2	1	1	1	149	6272
1049978	p100	1	TRUE	Lc3	1	2268.877947	34.8349	19.85099	13.170305	2	1	1	1	46	6272
1049978	p100	1	TRUE	Lc3	2	2400.319812	42.4966	1177.407768	13.331328	2	1	1	1	84	6272
1049978	p100	1	TRUE	Lc3	3	2643.027304	46.6544	3169.224067	14.794328	2	1	1	1	135	6272
1049978	p100	1	TRUE	Lc4	1	2607.306256	44.1466	20.00051	13.402957	2	1	1	1	66	6272
1049978	p100	1	TRUE	Lc4	2	2632.776492	48.1338	1081.296769	14.444766	2	1	1	1	134	6272
1049978	p100	1	TRUE	Lc4	3	2767.733019	51.1641	4269.554066	13.163743	2	1	1	1	203	6272
1049978	p100	1	TRUE	Lc4	1	2533.895744	46.0691	18.890935	14.253209	2	1	1	1	51	6272
1049978	p100	1	TRUE	Lc4	2	2716.987286	48.9936	1678.5975	13.263213	2	1	1	1	173	6272
1049978	p100	1	TRUE	Lc4	3	2722.282335	50.5877	3829.722186	14.754212	2	1	1	1	175	6272
1049978	p100	1	TRUE	Lc4	1	2775.130337	49.7916	21.345003	14.226581	2	1	1	1	69	6272
1049978	p100	1	TRUE	Lc4	2	2596.369539	47.4975	1100.516126	14.102199	2	1	1	1	122	6272
1049978	p100	1	TRUE	Lc4	3	2913.624799	53.9033	3750.4354	13.957177	2	1	1	1	200	6272
1049978	p100	1	TRUE	LcS	1	2305.033390	38.4996	20.139742	13.120763	2	1	1	1	17	6272
1049978	p100	1	TRUE	LcS	2	2326.806855	41.2838	1008.105034	12.703789	2	1	1	1	27	6272
1049978	p100	1	TRUE	LcS	3	2646.586443	47.6249	3104.168737	13.665507	2	1	1	1	20	6272
1049978	p100	1	TRUE	LcS	1	2303.631580	36.8682	19.612621	12.77965	2	1	1	1	25	6272
1049978	p100	1	TRUE	LcS	2	2361.887720	41.2544	1279.775524	13.156345	2	1	1	1	16	6272
1049978	p100	1	TRUE	LcS	3	2538.102582	44.2083	3356.509384	14.320362	2	1	1	1	24	6272
1049978	p100	1	TRUE	LcS	1	2291.139104	37.8113	21.101345	12.908414	2	1	1	1	25	6272
1049978	p100	1	TRUE	LcS	2	2358.849181	42.9995	1283.309498	13.09748	2	1	1	1	24	6272
1049978	p100	1	TRUE	LcS	3	2417.583354	42.8544	3215.51189	13.588701	2	1	1	1	20	6272
1049978	p100	1	TRUE	WORKER	1	2765.554163	52.7994	19.008027	14.028988	2	1	1	1	628	6272
1049978	p100	1	TRUE	WORKER	2	2856.111659	52.7543	1403.765742	13.286938	2	1	1	1	1270	6272
1049978	p100	1	TRUE	WORKER	3	3328.645649	62.6718	3544.551923	13.787451	2	1	1	1	1790	6272
1049978	p100	1	TRUE	WORKER	1	2622.337229	49.6426	21.819949	13.548953	2	1	1	1	588	6272
1049978	p100	1	TRUE	WORKER	2	2765.297682	50.0151	1097.99032	12.615841	2	1	1	1	1216	6272
1049978	p100	1	TRUE	WORKER	3	3032.025925	56.0592	3777.383585	13.425685	2	1	1	1	1463	6272
1049978	p100	1	TRUE	WORKER	1	2769.823235	51.6445	19.857922	13.411568	2	1	1	1	634	6272
1049978	p100	1	TRUE	WORKER	2	2777.968529	51.6759	1074.836658	13.08615	2	1	1	1	1110	6272
1049978	p100	1	TRUE	WORKER	3	3133.764755	58.8895	4431.417778	13.415422	2	1	1	1	1586	6272
1049978	p100	2	TRUE	AUTO	1	2222.748599	36.9417	19.605183	13.410735	2	1	1	1	52	6272
1049978	p100	2	TRUE	AUTO	2	2380.974495	41.5623	960.755911	13.345773	2	1	1	1	103	6272
1049978	p100	2	TRUE	AUTO	3	2680.198553	48.6553	3579.839534	13.999062	2	1	1	1	172	6272
1049978	p100	2	TRUE	AUTO	1	1996.280571	34.7506	17.324917	13.012925	2	1	1	1	42	6272
1049978	p100	2	TRUE	AUTO	2	2407.960637	42.0927	1348.338696	13.241825	2	1	1	1	118	6272
1049978	p100	2	TRUE	AUTO	3	2424.893754	44.0515	3097.754311	13.698808	2	1	1	1	126	6272
1049978	p100	2	TRUE	AUTO	1	2054.513790	33.2231	18.761358	13.564271	2	1	1	1	30	6272
1049978	p100	2	TRUE	AUTO	2	2677.373334	49.2779	1369.831693	13.590586	2	1	1	1	129	6272
1049978	p100	2	TRUE	AUTO	3	2516.404797	46.7004	3887.856976	13.591497	2	1	1	1	139	6272
1049978	p100	2	TRUE	Lc0	1	2227.102910	33.7016	19.501843	13.310774	2	1	1	1	44	6272
1049978	p100	2	TRUE	Lc0	2	2356.938866	41.0593	792.712547	14.250017	2	1	1	1	77	6272
1049978	p100	2	TRUE	Lc0	3	2702.166752	50.3406	4210.134218	13.397192	2	1	1	1	187	6272
1049978	p100	2	TRUE	Lc0	1	2275.850235	37.8554	18.925086	13.136254	2	1	1	1	59	6272
1049978	p100	2	TRUE	Lc0	2	2319.554344	41.6525	1446.096624	13.280861	2	1	1	1	112	6272
1049978	p100	2	TRUE	Lc0	3	2518.325156	45.0995	3267.404426	13.494675	2	1	1	1	134	6272
1049978	p100	2	TRUE	Lc0	1	2312.662106	37.9045	17.285392	13.145396	2	1	1	1	52	6272
1049978	p100	2	TRUE	Lc0	2	2327.297785	40.3329	1432.384078	13.040715	2	1	1	1	84	6272
1049978	p100	2	TRUE	Lc0	3	2572.175101	45.7818	2968.228173	14.344166	2	1	1	1	143	6272
1049978	p100	2	TRUE	Lc1	1	2610.529823	46.7916	18.696922	14.065641	2	1	1	1	63	6272
1049978	p100	2	TRUE	Lc1	2	2628.554348	46.3995	954.082607	13.106664	2	1	1	1	123	6272
1049978	p100	2	TRUE	Lc1	3	2942.711812	55.6101	4056.839806	13.397687	2	1	1	1	225	6272
1049978	p100	2	TRUE	Lc1	1	2664.925117	48.2132	18.906622	14.397451	2	1	1	1	45	6272
1049978	p100	2	TRUE	Lc1	2	2817.447093	50.7406	1302.278013	13.890181	2	1	1	1	136	6272
1049978	p100	2	TRUE	Lc1	3	2621.507059	49.8749	2763.69366	13.522739	2	1	1	1	152	6272
1049978	p100	2	TRUE	Lc1	1	2599.453023	46.3632	18.936268	13.600314	2	1	1	1	43	6272
1049978	p100	2	TRUE	Lc1	2	2697.382835	47.8210	1587.736093	13.493991	2	1	1	1	140	6272
1049978	p100	2	TRUE	Lc1	3	2893.035689	53.8308	3869.00922	13.57986	2	1	1	1	182	6272
1049978	p100	2	TRUE	Lc3	1	2209.719349	38.2878	19.144901	13.150891	2	1	1	1	47	6272
1049978	p100	2	TRUE	Lc3	2	2300.740197	41.2721	1320.411164	13.380713	2	1	1	1	93	6272
1049978	p100	2	TRUE	Lc3	3	2736.720348	48.9387	3687.651271	14.525568	2	1	1	1	156	6272
1049978	p100	2	TRUE	Lc3	1	2271.707720	36.4525	20.417797	12.993345	2	1	1	1	35	6272
1049978	p100	2	TRUE	Lc3	2	2377.997869	41.0093	1610.334646	13.298905	2	1	1	1	114	6272
1049978	p100	2	TRUE	Lc3	3	2460.995707	45.4024	3679.614994	13.807532	2	1	1	1	142	6272
1049978	p100	2	TRUE	Lc3	1	2250.666442	37.6682	20.02622	12.733059	2	1	1	1	45	6272
1049978	p100	2	TRUE	Lc3	2	2380.363957	41.8583	1439.22236	13.08093	2	1	1	1	93	6272
1049978	p100	2	TRUE	Lc3	3	2287.067179	40.7584	2220.012366	15.766362	2	1	1	1	113	6272
1049978	p100	2	TRUE	Lc4	1	2796.543519	48.3494	21.381293	13.780845	2	1	1	1	69	6272
1049978	p100	2	TRUE	Lc4	2	2579.821844	47.4857	1023.649253	13.131799	2	1	1	1	117	6272
1049978	p100	2	TRUE	Lc4	3	2853.291963	52.8219	2974.300247	13.992804	2	1	1	1	167	6272
1049978	p100	2	TRUE	Lc4	1	2701.491590	45.8426	20.15009	13.1148	2	1	1	1	67	6272
1049978	p100	2	TRUE	Lc4	2	2604.200339	46.9446	1510.695731	13.144418	2	1	1	1	135	6272
1049978	p100	2	TRUE	Lc4	3	2980.020311	54.6817	3691.436229	14.437098	2	1	1	1	231	6272
1049978	p100	2	TRUE	Lc4	1	2589.281045	47.3446	16.497867	14.015454	2	1	1	1	45	6272
1049978	p100	2	TRUE	Lc4	2	2562.552899	47.8936	1505.123295	12.747978	2	1	1	1	114	6272
1049978	p100	2	TRUE	Lc4	3	2776.599982	52.6700	3346.371899	12.774153	2	1	1	1	205	6272
1049978	p100	2	TRUE	LcS	1	2148.966964	35.3310	18.753848	12.761213	2	1	1	1	26	6272
1049978	p100	2	TRUE	LcS	2	2440.203761	42.8426	1115.007426	13.274212	2	1	1	1	27	6272
1049978	p100	2	TRUE	LcS	3	2486.538046	44.1946	2944.419721	12.617793	2	1	1	1	22	6272
1049978	p100	2	TRUE	LcS	1	2191.626785	36.0917	19.625584	13.224571	2	1	1	1	21	6272
1049978	p100	2	TRUE	LcS	2	2358.568695	42.4838	1753.719306	12.777228	2	1	1	1	20	6272
1049978	p100	2	TRUE	LcS	3	2517.385988	45.2005	4011.886509	13.665818	2	1	1	1	20	6272
1049978	p100	2	TRUE	LcS	1	2232.320690	36.0143	19.847747	13.227364	2	1	1	1	30	6272
1049978	p100	2	TRUE	LcS	2	2337.426230	41.8054	1154.31473	13.282265	2	1	1	1	18	6272
1049978	p100	2	TRUE	LcS	3	2722.913574	48.3240	3184.011567	14.404387	2	1	1	1	27	6272
1049978	p100	2	TRUE	WORKER	1	2602.549471	45.0485	19.435322	13.831995	2	1	1	1	674	6272
1049978	p100	2	TRUE	WORKER	2	2837.292572	53.8504	1262.532164	13.222465	2	1	1	1	1239	6272
1049978	p100	2	TRUE	WORKER	3	2994.944123	56.4611	4641.600862	13.462226	2	1	1	1	1528	6272
1049978	p100	2	TRUE	WORKER	1	2721.125405	49.1739	21.173851	13.730117	2	1	1	1	623	6272
1049978	p100	2	TRUE	WORKER	2	2934.410296	52.2327	1771.419062	13.793298	2	1	1	1	1327	6272
1049978	p100	2	TRUE	WORKER	3	3071.452642	57.4219	3580.147992	13.455949	2	1	1	1	1617	6272
1049978	p100	2	TRUE	WORKER	1	2746.580149	50.5808	25.042506	13.719529	2	1	1	1	643	6272
1049978	p100	2	TRUE	WORKER	2	2701.383779	50.2700	1198.962487	12.889241	2	1	1	1	1217	6272
1049978	p100	2	TRUE	WORKER	3	2810.129482	53.6690	4279.140582	13.456284	2	1	1	1	1421	6272
1049979	k40	1	TRUE	AUTO	1	9261.979334	74.2315	144.946113	90.053786	3	1	1	1	142	6272
1049979	k40	1	TRUE	AUTO	2	8829.508125	93.9166	6772.7836	68.824909	3	1	1	1	287	6272
1049979	k40	1	TRUE	AUTO	3	8663.884362	99.8263	14376.582198	49.592139	3	1	1	1	322	6272
1049979	k40	1	TRUE	AUTO	1	8770.397405	73.7413	179.759396	50.493388	3	1	1	1	155	6272
1049979	k40	1	TRUE	AUTO	2	9014.987847	89.7676	6303.246801	65.715481	3	1	1	1	253	6272
1049979	k40	1	TRUE	AUTO	3	9431.466465	97.9263	14067.775484	73.434847	3	1	1	1	290	6272
1049979	k40	1	TRUE	AUTO	1	9943.424398	81.3412	151.612224	89.16946	3	1	1	1	198	6272
1049979	k40	1	TRUE	AUTO	2	8972.331566	89.6735	6527.423783	77.824161	3	1	1	1	272	6272
1049979	k40	1	TRUE	AUTO	3	9752.182246	106.7507	15548.137747	83.596593	3	1	1	1	361	6272
1049979	k40	1	TRUE	Lc0	1	8414.201489	73.5472	110.442948	49.233821	3	1	1	1	155	6272
1049979	k40	1	TRUE	Lc0	2	8479.729750	85.4245	5257.951937	71.441368	3	1	1	1	220	6272
1049979	k40	1	TRUE	Lc0	3	8676.025385	98.5734	14226.047715	74.006723	3	1	1	1	324	6272
1049979	k40	1	TRUE	Lc0	1	8788.786586	70.7296	156.453406	68.597182	3	1	1	1	144	6272
1049979	k40	1	TRUE	Lc0	2	8733.325798	90.8960	6677.265657	51.441456	3	1	1	1	256	6272
1049979	k40	1	TRUE	Lc0	3	9599.780755	91.4784	16983.706626	66.544935	3	1	1	1	257	6272
1049979	k40	1	TRUE	Lc0	1	8391.432468	76.1736	134.184476	71.208534	3	1	1	1	166	6272
1049979	k40	1	TRUE	Lc0	2	9192.634049	89.8323	6606.372025	69.273597	3	1	1	1	275	6272
1049979	k40	1	TRUE	Lc0	3	8711.814080	93.0489	12176.920556	64.204158	3	1	1	1	265	6272
1049979	k40	1	TRUE	Lc1	1	8729.459157	90.9735	170.725904	78.098588	3	1	1	1	264	6272
1049979	k40	1	TRUE	Lc1	2	9816.488346	107.0331	8259.775704	80.755214	3	1	1	1	473	6272
1049979	k40	1	TRUE	Lc1	3	9065.690124	102.0047	14700.575078	74.099553	3	1	1	1	481	6272
1049979	k40	1	TRUE	Lc1	1	9328.591171	89.8480	169.697129	69.845027	3	1	1	1	261	6272
1049979	k40	1	TRUE	Lc1	2	9234.626218	98.5440	6706.648904	67.718596	3	1	1	1	385	6272
1049979	k40	1	TRUE	Lc1	3	9170.225380	106.4439	13645.055139	60.295499	3	1	1	1	546	6272
1049979	k40	1	TRUE	Lc1	1	9165.202111	89.2529	142.987736	69.272558	3	1	1	1	245	6272
1049979	k40	1	TRUE	Lc1	2	8898.100828	97.1597	5229.342308	66.327536	3	1	1	1	337	6272
1049979	k40	1	TRUE	Lc1	3	9600.478313	103.6576	11961.914685	81.676229	3	1	1	1	445	6272
1049979	k40	1	TRUE	Lc3	1	9057.487675	76.4374	153.780645	50.326779	3	1	1	1	188	6272
1049979	k40	1	TRUE	Lc3	2	8895.402627	89.9578	6310.76597	56.5306	3	1	1	1	267	6272
1049979	k40	1	TRUE	Lc3	3	8511.825301	96.9008	12382.37556	77.249018	3	1	1	1	304	6272
1049979	k40	1	TRUE	Lc3	1	8563.776511	75.6109	107.400637	53.797834	3	1	1	1	157	6272
1049979	k40	1	TRUE	Lc3	2	8606.971446	92.0166	6811.332056	85.838477	3	1	1	1	248	6272
1049979	k40	1	TRUE	Lc3	3	8964.926697	95.9724	13537.575888	70.07312	3	1	1	1	301	6272
1049979	k40	1	TRUE	Lc3	1	9432.690940	78.6687	211.681235	60.008645	3	1	1	1	168	6272
1049979	k40	1	TRUE	Lc3	2	9365.097578	88.7382	6114.945962	65.588773	3	1	1	1	260	6272
1049979	k40	1	TRUE	Lc3	3	9100.047056	99.4930	13938.483567	67.216982	3	1	1	1	335	6272
1049979	k40	1	TRUE	Lc4	1	8200.083458	86.6882	157.706307	69.318293	3	1	1	1	225	6272
1049979	k40	1	TRUE	Lc4	2	9198.919780	104.2302	7178.875778	65.963584	3	1	1	1	430	6272
1049979	k40	1	TRUE	Lc4	3	10167.251333	111.5693	14550.409748	68.435518	3	1	1	1	581	6272
1049979	k40	1	TRUE	Lc4	1	9998.399600	95.7264	231.848535	96.367377	3	1	1	1	307	6272
1049979	k40	1	TRUE	Lc4	2	9449.358742	101.1292	6914.012921	86.678542	3	1	1	1	444	6272
1049979	k40	1	TRUE	Lc4	3	9475.381377	109.6438	15571.756832	90.53276	3	1	1	1	537	6272
1049979	k40	1	TRUE	Lc4	1	10211.375444	86.7127	162.552447	93.620554	3	1	1	1	213	6272
1049979	k40	1	TRUE	Lc4	2	9274.811610	95.4371	5683.834837	63.136965	3	1	1	1	351	6272
1049979	k40	1	TRUE	Lc4	3	9162.762462	104.5390	12744.749667	66.057449	3	1	1	1	396	6272
1049979	k40	1	TRUE	LcS	1	9054.466174	74.2550	138.626755	60.783373	3	1	1	1	40	6272
1049979	k40	1	TRUE	LcS	2	8070.401540	83.6853	5699.964976	58.544021	3	1	1	1	30	6272
1049979	k40	1	TRUE	LcS	3	8668.566611	95.4969	14006.101799	51.621629	3	1	1	1	23	6272
1049979	k40	1	TRUE	LcS	1	8227.983979	80.9246	217.907067	61.952387	3	1	1	1	47	6272
1049979	k40	1	TRUE	LcS	2	8602.132831	87.8461	6486.780506	109.416613	3	1	1	1	43	6272
1049979	k40	1	TRUE	LcS	3	9573.968346	103.1155	14493.067035	59.008456	3	1	1	1	36	6272
1049979	k40	1	TRUE	LcS	1	7993.892584	73.6727	123.962466	54.683456	3	1	1	1	34	6272
1049979	k40	1	TRUE	LcS	2	8692.226838	86.8578	5572.027322	91.867837	3	1	1	1	37	6272
1049979	k40	1	TRUE	LcS	3	9534.267359	108.3184	17428.221964	77.407393	3	1	1	1	23	6272
1049979	k40	1	TRUE	WORKER	1	9166.134000	91.2921	143.473415	76.485634	3	1	1	1	1979	6272
1049979	k40	1	TRUE	WORKER	2	9331.444410	102.3890	7274.404331	78.156338	3	1	1	1	2776	6272
1049979	k40	1	TRUE	WORKER	3	9038.722092	104.3527	13819.390167	81.464624	3	1	1	1	2989	6272
1049979	k40	1	TRUE	WORKER	1	7977.740139	85.1941	144.772333	62.443077	3	1	1	1	1760	6272
1049979	k40	1	TRUE	WORKER	2	9871.818644	103.6851	6877.418483	104.665364	3	1	1	1	2734	6272
1049979	k40	1	TRUE	WORKER	3	9532.132744	102.1047	12406.716289	80.700495	3	1	1	1	2807	6272
1049979	k40	1	TRUE	WORKER	1	9864.093531	92.9283	167.360868	76.790114	3	1	1	1	2015	6272
1049979	k40	1	TRUE	WORKER	2	10015.450613	102.2743	7404.1139	79.80993	3	1	1	1	2732	6272
1049979	k40	1	TRUE	WORKER	3	9556.436340	107.4086	16521.627362	74.101443	3	1	1	1	3165	6272
1049979	k40	2	TRUE	AUTO	1	9025.484491	79.1834	159.945292	55.713143	3	1	1	1	168	6272
1049979	k40	2	TRUE	AUTO	2	8982.453397	92.5901	7381.293188	70.833882	3	1	1	1	253	6272
1049979	k40	2	TRUE	AUTO	3	9062.022977	98.4018	13878.526262	110.337857	3	1	1	1	313	6272
1049979	k40	2	TRUE	AUTO	1	9305.571740	82.5745	147.207124	69.141173	3	1	1	1	175	6272
1049979	k40	2	TRUE	AUTO	2	9059.504783	94.5421	7268.965741	72.020668	3	1	1	1	294	6272
1049979	k40	2	TRUE	AUTO	3	8761.966100	96.2067	12983.068985	79.254634	3	1	1	1	307	6272
1049979	k40	2	TRUE	AUTO	1	9616.845819	77.2952	146.772449	47.971274	3	1	1	1	172	6272
1049979	k40	2	TRUE	AUTO	2	8651.455565	93.6764	6092.669876	66.285681	3	1	1	1	225	6272
1049979	k40	2	TRUE	AUTO	3	9088.087327	105.1802	15471.213471	82.602801	3	1	1	1	317	6272
1049979	k40	2	TRUE	Lc0	1	8256.949763	69.9227	109.244145	48.36486	3	1	1	1	151	6272
1049979	k40	2	TRUE	Lc0	2	8595.714947	90.2039	6429.933013	70.054422	3	1	1	1	238	6272
1049979	k40	2	TRUE	Lc0	3	8257.575230	94.6911	13848.270064	90.825608	3	1	1	1	300	6272
1049979	k40	2	TRUE	Lc0	1	8099.931795	71.4727	120.926403	54.262523	3	1	1	1	154	6272
1049979	k40	2	TRUE	Lc0	2	9436.122378	87.2039	7193.379359	75.34309	3	1	1	1	247	6272
1049979	k40	2	TRUE	Lc0	3	9402.758775	96.8479	13373.786421	60.700397	3	1	1	1	296	6272
1049979	k40	2	TRUE	Lc0	1	8393.516773	73.3580	139.859135	66.718586	3	1	1	1	129	6272
1049979	k40	2	TRUE	Lc0	2	9823.503345	92.2989	7114.781798	75.440076	3	1	1	1	271	6272
1049979	k40	2	TRUE	Lc0	3	8422.003663	99.7989	14107.784536	60.696542	3	1	1	1	301	6272
1049979	k40	2	TRUE	Lc1	1	9227.036007	85.9480	163.720557	69.252034	3	1	1	1	223	6272
1049979	k40	2	TRUE	Lc1	2	9507.049702	103.3586	7208.017698	52.165084	3	1	1	1	399	6272
1049979	k40	2	TRUE	Lc1	3	9460.313846	105.4860	11719.498022	63.354069	3	1	1	1	443	6272
1049979	k40	2	TRUE	Lc1	1	8217.558426	86.2363	108.744228	56.248873	3	1	1	1	215	6272
1049979	k40	2	TRUE	Lc1	2	9843.478799	102.2253	6861.550932	66.909895	3	1	1	1	402	6272
1049979	k40	2	TRUE	Lc1	3	9325.382163	107.4311	13706.330493	59.886167	3	1	1	1	454	6272
1049979	k40	2	TRUE	Lc1	1	9889.914332	91.5029	162.776753	69.853098	3	1	1	1	206	6272
1049979	k40	2	TRUE	Lc1	2	9692.174808	99.5557	6617.478273	65.448957	3	1	1	1	344	6272
1049979	k40	2	TRUE	Lc1	3	9453.514989	103.6949	14241.676349	82.6111	3	1	1	1	498	6272
1049979	k40	2	TRUE	Lc3	1	8907.961538	74.2286	151.95081	59.621386	3	1	1	1	152	6272
1049979	k40	2	TRUE	Lc3	2	8741.483485	92.0901	6962.386346	64.296422	3	1	1	1	270	6272
1049979	k40	2	TRUE	Lc3	3	9207.308532	102.2988	14286.398206	59.429529	3	1	1	1	328	6272
1049979	k40	2	TRUE	Lc3	1	9307.729636	71.4090	145.407174	81.185094	3	1	1	1	142	6272
1049979	k40	2	TRUE	Lc3	2	8233.589798	83.0863	5200.369232	70.726987	3	1	1	1	208	6272
1049979	k40	2	TRUE	Lc3	3	8752.015645	98.3361	12550.954497	52.477558	3	1	1	1	310	6272
1049979	k40	2	TRUE	Lc3	1	8157.463863	72.5541	103.232532	55.982777	3	1	1	1	163	6272
1049979	k40	2	TRUE	Lc3	2	9064.585546	93.9185	7255.833832	48.665988	3	1	1	1	256	6272
1049979	k40	2	TRUE	Lc3	3	9446.220368	100.2106	14376.516417	56.359389	3	1	1	1	311	6272
1049979	k40	2	TRUE	Lc4	1	9158.592764	89.7941	176.477811	84.924582	3	1	1	1	236	6272
1049979	k40	2	TRUE	Lc4	2	9645.579383	101.2165	6781.623325	107.774544	3	1	1	1	421	6272
1049979	k40	2	TRUE	Lc4	3	9445.410605	104.4606	14763.066306	54.953152	3	1	1	1	500	6272
1049979	k40	2	TRUE	Lc4	1	9104.364700	91.2637	168.380577	71.727293	3	1	1	1	230	6272
1049979	k40	2	TRUE	Lc4	2	10008.149164	102.0184	6738.373038	61.074026	3	1	1	1	427	6272
1049979	k40	2	TRUE	Lc4	3	8345.191765	97.8910	10618.599411	68.14995	3	1	1	1	329	6272
1049979	k40	2	TRUE	Lc4	1	10919.907838	91.4166	209.919254	107.151889	3	1	1	1	254	6272
1049979	k40	2	TRUE	Lc4	2	9457.643914	92.3901	5813.784167	76.106514	3	1	1	1	323	6272
1049979	k40	2	TRUE	Lc4	3	10022.858094	110.9634	16577.415391	86.851445	3	1	1	1	548	6272
1049979	k40	2	TRUE	LcS	1	8732.327941	74.4668	152.808675	64.63941	3	1	1	1	37	6272
1049979	k40	2	TRUE	LcS	2	8566.177839	85.8882	5569.096755	75.706656	3	1	1	1	45	6272
1049979	k40	2	TRUE	LcS	3	9309.661460	98.6008	14258.3079	83.160976	3	1	1	1	35	6272
1049979	k40	2	TRUE	LcS	1	8919.755636	72.7698	131.680294	60.776647	3	1	1	1	31	6272
1049979	k40	2	TRUE	LcS	2	8924.584706	87.5951	6060.223477	62.820564	3	1	1	1	37	6272
1049979	k40	2	TRUE	LcS	3	8850.141131	98.6606	13301.38486	59.413671	3	1	1	1	43	6272
1049979	k40	2	TRUE	LcS	1	9463.742166	72.1698	118.956764	64.827762	3	1	1	1	25	6272
1049979	k40	2	TRUE	LcS	2	9876.480964	91.5862	6310.564551	68.713967	3	1	1	1	32	6272
1049979	k40	2	TRUE	LcS	3	8986.770876	97.5293	13416.616996	62.715023	3	1	1	1	40	6272
1049979	k40	2	TRUE	WORKER	1	8345.911292	85.6490	139.012598	61.280997	3	1	1	1	1787	6272
1049979	k40	2	TRUE	WORKER	2	8409.056477	97.1312	6245.280141	72.768181	3	1	1	1	2408	6272
1049979	k40	2	TRUE	WORKER	3	9095.037372	99.9116	11315.055749	64.293341	3	1	1	1	2725	6272
1049979	k40	2	TRUE	WORKER	1	8765.117264	85.0010	165.103403	86.79563	3	1	1	1	1831	6272
1049979	k40	2	TRUE	WORKER	2	9548.879906	101.8831	7464.47271	88.701982	3	1	1	1	2723	6272
1049979	k40	2	TRUE	WORKER	3	9364.152952	103.9194	13072.832423	72.352154	3	1	1	1	2922	6272
1049979	k40	2	TRUE	WORKER	1	9240.274847	92.3803	185.017779	75.659445	3	1	1	1	1998	6272
1049979	k40	2	TRUE	WORKER	2	9335.208447	103.7606	7235.688033	86.388771	3	1	1	1	2713	6272
1049979	k40	2	TRUE	WORKER	3	9793.375531	105.8360	14896.013014	75.192579	3	1	1	1	2984	6272
1049979	k40	3	TRUE	AUTO	1	8343.443244	80.6069	176.759214	68.233141	3	1	1	1	160	6272
1049979	k40	3	TRUE	AUTO	2	8025.481606	82.8824	5363.695028	75.30743	3	1	1	1	221	6272
1049979	k40	3	TRUE	AUTO	3	9754.267849	107.2154	16740.595098	83.358734	3	1	1	1	378	6272
1049979	k40	3	TRUE	AUTO	1	8350.016180	72.6080	167.175879	56.046131	3	1	1	1	157	6272
1049979	k40	3	TRUE	AUTO	2	9180.764904	100.7812	7047.586859	83.752388	3	1	1	1	318	6272
1049979	k40	3	TRUE	AUTO	3	9952.362586	99.9253	15562.460839	73.425302	3	1	1	1	320	6272
1049979	k40	3	TRUE	AUTO	1	9354.697298	75.3021	173.724681	81.549338	3	1	1	1	147	6272
1049979	k40	3	TRUE	AUTO	2	8449.132390	87.4647	6057.88365	47.753782	3	1	1	1	235	6272
1049979	k40	3	TRUE	AUTO	3	7835.285465	92.4333	11473.88712	49.580185	3	1	1	1	267	6272
1049979	k40	3	TRUE	Lc0	1	8330.161744	75.3766	149.730074	50.941765	3	1	1	1	169	6272
1049979	k40	3	TRUE	Lc0	2	8488.318173	81.4657	5030.154949	70.502744	3	1	1	1	192	6272
1049979	k40	3	TRUE	Lc0	3	9711.387113	99.6567	14504.195059	68.884675	3	1	1	1	310	6272
1049979	k40	3	TRUE	Lc0	1	8174.828056	72.3237	144.246234	81.506768	3	1	1	1	141	6272
1049979	k40	3	TRUE	Lc0	2	9582.575006	92.3401	6851.184477	72.341592	3	1	1	1	237	6272
1049979	k40	3	TRUE	Lc0	3	8904.655318	100.0508	14351.597516	80.346863	3	1	1	1	332	6272
1049979	k40	3	TRUE	Lc0	1	8161.513321	73.0972	147.410989	73.217649	3	1	1	1	153	6272
1049979	k40	3	TRUE	Lc0	2	8952.759875	89.7235	6372.7198	73.696684	3	1	1	1	245	6272
1049979	k40	3	TRUE	Lc0	3	8399.968192	92.8352	10979.908436	56.667585	3	1	1	1	267	6272
1049979	k40	3	TRUE	Lc1	1	9207.883419	90.8695	157.882979	64.96087	3	1	1	1	241	6272
1049979	k40	3	TRUE	Lc1	2	10408.926839	106.5468	7870.507436	82.257104	3	1	1	1	473	6272
1049979	k40	3	TRUE	Lc1	3	8820.206776	107.0429	12470.450284	52.589414	3	1	1	1	463	6272
1049979	k40	3	TRUE	Lc1	1	8974.098723	90.6235	150.670679	81.185879	3	1	1	1	223	6272
1049979	k40	3	TRUE	Lc1	2	9866.069217	104.9370	7323.19416	114.644179	3	1	1	1	385	6272
1049979	k40	3	TRUE	Lc1	3	8748.076664	105.0390	14335.877843	79.357389	3	1	1	1	471	6272
1049979	k40	3	TRUE	Lc1	1	9151.677390	93.0411	224.954748	64.632802	3	1	1	1	286	6272
1049979	k40	3	TRUE	Lc1	2	8989.771745	94.5509	5826.147644	60.99707	3	1	1	1	301	6272
1049979	k40	3	TRUE	Lc1	3	9087.066713	100.4930	13633.547001	87.701517	3	1	1	1	462	6272
1049979	k40	3	TRUE	Lc3	1	9014.258232	70.9717	136.437248	72.28354	3	1	1	1	129	6272
1049979	k40	3	TRUE	Lc3	2	8740.605310	86.7451	5833.452961	58.808347	3	1	1	1	240	6272
1049979	k40	3	TRUE	Lc3	3	8880.725964	93.5274	12739.657738	62.651241	3	1	1	1	285	6272
1049979	k40	3	TRUE	Lc3	1	8745.770540	75.1560	123.156275	75.606611	3	1	1	1	192	6272
1049979	k40	3	TRUE	Lc3	2	8519.814414	91.8274	7148.911233	82.228058	3	1	1	1	262	6272
1049979	k40	3	TRUE	Lc3	3	9012.467482	99.4743	15723.90119	110.088294	3	1	1	1	314	6272
1049979	k40	3	TRUE	Lc3	1	9357.863504	74.4658	155.626832	52.452355	3	1	1	1	158	6272
1049979	k40	3	TRUE	Lc3	2	8219.463656	90.3637	6101.373569	74.513152	3	1	1	1	239	6272
1049979	k40	3	TRUE	Lc3	3	9022.915954	105.2135	17383.961094	74.250945	3	1	1	1	388	6272
1049979	k40	3	TRUE	Lc4	1	9416.090892	91.5646	181.612715	46.983639	3	1	1	1	239	6272
1049979	k40	3	TRUE	Lc4	2	9602.767668	100.6243	6262.325221	75.372736	3	1	1	1	365	6272
1049979	k40	3	TRUE	Lc4	3	9938.615098	111.3428	15453.17956	76.838231	3	1	1	1	538	6272
1049979	k40	3	TRUE	Lc4	1	8845.130945	91.3107	139.534545	93.319712	3	1	1	1	229	6272
1049979	k40	3	TRUE	Lc4	2	9308.549463	100.2753	6012.360801	57.629007	3	1	1	1	357	6272
1049979	k40	3	TRUE	Lc4	3	10073.168330	110.9507	16561.796899	81.619801	3	1	1	1	547	6272
1049979	k40	3	TRUE	Lc4	1	9032.588450	87.7931	177.748771	66.270044	3	1	1	1	233	6272
1049979	k40	3	TRUE	Lc4	2	9774.914111	103.7988	6394.89147	68.99368	3	1	1	1	407	6272
1049979	k40	3	TRUE	Lc4	3	9444.443288	108.3341	14568.435598	96.116428	3	1	1	1	467	6272
1049979	k40	3	TRUE	LcS	1	8228.772910	75.3236	154.828559	49.217051	3	1	1	1	35	6272
1049979	k40	3	TRUE	LcS	2	8629.628925	83.8824	5238.994821	64.913004	3	1	1	1	41	6272
1049979	k40	3	TRUE	LcS	3	9710.117581	99.8969	15052.777713	79.411088	3	1	1	1	32	6272
1049979	k40	3	TRUE	LcS	1	8428.021549	77.6315	177.734628	57.630822	3	1	1	1	44	6272
1049979	k40	3	TRUE	LcS	2	9674.472432	94.9617	7683.130727	93.558926	3	1	1	1	38	6272
1049979	k40	3	TRUE	LcS	3	8707.299071	98.8714	14614.95432	60.54168	3	1	1	1	38	6272
1049979	k40	3	TRUE	LcS	1	8450.122902	75.0884	165.021451	60.945735	3	1	1	1	35	6272
1049979	k40	3	TRUE	LcS	2	9617.434705	91.3460	6479.960779	64.218704	3	1	1	1	35	6272
1049979	k40	3	TRUE	LcS	3	9191.474117	99.9645	13888.105449	86.521973	3	1	1	1	25	6272
1049979	k40	3	TRUE	WORKER	1	8774.734877	88.4617	147.701371	68.483944	3	1	1	1	1825	6272
1049979	k40	3	TRUE	WORKER	2	8731.191102	95.7420	6455.648025	66.12957	3	1	1	1	2468	6272
1049979	k40	3	TRUE	WORKER	3	9856.235949	105.4988	13409.025868	90.245819	3	1	1	1	2975	6272
1049979	k40	3	TRUE	WORKER	1	8473.243421	81.9530	164.138571	72.722527	3	1	1	1	1695	6272
1049979	k40	3	TRUE	WORKER	2	9439.970812	98.3616	5651.05182	71.18206	3	1	1	1	2421	6272
1049979	k40	3	TRUE	WORKER	3	9472.912050	102.6527	12873.469656	67.068947	3	1	1	1	2924	6272
1049979	k40	3	TRUE	WORKER	1	8875.659216	88.3058	122.683557	56.41427	3	1	1	1	1933	6272
1049979	k40	3	TRUE	WORKER	2	10304.734370	101.2096	7231.340025	71.742369	3	1	1	1	2609	6272
1049979	k40	3	TRUE	WORKER	3	9060.323779	107.5145	15797.763263	64.712128	3	1	1	1	3121	6272
1049979	k40	4	TRUE	AUTO	1	9062.432333	77.8383	172.823399	73.758478	3	1	1	1	173	6272
1049979	k40	4	TRUE	AUTO	2	8688.131546	84.0128	6095.10006	79.671371	3	1	1	1	226	6272
1049979	k40	4	TRUE	AUTO	3	9708.410995	97.8842	16967.703129	70.157626	3	1	1	1	311	6272
1049979	k40	4	TRUE	AUTO	1	8961.751007	78.0922	160.302352	65.794597	3	1	1	1	163	6272
1049979	k40	4	TRUE	AUTO	2	8272.352205	85.0088	5926.479748	66.506374	3	1	1	1	251	6272
1049979	k40	4	TRUE	AUTO	3	8843.511298	98.2410	13740.256045	88.580495	3	1	1	1	357	6272
1049979	k40	4	TRUE	AUTO	1	9353.050536	80.4736	168.569221	54.723925	3	1	1	1	195	6272
1049979	k40	4	TRUE	AUTO	2	9033.083145	94.1205	7151.754627	54.936095	3	1	1	1	287	6272
1049979	k40	4	TRUE	AUTO	3	9426.539018	100.4655	16678.022079	70.067109	3	1	1	1	329	6272
1049979	k40	4	TRUE	Lc0	1	8303.917516	72.8060	164.054298	88.218802	3	1	1	1	147	6272
1049979	k40	4	TRUE	Lc0	2	8758.003374	87.2225	6067.097269	63.876527	3	1	1	1	242	6272
1049979	k40	4	TRUE	Lc0	3	9851.251062	95.2656	13187.34508	80.862106	3	1	1	1	301	6272
1049979	k40	4	TRUE	Lc0	1	8098.162871	70.7404	126.829543	53.983191	3	1	1	1	129	6272
1049979	k40	4	TRUE	Lc0	2	9347.457658	92.8038	6587.091905	84.189063	3	1	1	1	246	6272
1049979	k40	4	TRUE	Lc0	3	9434.091300	94.5970	12414.659736	85.750016	3	1	1	1	301	6272
1049979	k40	4	TRUE	Lc0	1	9084.920387	79.5412	153.493677	59.480045	3	1	1	1	166	6272
1049979	k40	4	TRUE	Lc0	2	8317.671640	80.0746	5257.240429	54.864339	3	1	1	1	183	6272
1049979	k40	4	TRUE	Lc0	3	10152.226133	108.1301	17756.488964	94.778839	3	1	1	1	359	6272
1049979	k40	4	TRUE	Lc1	1	8827.485826	85.5627	168.678641	75.573263	3	1	1	1	221	6272
1049979	k40	4	TRUE	Lc1	2	9526.986926	101.2037	6353.602494	66.780143	3	1	1	1	391	6272
1049979	k40	4	TRUE	Lc1	3	9529.113507	107.5399	15708.184239	60.786915	3	1	1	1	469	6272
1049979	k40	4	TRUE	Lc1	1	8644.425107	88.5608	132.860728	51.623619	3	1	1	1	215	6272
1049979	k40	4	TRUE	Lc1	2	8858.807874	93.9979	5784.162311	69.05268	3	1	1	1	308	6272
1049979	k40	4	TRUE	Lc1	3	9795.730865	106.7400	13897.594766	88.961255	3	1	1	1	454	6272
1049979	k40	4	TRUE	Lc1	1	9613.237226	91.6411	164.597304	67.32041	3	1	1	1	240	6272
1049979	k40	4	TRUE	Lc1	2	9197.360329	98.5822	5971.462715	67.363846	3	1	1	1	368	6272
1049979	k40	4	TRUE	Lc1	3	9770.248826	106.3694	13667.213679	74.304655	3	1	1	1	470	6272
1049979	k40	4	TRUE	Lc3	1	8150.054667	74.2246	143.769867	40.588206	3	1	1	1	150	6272
1049979	k40	4	TRUE	Lc3	2	8582.887192	86.9421	6353.203898	53.653174	3	1	1	1	229	6272
1049979	k40	4	TRUE	Lc3	3	8907.118293	98.3351	14006.193027	72.582373	3	1	1	1	319	6272
1049979	k40	4	TRUE	Lc3	1	8690.425128	80.8197	142.377017	50.387664	3	1	1	1	179	6272
1049979	k40	4	TRUE	Lc3	2	9356.136279	87.6735	6084.183437	81.344809	3	1	1	1	228	6272
1049979	k40	4	TRUE	Lc3	3	9066.252435	99.0204	13911.379308	79.141347	3	1	1	1	326	6272
1049979	k40	4	TRUE	Lc3	1	9539.532862	73.2178	145.758705	100.857525	3	1	1	1	146	6272
1049979	k40	4	TRUE	Lc3	2	8696.196384	90.0931	6565.050585	79.797973	3	1	1	1	286	6272
1049979	k40	4	TRUE	Lc3	3	9710.570926	99.9832	14245.63087	62.760633	3	1	1	1	324	6272
1049979	k40	4	TRUE	Lc4	1	9265.897962	86.8235	164.197953	54.043132	3	1	1	1	261	6272
1049979	k40	4	TRUE	Lc4	2	9073.463185	98.9881	6436.820111	63.643786	3	1	1	1	327	6272
1049979	k40	4	TRUE	Lc4	3	9807.505987	110.3811	14741.873735	84.760873	3	1	1	1	570	6272
1049979	k40	4	TRUE	Lc4	1	9107.017113	91.1392	144.98896	70.710573	3	1	1	1	300	6272
1049979	k40	4	TRUE	Lc4	2	9285.333213	96.5165	5670.956473	64.595254	3	1	1	1	327	6272
1049979	k40	4	TRUE	Lc4	3	9950.251093	109.6340	14980.334638	83.211044	3	1	1	1	546	6272
1049979	k40	4	TRUE	Lc4	1	8878.755582	91.3901	159.820503	62.946521	3	1	1	1	254	6272
1049979	k40	4	TRUE	Lc4	2	9638.176669	101.5322	6445.69511	67.050543	3	1	1	1	370	6272
1049979	k40	4	TRUE	Lc4	3	9169.566875	105.3664	13824.878598	103.115751	3	1	1	1	426	6272
1049979	k40	4	TRUE	LcS	1	9334.992777	72.8217	127.35532	58.532297	3	1	1	1	37	6272
1049979	k40	4	TRUE	LcS	2	8811.952776	91.4088	6264.925676	69.14531	3	1	1	1	38	6272
1049979	k40	4	TRUE	LcS	3	9003.447437	101.2332	14439.396791	57.018296	3	1	1	1	31	6272
1049979	k40	4	TRUE	LcS	1	7826.093264	73.7070	116.397675	45.03517	3	1	1	1	27	6272
1049979	k40	4	TRUE	LcS	2	8305.861416	83.1412	5762.763597	63.601571	3	1	1	1	26	6272
1049979	k40	4	TRUE	LcS	3	8631.448776	100.1508	12998.708176	75.380759	3	1	1	1	30	6272
1049979	k40	4	TRUE	LcS	1	8632.943822	76.7217	154.152946	69.764692	3	1	1	1	37	6272
1049979	k40	4	TRUE	LcS	2	9430.063422	90.5774	6243.999001	70.804735	3	1	1	1	22	6272
1049979	k40	4	TRUE	LcS	3	8990.328409	97.2156	14104.890745	67.780162	3	1	1	1	23	6272
1049979	k40	4	TRUE	WORKER	1	8282.696886	86.1608	123.927125	61.694223	3	1	1	1	1705	6272
1049979	k40	4	TRUE	WORKER	2	8581.700452	91.5980	5545.919254	77.202048	3	1	1	1	2127	6272
1049979	k40	4	TRUE	WORKER	3	9775.590641	105.6566	13629.037399	66.943638	3	1	1	1	2964	6272
1049979	k40	4	TRUE	WORKER	1	8199.986843	86.3216	123.443295	66.737492	3	1	1	1	1822	6272
1049979	k40	4	TRUE	WORKER	2	9998.446323	103.0292	6716.101341	88.662859	3	1	1	1	2785	6272
1049979	k40	4	TRUE	WORKER	3	7873.933132	102.1890	11957.743411	66.632506	3	1	1	1	2806	6272
1049979	k40	4	TRUE	WORKER	1	9472.335627	91.1529	169.743247	75.869434	3	1	1	1	2043	6272
1049979	k40	4	TRUE	WORKER	2	8630.964528	96.9479	6359.019558	79.609645	3	1	1	1	2507	6272
1049979	k40	4	TRUE	WORKER	3	9291.261286	106.1772	12985.477697	79.517293	3	1	1	1	3009	6272
1049980	k40	1	TRUE	AUTO	1	7999.472691	72.1639	142.678923	61.179592	3	1	1	1	119	6272
1049980	k40	1	TRUE	AUTO	2	9077.581127	85.7147	5689.193101	66.384143	3	1	1	1	236	6272
1049980	k40	1	TRUE	AUTO	3	10356.975851	103.5086	15969.209946	85.360254	3	1	1	1	364	6272
1049980	k40	1	TRUE	AUTO	1	8960.764083	72.4668	124.068114	53.914177	3	1	1	1	145	6272
1049980	k40	1	TRUE	AUTO	2	8680.853463	87.3049	6542.323564	57.482544	3	1	1	1	223	6272
1049980	k40	1	TRUE	AUTO	3	9683.102462	100.6361	14915.103795	89.196627	3	1	1	1	356	6272
1049980	k40	1	TRUE	AUTO	1	9038.913720	80.9304	231.980707	81.717321	3	1	1	1	188	6272
1049980	k40	1	TRUE	AUTO	2	8600.468345	89.6892	6165.166335	49.886997	3	1	1	1	278	6272
1049980	k40	1	TRUE	AUTO	3	9870.316665	101.3645	15688.397999	85.210855	3	1	1	1	341	6272
1049980	k40	1	TRUE	Lc0	1	9187.378677	77.9197	145.556251	62.271578	3	1	1	1	159	6272
1049980	k40	1	TRUE	Lc0	2	8698.840095	86.7323	6207.524861	80.298952	3	1	1	1	240	6272
1049980	k40	1	TRUE	Lc0	3	9306.077268	99.2763	15390.436396	78.901584	3	1	1	1	289	6272
1049980	k40	1	TRUE	Lc0	1	8673.355161	74.8354	155.919546	63.225137	3	1	1	1	156	6272
1049980	k40	1	TRUE	Lc0	2	8677.103706	85.9196	6269.137141	76.969053	3	1	1	1	219	6272
1049980	k40	1	TRUE	Lc0	3	9003.094971	99.5038	14805.891363	102.391674	3	1	1	1	364	6272
1049980	k40	1	TRUE	Lc0	1	8200.652045	74.4041	122.10242	68.215624	3	1	1	1	151	6272
1049980	k40	1	TRUE	Lc0	2	9169.199611	91.7431	6430.756518	75.242282	3	1	1	1	225	6272
1049980	k40	1	TRUE	Lc0	3	9107.414730	96.7969	14220.847814	58.827068	3	1	1	1	279	6272
1049980	k40	1	TRUE	Lc1	1	8840.542407	90.1490	147.625103	103.27438	3	1	1	1	231	6272
1049980	k40	1	TRUE	Lc1	2	9916.699697	101.2783	6772.992356	77.802339	3	1	1	1	412	6272
1049980	k40	1	TRUE	Lc1	3	10020.748638	105.7988	14456.212015	83.257749	3	1	1	1	514	6272
1049980	k40	1	TRUE	Lc1	1	9219.813742	88.6647	156.031839	79.912327	3	1	1	1	244	6272
1049980	k40	1	TRUE	Lc1	2	9619.984715	101.2675	6700.45416	70.936727	3	1	1	1	415	6272
1049980	k40	1	TRUE	Lc1	3	9446.999579	98.0900	13009.336356	74.095637	3	1	1	1	399	6272
1049980	k40	1	TRUE	Lc1	1	8810.626150	88.0176	157.929963	77.192202	3	1	1	1	196	6272
1049980	k40	1	TRUE	Lc1	2	9188.022066	95.9381	6143.788809	82.339444	3	1	1	1	331	6272
1049980	k40	1	TRUE	Lc1	3	9241.484293	100.8773	11856.125923	59.755279	3	1	1	1	419	6272
1049980	k40	1	TRUE	Lc3	1	8928.692762	72.5227	116.300193	51.648122	3	1	1	1	134	6272
1049980	k40	1	TRUE	Lc3	2	8932.019429	88.9000	6904.708199	71.424869	3	1	1	1	259	6272
1049980	k40	1	TRUE	Lc3	3	9544.838460	96.5312	15263.059063	81.565099	3	1	1	1	312	6272
1049980	k40	1	TRUE	Lc3	1	8640.893351	79.2824	152.44777	54.032068	3	1	1	1	163	6272
1049980	k40	1	TRUE	Lc3	2	8344.527600	80.2393	5697.53127	53.672615	3	1	1	1	189	6272
1049980	k40	1	TRUE	Lc3	3	9226.635362	97.7744	14819.610079	85.72946	3	1	1	1	330	6272
1049980	k40	1	TRUE	Lc3	1	7975.623413	71.3649	131.942135	59.537062	3	1	1	1	116	6272
1049980	k40	1	TRUE	Lc3	2	9682.528406	86.6412	6205.564638	85.514916	3	1	1	1	209	6272
1049980	k40	1	TRUE	Lc3	3	9101.316601	97.5656	12638.518098	55.580136	3	1	1	1	300	6272
1049980	k40	1	TRUE	Lc4	1	9482.820598	89.4490	140.435953	95.280379	3	1	1	1	237	6272
1049980	k40	1	TRUE	Lc4	2	9211.188469	98.5146	6689.523623	71.506735	3	1	1	1	377	6272
1049980	k40	1	TRUE	Lc4	3	9582.205701	103.9184	13757.265009	76.568137	3	1	1	1	453	6272
1049980	k40	1	TRUE	Lc4	1	9712.939925	92.1911	175.715916	72.491037	3	1	1	1	255	6272
1049980	k40	1	TRUE	Lc4	2	8991.132099	100.0841	6587.125003	85.132932	3	1	1	1	415	6272
1049980	k40	1	TRUE	Lc4	3	8891.158177	100.7763	12333.998439	71.711636	3	1	1	1	398	6272
1049980	k40	1	TRUE	Lc4	1	9135.394911	90.9313	174.09058	82.892075	3	1	1	1	236	6272
1049980	k40	1	TRUE	Lc4	2	9108.922309	99.2018	6943.412128	73.069187	3	1	1	1	326	6272
1049980	k40	1	TRUE	Lc4	3	9887.517051	107.0223	14827.215139	47.898959	3	1	1	1	450	6272
1049980	k40	1	TRUE	LcS	1	8327.004025	74.6835	130.200862	56.447769	3	1	1	1	29	6272
1049980	k40	1	TRUE	LcS	2	8742.388064	88.4137	6290.988154	54.623054	3	1	1	1	37	6272
1049980	k40	1	TRUE	LcS	3	9422.675664	100.2302	14109.112039	94.678183	3	1	1	1	46	6272
1049980	k40	1	TRUE	LcS	1	8290.787943	72.9472	122.850076	48.501631	3	1	1	1	29	6272
1049980	k40	1	TRUE	LcS	2	10376.712569	94.2273	7142.347523	64.141654	3	1	1	1	33	6272
1049980	k40	1	TRUE	LcS	3	9276.407998	95.2881	12993.773181	80.400626	3	1	1	1	37	6272
1049980	k40	1	TRUE	LcS	1	8375.309464	72.1933	139.818206	57.689782	3	1	1	1	39	6272
1049980	k40	1	TRUE	LcS	2	8710.113272	84.9137	5664.477755	74.673266	3	1	1	1	34	6272
1049980	k40	1	TRUE	LcS	3	9116.406936	96.2940	14814.372754	65.591326	3	1	1	1	37	6272
1049980	k40	1	TRUE	WORKER	1	9016.270730	88.2872	127.626992	59.940411	3	1	1	1	1944	6272
[truncated: 305 more rows]
