# Supplementary material for: Impact study of data locality on task-based applications through the Heteroprio scheduler
Source: PeerJ Comput Sci. 2019 May 6;5:e190. doi: 10.7717/peerj-cs.190 (PMC7924490; doi:10.7717/peerj-cs.190)
Supplement: Supplemental Information 4 [file peerj-cs-05-190-s004.csv]

jobid	arch	nbgpus	uselaheteroprio	pushstrategy	matrix	nbflops	duration	totaltransfergb	duration_FetchingInput	duration_PushingOutput	duration_lapack	closednode_cpu	closednode_gpu	priostep_cpu	priostep_gpu	tasks_different_pushpop	total_nb_tasks
1011889	k40	1	FALSE		/home/bramas/heteroprio_project/qr-mumps/test-cases//TF18/TF18.mtx	225191850379782	1.911E+02	429.0390	21090.292886	211.815698	4103581.8433429995
1011889	k40	1	TRUE	AUTO	/home/bramas/heteroprio_project/qr-mumps/test-cases//TF18/TF18.mtx	225191850379782	1.942E+02	301.8906	31631.14208	203.898106	3858033.421102	1	1	1	2	2939	65168
1011889	k40	1	TRUE	Lc0	/home/bramas/heteroprio_project/qr-mumps/test-cases//TF18/TF18.mtx	225191850379782	1.988E+02	296.8488	26321.279234	262.60487	3797282.009727	1	1	1	2	2988	65168
1011889	k40	1	TRUE	Lc1	/home/bramas/heteroprio_project/qr-mumps/test-cases//TF18/TF18.mtx	225191850379782	1.948E+02	288.8996	29752.534023	203.797139	3826984.2727729995	1	1	1	2	2708	65168
1011889	k40	1	TRUE	Lc3	/home/bramas/heteroprio_project/qr-mumps/test-cases//TF18/TF18.mtx	225191850379782	1.953E+02	294.5147	28297.33748	191.655598	3826774.676686	1	1	1	2	2932	65168
1011889	k40	1	TRUE	Lc4	/home/bramas/heteroprio_project/qr-mumps/test-cases//TF18/TF18.mtx	225191850379782	1.969E+02	288.0538	28635.391776	905.084707	3848807.091059	1	1	1	2	2750	65168
1011889	k40	2	FALSE		/home/bramas/heteroprio_project/qr-mumps/test-cases//TF18/TF18.mtx	225191850379782	1.319E+02	612.2417	77917.929125	531.481035	2958323.7980899997
1011889	k40	2	TRUE	AUTO	/home/bramas/heteroprio_project/qr-mumps/test-cases//TF18/TF18.mtx	225191850379782	1.316E+02	370.2098	59769.075687	425.620678	2728245.0532589997	2	1	1	2	2353	65168
1011889	k40	2	TRUE	Lc0	/home/bramas/heteroprio_project/qr-mumps/test-cases//TF18/TF18.mtx	225191850379782	1.303E+02	399.1858	69930.515014	288.671869	2707856.2119690003	2	1	1	2	3830	65168
1011889	k40	2	TRUE	Lc1	/home/bramas/heteroprio_project/qr-mumps/test-cases//TF18/TF18.mtx	225191850379782	1.339E+02	383.6891	76751.612413	325.859408	2695906.273196	2	1	1	2	2714	65168
1011889	k40	2	TRUE	Lc3	/home/bramas/heteroprio_project/qr-mumps/test-cases//TF18/TF18.mtx	225191850379782	1.326E+02	383.6384	68967.059931	256.076862	2667713.542227	2	1	1	2	2910	65168
1011889	k40	2	TRUE	Lc4	/home/bramas/heteroprio_project/qr-mumps/test-cases//TF18/TF18.mtx	225191850379782	1.325E+02	381.5073	64006.37872	350.422285	2707272.5701140002	2	1	1	2	2754	65168
1011889	k40	3	FALSE		/home/bramas/heteroprio_project/qr-mumps/test-cases//TF18/TF18.mtx	225191850379782	1.039E+02	694.5817	117515.45235	527.9665	2296165.691369
1011889	k40	3	TRUE	AUTO	/home/bramas/heteroprio_project/qr-mumps/test-cases//TF18/TF18.mtx	225191850379782	9.856E+01	427.9998	92189.72376	418.605751	2112812.513009	3	1	1	2	3548	65168
1011889	k40	3	TRUE	Lc0	/home/bramas/heteroprio_project/qr-mumps/test-cases//TF18/TF18.mtx	225191850379782	9.680E+01	415.1409	78373.044931	727.43339	2210982.20942	3	1	1	2	3678	65168
1011889	k40	3	TRUE	Lc1	/home/bramas/heteroprio_project/qr-mumps/test-cases//TF18/TF18.mtx	225191850379782	9.633E+01	422.7637	85926.637028	827.554186	2232215.3427689997	3	1	1	2	2795	65168
1011889	k40	3	TRUE	Lc3	/home/bramas/heteroprio_project/qr-mumps/test-cases//TF18/TF18.mtx	225191850379782	9.886E+01	416.6047	93947.485158	466.354999	2238060.716266	3	1	1	2	2824	65168
1011889	k40	3	TRUE	Lc4	/home/bramas/heteroprio_project/qr-mumps/test-cases//TF18/TF18.mtx	225191850379782	9.966E+01	423.4129	104816.027008	693.042924	2236738.688247	3	1	1	2	2742	65168
1011889	k40	4	FALSE		/home/bramas/heteroprio_project/qr-mumps/test-cases//TF18/TF18.mtx	225191850379782	9.153E+01	759.0939	189119.548843	622.08734	1953990.5019999999
1011889	k40	4	TRUE	AUTO	/home/bramas/heteroprio_project/qr-mumps/test-cases//TF18/TF18.mtx	225191850379782	8.321E+01	471.1229	149260.967768	948.797673	1921543.0319790002	4	1	1	2	3607	65168
1011889	k40	4	TRUE	Lc0	/home/bramas/heteroprio_project/qr-mumps/test-cases//TF18/TF18.mtx	225191850379782	8.406E+01	462.3005	127242.883821	718.361673	2005646.850067	4	1	1	2	3904	65168
1011889	k40	4	TRUE	Lc1	/home/bramas/heteroprio_project/qr-mumps/test-cases//TF18/TF18.mtx	225191850379782	8.132E+01	458.8643	128171.311115	1389.736496	1887814.6708129998	4	1	1	2	3295	65168
1011889	k40	4	TRUE	Lc3	/home/bramas/heteroprio_project/qr-mumps/test-cases//TF18/TF18.mtx	225191850379782	8.014E+01	443.3354	110255.022979	607.164328	1758523.1358829997	4	1	1	2	3464	65168
1011889	k40	4	TRUE	Lc4	/home/bramas/heteroprio_project/qr-mumps/test-cases//TF18/TF18.mtx	225191850379782	7.945E+01	441.1548	123983.21778	596.898204	1744829.3927560002	4	1	1	2	3227	65168
1011890	k40	1	FALSE		/home/bramas/heteroprio_project/qr-mumps/test-cases//TF18/TF18.mtx	225191850379782	1.949E+02	434.1670	29550.628117	226.47378	4068398.760187
1011890	k40	1	TRUE	AUTO	/home/bramas/heteroprio_project/qr-mumps/test-cases//TF18/TF18.mtx	225191850379782	1.857E+02	205.3742	18179.266853	203.159237	4064993.701869	1	1	3	3	1187	65168
1011890	k40	1	TRUE	Lc0	/home/bramas/heteroprio_project/qr-mumps/test-cases//TF18/TF18.mtx	225191850379782	1.977E+02	265.2925	25898.051989	200.770691	3897974.722298	1	1	3	3	2642	65168
1011890	k40	1	TRUE	Lc1	/home/bramas/heteroprio_project/qr-mumps/test-cases//TF18/TF18.mtx	225191850379782	1.844E+02	201.0598	19263.284569	205.104109	4059780.5013350006	1	1	3	3	1222	65168
1011890	k40	1	TRUE	Lc3	/home/bramas/heteroprio_project/qr-mumps/test-cases//TF18/TF18.mtx	225191850379782	1.855E+02	193.4404	19772.499168	237.362418	4126031.191319	1	1	3	3	1183	65168
1011890	k40	1	TRUE	Lc4	/home/bramas/heteroprio_project/qr-mumps/test-cases//TF18/TF18.mtx	225191850379782	1.837E+02	206.0651	16866.610089	217.136771	4035117.446901	1	1	3	3	1214	65168
1011890	k40	2	FALSE		/home/bramas/heteroprio_project/qr-mumps/test-cases//TF18/TF18.mtx	225191850379782	1.314E+02	609.6833	78272.532304	418.568208	2981984.850488
1011890	k40	2	TRUE	AUTO	/home/bramas/heteroprio_project/qr-mumps/test-cases//TF18/TF18.mtx	225191850379782	1.256E+02	287.2813	47944.652788	973.336068	2780284.219114	2	1	3	3	1804	65168
1011890	k40	2	TRUE	Lc0	/home/bramas/heteroprio_project/qr-mumps/test-cases//TF18/TF18.mtx	225191850379782	1.330E+02	353.3436	66746.841644	338.840227	2838747.5030650003	2	1	3	3	3380	65168
1011890	k40	2	TRUE	Lc1	/home/bramas/heteroprio_project/qr-mumps/test-cases//TF18/TF18.mtx	225191850379782	1.251E+02	285.0470	53526.339981	514.237148	2831213.877443	2	1	3	3	1783	65168
1011890	k40	2	TRUE	Lc3	/home/bramas/heteroprio_project/qr-mumps/test-cases//TF18/TF18.mtx	225191850379782	1.233E+02	297.3846	46025.195492	307.593773	2757027.578908	2	1	3	3	1962	65168
1011890	k40	2	TRUE	Lc4	/home/bramas/heteroprio_project/qr-mumps/test-cases//TF18/TF18.mtx	225191850379782	1.232E+02	290.1155	48506.362425	271.402374	2771533.1800980004	2	1	3	3	2004	65168
1011890	k40	3	FALSE		/home/bramas/heteroprio_project/qr-mumps/test-cases//TF18/TF18.mtx	225191850379782	1.073E+02	703.2853	121190.710086	552.074286	2321457.145954
1011890	k40	3	TRUE	AUTO	/home/bramas/heteroprio_project/qr-mumps/test-cases//TF18/TF18.mtx	225191850379782	9.427E+01	347.2765	69803.813032	332.083345	1996511.08482	3	1	3	3	2371	65168
1011890	k40	3	TRUE	Lc0	/home/bramas/heteroprio_project/qr-mumps/test-cases//TF18/TF18.mtx	225191850379782	9.784E+01	433.3099	91174.129609	415.166439	2210720.025376	3	1	3	3	4725	65168
1011890	k40	3	TRUE	Lc1	/home/bramas/heteroprio_project/qr-mumps/test-cases//TF18/TF18.mtx	225191850379782	9.072E+01	376.1227	56940.228522	614.990082	2258110.377676	3	1	3	3	2549	65168
1011890	k40	3	TRUE	Lc3	/home/bramas/heteroprio_project/qr-mumps/test-cases//TF18/TF18.mtx	225191850379782	9.628E+01	398.7620	76990.838017	469.601897	2189923.883725	3	1	3	3	3156	65168
1011890	k40	3	TRUE	Lc4	/home/bramas/heteroprio_project/qr-mumps/test-cases//TF18/TF18.mtx	225191850379782	9.473E+01	354.6334	70343.311075	322.847139	1974898.6923160003	3	1	3	3	2490	65168
1011890	k40	4	FALSE		/home/bramas/heteroprio_project/qr-mumps/test-cases//TF18/TF18.mtx	225191850379782	9.123E+01	756.6970	173595.597122	599.931552	1986052.681332
1011890	k40	4	TRUE	AUTO	/home/bramas/heteroprio_project/qr-mumps/test-cases//TF18/TF18.mtx	225191850379782	8.042E+01	500.0591	124657.751727	597.715076	1712538.2742559998	4	1	3	3	4467	65168
1011890	k40	4	TRUE	Lc0	/home/bramas/heteroprio_project/qr-mumps/test-cases//TF18/TF18.mtx	225191850379782	8.087E+01	517.2101	114875.572604	557.544947	1827144.966345	4	1	3	3	6096	65168
1011890	k40	4	TRUE	Lc1	/home/bramas/heteroprio_project/qr-mumps/test-cases//TF18/TF18.mtx	225191850379782	8.009E+01	442.2842	113943.656412	497.913769	1758593.263102	4	1	3	3	3605	65168
1011890	k40	4	TRUE	Lc3	/home/bramas/heteroprio_project/qr-mumps/test-cases//TF18/TF18.mtx	225191850379782	7.938E+01	469.2292	104174.719071	616.444492	1747790.313673	4	1	3	3	4003	65168
1011890	k40	4	TRUE	Lc4	/home/bramas/heteroprio_project/qr-mumps/test-cases//TF18/TF18.mtx	225191850379782	7.948E+01	437.9694	107293.580454	557.072471	1767282.987493	4	1	3	3	3299	65168
1011891	k40	1	FALSE		/home/bramas/heteroprio_project/qr-mumps/test-cases//TF18/TF18.mtx	225191850379782	1.945E+02	431.5837	28108.60183	240.024257	4071101.732376
1011891	k40	1	TRUE	AUTO	/home/bramas/heteroprio_project/qr-mumps/test-cases//TF18/TF18.mtx	225191850379782	1.971E+02	289.8941	21167.649495	192.542243	3769245.354	1	1	1	1	2543	65168
1011891	k40	1	TRUE	Lc0	/home/bramas/heteroprio_project/qr-mumps/test-cases//TF18/TF18.mtx	225191850379782	1.964E+02	297.4773	27066.903932	205.035979	3939847.728111	1	1	1	1	3153	65168
1011891	k40	1	TRUE	Lc1	/home/bramas/heteroprio_project/qr-mumps/test-cases//TF18/TF18.mtx	225191850379782	1.954E+02	294.4761	30543.834526	205.422169	3919059.150307	1	1	1	1	2908	65168
1011891	k40	1	TRUE	Lc3	/home/bramas/heteroprio_project/qr-mumps/test-cases//TF18/TF18.mtx	225191850379782	1.982E+02	301.9720	33292.154094	202.366188	3859057.301057	1	1	1	1	2958	65168
1011891	k40	1	TRUE	Lc4	/home/bramas/heteroprio_project/qr-mumps/test-cases//TF18/TF18.mtx	225191850379782	1.965E+02	290.1444	25251.602877	198.865809	3789721.765553	1	1	1	1	2694	65168
1011891	k40	2	FALSE		/home/bramas/heteroprio_project/qr-mumps/test-cases//TF18/TF18.mtx	225191850379782	1.304E+02	611.2794	72412.908206	449.745802	2954077.133456
1011891	k40	2	TRUE	AUTO	/home/bramas/heteroprio_project/qr-mumps/test-cases//TF18/TF18.mtx	225191850379782	1.301E+02	373.9616	59217.324453	269.241234	2662078.17843	2	1	1	1	2578	65168
1011891	k40	2	TRUE	Lc0	/home/bramas/heteroprio_project/qr-mumps/test-cases//TF18/TF18.mtx	225191850379782	1.342E+02	380.9531	74731.931449	314.804459	2655973.522056	2	1	1	1	3456	65168
1011891	k40	2	TRUE	Lc1	/home/bramas/heteroprio_project/qr-mumps/test-cases//TF18/TF18.mtx	225191850379782	1.328E+02	394.4431	71189.04892	334.022782	2657813.825555	2	1	1	1	2956	65168
1011891	k40	2	TRUE	Lc3	/home/bramas/heteroprio_project/qr-mumps/test-cases//TF18/TF18.mtx	225191850379782	1.335E+02	371.3380	64188.883805	250.821829	2711608.4244839996	2	1	1	1	2568	65168
1011891	k40	2	TRUE	Lc4	/home/bramas/heteroprio_project/qr-mumps/test-cases//TF18/TF18.mtx	225191850379782	1.310E+02	374.9752	68211.406497	322.660256	2760529.571096	2	1	1	1	2486	65168
1011891	k40	3	FALSE		/home/bramas/heteroprio_project/qr-mumps/test-cases//TF18/TF18.mtx	225191850379782	1.061E+02	700.5042	118812.653631	761.659779	2361219.9582950003
1011891	k40	3	TRUE	AUTO	/home/bramas/heteroprio_project/qr-mumps/test-cases//TF18/TF18.mtx	225191850379782	1.017E+02	441.0175	94197.636733	460.051946	2326930.967683	3	1	1	1	3065	65168
1011891	k40	3	TRUE	Lc0	/home/bramas/heteroprio_project/qr-mumps/test-cases//TF18/TF18.mtx	225191850379782	9.820E+01	403.2594	91789.932747	552.32094	2040062.046154	3	1	1	1	3946	65168
1011891	k40	3	TRUE	Lc1	/home/bramas/heteroprio_project/qr-mumps/test-cases//TF18/TF18.mtx	225191850379782	9.930E+01	400.4976	87995.291634	500.4663	2128317.356087	3	1	1	1	2495	65168
1011891	k40	3	TRUE	Lc4	/home/bramas/heteroprio_project/qr-mumps/test-cases//TF18/TF18.mtx	225191850379782	9.576E+01	429.7835	74878.737961	617.904669	2195364.630534	3	1	1	1	2845	65168
1011891	k40	4	FALSE		/home/bramas/heteroprio_project/qr-mumps/test-cases//TF18/TF18.mtx	225191850379782	9.256E+01	758.8985	182995.645211	959.878737	2014331.0145969999
1011891	k40	4	TRUE	AUTO	/home/bramas/heteroprio_project/qr-mumps/test-cases//TF18/TF18.mtx	225191850379782	7.955E+01	439.8519	113778.227153	553.629851	1779651.209963	4	1	1	1	3018	65168
1011891	k40	4	TRUE	Lc0	/home/bramas/heteroprio_project/qr-mumps/test-cases//TF18/TF18.mtx	225191850379782	8.166E+01	471.6302	135053.796909	833.966769	1882566.8177959998	4	1	1	1	4550	65168
1011891	k40	4	TRUE	Lc1	/home/bramas/heteroprio_project/qr-mumps/test-cases//TF18/TF18.mtx	225191850379782	8.004E+01	460.8779	130845.205377	661.751674	1739273.8303069999	4	1	1	1	3596	65168
1011891	k40	4	TRUE	Lc3	/home/bramas/heteroprio_project/qr-mumps/test-cases//TF18/TF18.mtx	225191850379782	8.023E+01	433.5284	108421.680167	510.388351	1760973.032751	4	1	1	1	3333	65168
1011891	k40	4	TRUE	Lc4	/home/bramas/heteroprio_project/qr-mumps/test-cases//TF18/TF18.mtx	225191850379782	8.116E+01	527.9689	122109.504225	757.089638	1948001.3648640001	4	1	1	1	4072	65168
1011892	k40	1	FALSE		/home/bramas/heteroprio_project/qr-mumps/test-cases//TF18/TF18.mtx	225191850379782	1.963E+02	432.6759	28228.270875	214.443908	4088436.0612009997
1011892	k40	1	TRUE	AUTO	/home/bramas/heteroprio_project/qr-mumps/test-cases//TF18/TF18.mtx	225191850379782	1.985E+02	301.6728	32950.753367	191.485234	3767524.3619080004	1	1	1	2	2945	65168
1011892	k40	1	TRUE	Lc0	/home/bramas/heteroprio_project/qr-mumps/test-cases//TF18/TF18.mtx	225191850379782	2.029E+02	290.1937	26643.394647	206.49513	3645634.506226	1	1	1	2	2935	65168
1011892	k40	1	TRUE	Lc1	/home/bramas/heteroprio_project/qr-mumps/test-cases//TF18/TF18.mtx	225191850379782	1.943E+02	298.4430	26769.26859	212.469287	3931566.3143129996	1	1	1	2	2791	65168
1011892	k40	1	TRUE	Lc3	/home/bramas/heteroprio_project/qr-mumps/test-cases//TF18/TF18.mtx	225191850379782	1.972E+02	300.7596	36406.786424	663.672658	3847477.9230270004	1	1	1	2	2873	65168
1011892	k40	1	TRUE	Lc4	/home/bramas/heteroprio_project/qr-mumps/test-cases//TF18/TF18.mtx	225191850379782	1.922E+02	290.7406	28586.119349	192.956216	3919733.4218409997	1	1	1	2	2695	65168
1011892	k40	2	FALSE		/home/bramas/heteroprio_project/qr-mumps/test-cases//TF18/TF18.mtx	225191850379782	1.323E+02	609.8823	81896.557507	620.056143	2933967.1156039997
1011892	k40	2	TRUE	AUTO	/home/bramas/heteroprio_project/qr-mumps/test-cases//TF18/TF18.mtx	225191850379782	1.313E+02	377.4720	73936.768977	299.929311	2854344.38185	2	1	1	2	2549	65168
1011892	k40	2	TRUE	Lc0	/home/bramas/heteroprio_project/qr-mumps/test-cases//TF18/TF18.mtx	225191850379782	1.350E+02	363.6852	70876.218764	288.799418	2425645.841418	2	1	1	2	3445	65168
1011892	k40	2	TRUE	Lc1	/home/bramas/heteroprio_project/qr-mumps/test-cases//TF18/TF18.mtx	225191850379782	1.312E+02	381.3154	68621.840295	644.658304	2693672.525996	2	1	1	2	2600	65168
1011892	k40	2	TRUE	Lc3	/home/bramas/heteroprio_project/qr-mumps/test-cases//TF18/TF18.mtx	225191850379782	1.342E+02	372.4427	72468.641553	281.216455	2749563.148999	2	1	1	2	2433	65168
1011892	k40	2	TRUE	Lc4	/home/bramas/heteroprio_project/qr-mumps/test-cases//TF18/TF18.mtx	225191850379782	1.321E+02	375.7322	72372.776837	926.714991	2773249.9627020005	2	1	1	2	2515	65168
1011892	k40	3	FALSE		/home/bramas/heteroprio_project/qr-mumps/test-cases//TF18/TF18.mtx	225191850379782	1.066E+02	699.3842	120655.855291	593.916701	2295090.838517
1011892	k40	3	TRUE	AUTO	/home/bramas/heteroprio_project/qr-mumps/test-cases//TF18/TF18.mtx	225191850379782	9.642E+01	444.3083	86421.331212	516.87675	2249167.890196	3	1	1	2	3142	65168
1011892	k40	3	TRUE	Lc0	/home/bramas/heteroprio_project/qr-mumps/test-cases//TF18/TF18.mtx	225191850379782	9.670E+01	415.4951	82385.01074	429.689153	2213211.4695760002	3	1	1	2	3800	65168
1011892	k40	3	TRUE	Lc1	/home/bramas/heteroprio_project/qr-mumps/test-cases//TF18/TF18.mtx	225191850379782	9.946E+01	439.4680	105051.752796	474.392117	2158228.199382	3	1	1	2	3533	65168
1011892	k40	3	TRUE	Lc3	/home/bramas/heteroprio_project/qr-mumps/test-cases//TF18/TF18.mtx	225191850379782	9.960E+01	414.4129	86989.695987	551.856774	2249813.891185	3	1	1	2	2703	65168
1011892	k40	3	TRUE	Lc4	/home/bramas/heteroprio_project/qr-mumps/test-cases//TF18/TF18.mtx	225191850379782	1.003E+02	421.5318	98052.687068	752.225723	2197574.587557	3	1	1	2	2958	65168
1011892	k40	4	FALSE		/home/bramas/heteroprio_project/qr-mumps/test-cases//TF18/TF18.mtx	225191850379782	8.937E+01	754.5699	158693.847898	710.085387	1945521.5283320004
1011892	k40	4	TRUE	AUTO	/home/bramas/heteroprio_project/qr-mumps/test-cases//TF18/TF18.mtx	225191850379782	7.893E+01	497.1298	121055.29532	629.654535	1768563.427684	4	1	1	2	4005	65168
1011892	k40	4	TRUE	Lc0	/home/bramas/heteroprio_project/qr-mumps/test-cases//TF18/TF18.mtx	225191850379782	8.222E+01	490.5812	138010.894704	898.288031	1990705.789678	4	1	1	2	4723	65168
1011892	k40	4	TRUE	Lc1	/home/bramas/heteroprio_project/qr-mumps/test-cases//TF18/TF18.mtx	225191850379782	8.351E+01	466.4919	142161.489132	784.16973	1915989.392848	4	1	1	2	3382	65168
1011892	k40	4	TRUE	Lc3	/home/bramas/heteroprio_project/qr-mumps/test-cases//TF18/TF18.mtx	225191850379782	8.076E+01	421.3001	121748.731296	589.467128	1778855.577245	4	1	1	2	3071	65168
1011892	k40	4	TRUE	Lc4	/home/bramas/heteroprio_project/qr-mumps/test-cases//TF18/TF18.mtx	225191850379782	8.577E+01	448.3371	169868.582301	665.778268	1854664.334813	4	1	1	2	3294	65168
1011934	k40	1	FALSE		/home/bramas/heteroprio_project/qr-mumps/test-cases//TF18/TF18.mtx	225191850379782	1.936E+02	428.6607	28818.741809	228.173662	4064809.5902489997
1011934	k40	1	TRUE	AUTO	/home/bramas/heteroprio_project/qr-mumps/test-cases//TF18/TF18.mtx	225191850379782	1.954E+02	295.5039	31354.396249	201.545658	3853053.722052	1	1	2	2	2942	65168
1011934	k40	1	TRUE	Lc0	/home/bramas/heteroprio_project/qr-mumps/test-cases//TF18/TF18.mtx	225191850379782	1.993E+02	296.7876	22751.812879	191.122426	3688208.646751	1	1	2	2	3154	65168
1011934	k40	1	TRUE	Lc1	/home/bramas/heteroprio_project/qr-mumps/test-cases//TF18/TF18.mtx	225191850379782	1.968E+02	297.2360	25767.10916	208.141209	3830553.037566	1	1	2	2	2732	65168
1011934	k40	1	TRUE	Lc3	/home/bramas/heteroprio_project/qr-mumps/test-cases//TF18/TF18.mtx	225191850379782	1.993E+02	292.8063	31644.733259	197.673921	3727315.7786140004	1	1	2	2	2856	65168
1011934	k40	1	TRUE	Lc4	/home/bramas/heteroprio_project/qr-mumps/test-cases//TF18/TF18.mtx	225191850379782	1.930E+02	300.0173	33820.051349	219.894626	3902516.385098	1	1	2	2	2974	65168
1011934	k40	2	FALSE		/home/bramas/heteroprio_project/qr-mumps/test-cases//TF18/TF18.mtx	225191850379782	1.313E+02	610.3031	81285.44273	514.807715	2947587.340934
1011934	k40	2	TRUE	AUTO	/home/bramas/heteroprio_project/qr-mumps/test-cases//TF18/TF18.mtx	225191850379782	1.297E+02	365.4635	60096.147332	464.27997	2733828.109542	2	1	2	2	2300	65168
1011934	k40	2	TRUE	Lc0	/home/bramas/heteroprio_project/qr-mumps/test-cases//TF18/TF18.mtx	225191850379782	1.315E+02	369.8186	70127.759559	264.132697	2707889.732971	2	1	2	2	3100	65168
1011934	k40	2	TRUE	Lc1	/home/bramas/heteroprio_project/qr-mumps/test-cases//TF18/TF18.mtx	225191850379782	1.321E+02	381.2490	72242.192191	371.844573	2715059.848331	2	1	2	2	2598	65168
1011934	k40	2	TRUE	Lc3	/home/bramas/heteroprio_project/qr-mumps/test-cases//TF18/TF18.mtx	225191850379782	1.303E+02	374.6986	69478.923015	264.12929	2577306.164611	2	1	2	2	2707	65168
1011934	k40	2	TRUE	Lc4	/home/bramas/heteroprio_project/qr-mumps/test-cases//TF18/TF18.mtx	225191850379782	1.290E+02	379.3052	70009.197573	339.991801	2710626.052413	2	1	2	2	2492	65168
1011934	k40	3	FALSE		/home/bramas/heteroprio_project/qr-mumps/test-cases//TF18/TF18.mtx	225191850379782	1.045E+02	701.7170	114913.848298	638.596111	2312793.7302469998
1011934	k40	3	TRUE	AUTO	/home/bramas/heteroprio_project/qr-mumps/test-cases//TF18/TF18.mtx	225191850379782	9.540E+01	447.6581	76344.269966	488.863909	2180461.726419	3	1	2	2	3184	65168
1011934	k40	3	TRUE	Lc0	/home/bramas/heteroprio_project/qr-mumps/test-cases//TF18/TF18.mtx	225191850379782	1.019E+02	428.4288	99536.115492	423.027012	2221038.0327190002	3	1	2	2	3845	65168
1011934	k40	3	TRUE	Lc1	/home/bramas/heteroprio_project/qr-mumps/test-cases//TF18/TF18.mtx	225191850379782	9.949E+01	401.4349	99115.171134	458.172203	2105444.429029	3	1	2	2	2714	65168
1011934	k40	3	TRUE	Lc3	/home/bramas/heteroprio_project/qr-mumps/test-cases//TF18/TF18.mtx	225191850379782	9.686E+01	403.8360	84988.285478	578.376198	2196080.892097	3	1	2	2	2679	65168
1011934	k40	3	TRUE	Lc4	/home/bramas/heteroprio_project/qr-mumps/test-cases//TF18/TF18.mtx	225191850379782	9.731E+01	400.8837	81418.616635	417.883289	2074763.2646000003	3	1	2	2	2762	65168
1011934	k40	4	FALSE		/home/bramas/heteroprio_project/qr-mumps/test-cases//TF18/TF18.mtx	225191850379782	8.995E+01	760.4456	182255.124043	1048.799424	1930413.9959960002
1011934	k40	4	TRUE	AUTO	/home/bramas/heteroprio_project/qr-mumps/test-cases//TF18/TF18.mtx	225191850379782	8.401E+01	495.7817	128837.302512	587.492034	1943729.658079	4	1	2	2	3765	65168
1011934	k40	4	TRUE	Lc0	/home/bramas/heteroprio_project/qr-mumps/test-cases//TF18/TF18.mtx	225191850379782	8.248E+01	509.2632	141280.083259	748.815275	1964205.556508	4	1	2	2	4595	65168
1011934	k40	4	TRUE	Lc1	/home/bramas/heteroprio_project/qr-mumps/test-cases//TF18/TF18.mtx	225191850379782	8.029E+01	469.3373	116317.645243	627.594622	1901390.4771340003	4	1	2	2	3198	65168
1011934	k40	4	TRUE	Lc3	/home/bramas/heteroprio_project/qr-mumps/test-cases//TF18/TF18.mtx	225191850379782	7.974E+01	465.1447	114317.571035	793.770973	1862732.5124090002	4	1	2	2	3253	65168
1011934	k40	4	TRUE	Lc4	/home/bramas/heteroprio_project/qr-mumps/test-cases//TF18/TF18.mtx	225191850379782	7.922E+01	432.5609	119261.839206	599.714924	1738806.677905	4	1	2	2	3326	65168
1011935	k40	1	FALSE		/home/bramas/heteroprio_project/qr-mumps/test-cases//TF18/TF18.mtx	225191850379782	1.935E+02	430.9229	22582.745926	220.044108	4134269.844513
1011935	k40	1	TRUE	AUTO	/home/bramas/heteroprio_project/qr-mumps/test-cases//TF18/TF18.mtx	225191850379782	1.859E+02	220.6236	17083.331302	199.362288	3997974.82463	1	1	1	3	1389	65168
1011935	k40	1	TRUE	Lc0	/home/bramas/heteroprio_project/qr-mumps/test-cases//TF18/TF18.mtx	225191850379782	1.957E+02	288.8590	23063.61399	191.546472	3837272.2171589998	1	1	1	3	3305	65168
1011935	k40	1	TRUE	Lc1	/home/bramas/heteroprio_project/qr-mumps/test-cases//TF18/TF18.mtx	225191850379782	1.900E+02	215.6591	18990.13741	209.378708	3990351.9763269997	1	1	1	3	1339	65168
1011935	k40	1	TRUE	Lc3	/home/bramas/heteroprio_project/qr-mumps/test-cases//TF18/TF18.mtx	225191850379782	1.892E+02	223.6042	18188.188148	206.575815	4038836.231379	1	1	1	3	1494	65168
1011935	k40	1	TRUE	Lc4	/home/bramas/heteroprio_project/qr-mumps/test-cases//TF18/TF18.mtx	225191850379782	1.899E+02	216.3011	19223.224873	226.981586	4018503.6287820004	1	1	1	3	1338	65168
1011935	k40	2	FALSE		/home/bramas/heteroprio_project/qr-mumps/test-cases//TF18/TF18.mtx	225191850379782	1.349E+02	610.9163	72514.258073	439.941022	2929697.5321090003
1011935	k40	2	TRUE	AUTO	/home/bramas/heteroprio_project/qr-mumps/test-cases//TF18/TF18.mtx	225191850379782	1.245E+02	288.4151	53057.592638	517.989712	2843805.327935	2	1	1	3	1797	65168
1011935	k40	2	TRUE	Lc0	/home/bramas/heteroprio_project/qr-mumps/test-cases//TF18/TF18.mtx	225191850379782	1.330E+02	358.6957	73403.268074	295.396474	2724225.041903	2	1	1	3	3335	65168
1011935	k40	2	TRUE	Lc1	/home/bramas/heteroprio_project/qr-mumps/test-cases//TF18/TF18.mtx	225191850379782	1.248E+02	299.4747	48300.21104	744.288092	2864061.337635	2	1	1	3	1844	65168
1011935	k40	2	TRUE	Lc3	/home/bramas/heteroprio_project/qr-mumps/test-cases//TF18/TF18.mtx	225191850379782	1.224E+02	298.5098	42870.327636	439.732185	2794530.357353	2	1	1	3	1968	65168
1011935	k40	2	TRUE	Lc4	/home/bramas/heteroprio_project/qr-mumps/test-cases//TF18/TF18.mtx	225191850379782	1.235E+02	291.4539	49143.397452	293.404893	2918963.5228910004	2	1	1	3	1701	65168
1011935	k40	3	FALSE		/home/bramas/heteroprio_project/qr-mumps/test-cases//TF18/TF18.mtx	225191850379782	1.034E+02	696.2733	107923.283447	539.536327	2324734.413675
1011935	k40	3	TRUE	AUTO	/home/bramas/heteroprio_project/qr-mumps/test-cases//TF18/TF18.mtx	225191850379782	9.851E+01	381.1891	81412.339865	432.39086	2279915.273974	3	1	1	3	2730	65168
1011935	k40	3	TRUE	Lc0	/home/bramas/heteroprio_project/qr-mumps/test-cases//TF18/TF18.mtx	225191850379782	9.899E+01	419.6898	97867.401985	741.860652	2164530.2312390003	3	1	1	3	4224	65168
1011935	k40	3	TRUE	Lc1	/home/bramas/heteroprio_project/qr-mumps/test-cases//TF18/TF18.mtx	225191850379782	9.618E+01	402.5281	73870.645779	420.809985	2089601.724562	3	1	1	3	3108	65168
1011935	k40	3	TRUE	Lc3	/home/bramas/heteroprio_project/qr-mumps/test-cases//TF18/TF18.mtx	225191850379782	9.438E+01	371.1529	65915.946692	707.220621	2143028.862647	3	1	1	3	2831	65168
1011935	k40	3	TRUE	Lc4	/home/bramas/heteroprio_project/qr-mumps/test-cases//TF18/TF18.mtx	225191850379782	9.687E+01	395.2890	77283.761458	402.528012	2163778.5260819998	3	1	1	3	2789	65168
1011935	k40	4	FALSE		/home/bramas/heteroprio_project/qr-mumps/test-cases//TF18/TF18.mtx	225191850379782	9.014E+01	754.6274	161568.36552	610.822902	1947302.330821
1011935	k40	4	TRUE	AUTO	/home/bramas/heteroprio_project/qr-mumps/test-cases//TF18/TF18.mtx	225191850379782	8.120E+01	441.2834	151025.449376	604.135054	1742311.5628220001	4	1	1	3	3361	65168
1011935	k40	4	TRUE	Lc0	/home/bramas/heteroprio_project/qr-mumps/test-cases//TF18/TF18.mtx	225191850379782	8.446E+01	534.3348	137023.369969	723.117183	2002882.3011679999	4	1	1	3	6163	65168
1011935	k40	4	TRUE	Lc1	/home/bramas/heteroprio_project/qr-mumps/test-cases//TF18/TF18.mtx	225191850379782	8.093E+01	434.1031	123856.827951	485.28737	1765740.4577229999	4	1	1	3	3333	65168
1011935	k40	4	TRUE	Lc3	/home/bramas/heteroprio_project/qr-mumps/test-cases//TF18/TF18.mtx	225191850379782	7.923E+01	463.8885	113409.157577	622.623525	1751606.3160820003	4	1	1	3	3938	65168
1011935	k40	4	TRUE	Lc4	/home/bramas/heteroprio_project/qr-mumps/test-cases//TF18/TF18.mtx	225191850379782	8.014E+01	471.0705	112628.545377	507.854064	1758921.456365	4	1	1	3	3879	65168
1011960	k40	1	FALSE		/home/bramas/heteroprio_project/qr-mumps/test-cases//TF18/TF18.mtx	225191850379782	1.910E+02	426.3182	23596.851018	210.279394	4094717.845061
1011960	k40	1	TRUE	AUTO	/home/bramas/heteroprio_project/qr-mumps/test-cases//TF18/TF18.mtx	225191850379782	1.855E+02	212.5688	20474.760824	218.953806	4080319.1761900005	1	1	2	3	1297	65168
1011960	k40	1	TRUE	Lc0	/home/bramas/heteroprio_project/qr-mumps/test-cases//TF18/TF18.mtx	225191850379782	1.919E+02	280.2925	22642.575318	216.3001	3871601.8388879998	1	1	2	3	2874	65168
1011960	k40	1	TRUE	Lc1	/home/bramas/heteroprio_project/qr-mumps/test-cases//TF18/TF18.mtx	225191850379782	1.862E+02	213.7526	22668.005841	371.89822	4035370.202838	1	1	2	3	1355	65168
1011960	k40	1	TRUE	Lc3	/home/bramas/heteroprio_project/qr-mumps/test-cases//TF18/TF18.mtx	225191850379782	1.880E+02	223.5934	20030.91739	214.499983	3983544.178944	1	1	2	3	1554	65168
1011960	k40	1	TRUE	Lc4	/home/bramas/heteroprio_project/qr-mumps/test-cases//TF18/TF18.mtx	225191850379782	1.857E+02	227.3579	18910.611427	196.378529	4056466.9183739997	1	1	2	3	1448	65168
1011960	k40	2	FALSE		/home/bramas/heteroprio_project/qr-mumps/test-cases//TF18/TF18.mtx	225191850379782	1.332E+02	609.8721	78271.179054	597.406167	2947336.108499
1011960	k40	2	TRUE	AUTO	/home/bramas/heteroprio_project/qr-mumps/test-cases//TF18/TF18.mtx	225191850379782	1.237E+02	301.5681	48931.42328	479.303592	2817646.1166809998	2	1	2	3	1904	65168
1011960	k40	2	TRUE	Lc0	/home/bramas/heteroprio_project/qr-mumps/test-cases//TF18/TF18.mtx	225191850379782	1.311E+02	396.7502	78002.199228	488.371227	2871859.5574890003	2	1	2	3	4360	65168
1011960	k40	2	TRUE	Lc1	/home/bramas/heteroprio_project/qr-mumps/test-cases//TF18/TF18.mtx	225191850379782	1.258E+02	296.7805	45582.693728	666.805357	2730128.0546669997	2	1	2	3	1831	65168
1011960	k40	2	TRUE	Lc3	/home/bramas/heteroprio_project/qr-mumps/test-cases//TF18/TF18.mtx	225191850379782	1.261E+02	297.5868	54923.001141	526.572061	2793529.420699	2	1	2	3	1962	65168
1011960	k40	2	TRUE	Lc4	/home/bramas/heteroprio_project/qr-mumps/test-cases//TF18/TF18.mtx	225191850379782	1.227E+02	313.8077	45906.201069	352.373347	2813406.380246	2	1	2	3	2079	65168
1011960	k40	3	FALSE		/home/bramas/heteroprio_project/qr-mumps/test-cases//TF18/TF18.mtx	225191850379782	1.041E+02	691.1901	115703.630772	539.660817	2306308.1639039996
1011960	k40	3	TRUE	AUTO	/home/bramas/heteroprio_project/qr-mumps/test-cases//TF18/TF18.mtx	225191850379782	9.293E+01	379.4470	70443.112727	393.251519	2151761.411254	3	1	2	3	2715	65168
1011960	k40	3	TRUE	Lc0	/home/bramas/heteroprio_project/qr-mumps/test-cases//TF18/TF18.mtx	225191850379782	1.013E+02	434.9785	101011.778257	438.888594	2226102.283239	3	1	2	3	4297	65168
1011960	k40	3	TRUE	Lc1	/home/bramas/heteroprio_project/qr-mumps/test-cases//TF18/TF18.mtx	225191850379782	9.446E+01	389.5446	79618.047323	588.678751	2072095.317889	3	1	2	3	3084	65168
1011960	k40	3	TRUE	Lc3	/home/bramas/heteroprio_project/qr-mumps/test-cases//TF18/TF18.mtx	225191850379782	9.422E+01	368.5928	69606.298235	392.250818	2097791.109195	3	1	2	3	2671	65168
1011960	k40	3	TRUE	Lc4	/home/bramas/heteroprio_project/qr-mumps/test-cases//TF18/TF18.mtx	225191850379782	9.384E+01	373.9271	65932.858622	560.556427	2012841.3329940003	3	1	2	3	2536	65168
1011960	k40	4	FALSE		/home/bramas/heteroprio_project/qr-mumps/test-cases//TF18/TF18.mtx	225191850379782	8.957E+01	758.7493	183886.907912	843.68358	1927255.563577
1011960	k40	4	TRUE	AUTO	/home/bramas/heteroprio_project/qr-mumps/test-cases//TF18/TF18.mtx	225191850379782	7.970E+01	421.3970	119017.204373	520.531229	1725423.9591239998	4	1	2	3	3197	65168
1011960	k40	4	TRUE	Lc0	/home/bramas/heteroprio_project/qr-mumps/test-cases//TF18/TF18.mtx	225191850379782	8.701E+01	499.7775	160711.147713	1024.690968	1985054.6725619999	4	1	2	3	5174	65168
1011960	k40	4	TRUE	Lc1	/home/bramas/heteroprio_project/qr-mumps/test-cases//TF18/TF18.mtx	225191850379782	7.777E+01	443.1640	98318.113559	598.932454	1733270.681423	4	1	2	3	3372	65168
1011960	k40	4	TRUE	Lc3	/home/bramas/heteroprio_project/qr-mumps/test-cases//TF18/TF18.mtx	225191850379782	8.126E+01	483.3073	119161.268519	810.088616	1908943.6799569998	4	1	2	3	3817	65168
1011960	k40	4	TRUE	Lc4	/home/bramas/heteroprio_project/qr-mumps/test-cases//TF18/TF18.mtx	225191850379782	8.045E+01	412.1442	114514.43543	507.621812	1755127.188872	4	1	2	3	2753	65168
1011963	k40	1	FALSE		/home/bramas/heteroprio_project/qr-mumps/test-cases//TF18/TF18.mtx	225191850379782	1.939E+02	431.5709	28659.527139	217.600191	4109502.758556
1011963	k40	1	TRUE	AUTO	/home/bramas/heteroprio_project/qr-mumps/test-cases//TF18/TF18.mtx	225191850379782	1.866E+02	205.7030	18083.57339	221.178072	4070825.7106729997	1	1	3	3	1253	65168
1011963	k40	1	TRUE	Lc0	/home/bramas/heteroprio_project/qr-mumps/test-cases//TF18/TF18.mtx	225191850379782	1.935E+02	274.5784	22929.462874	189.589778	3936952.503602	1	1	3	3	2544	65168
1011963	k40	1	TRUE	Lc1	/home/bramas/heteroprio_project/qr-mumps/test-cases//TF18/TF18.mtx	225191850379782	1.864E+02	199.6020	19844.533713	211.465769	4034514.5345719997	1	1	3	3	1191	65168
1011963	k40	1	TRUE	Lc3	/home/bramas/heteroprio_project/qr-mumps/test-cases//TF18/TF18.mtx	225191850379782	1.841E+02	197.9741	18266.938017	215.140399	4065178.7571499995	1	1	3	3	1234	65168
1011963	k40	1	TRUE	Lc4	/home/bramas/heteroprio_project/qr-mumps/test-cases//TF18/TF18.mtx	225191850379782	1.844E+02	203.7207	19326.451378	214.356376	4074610.833337	1	1	3	3	1144	65168
1011963	k40	2	FALSE		/home/bramas/heteroprio_project/qr-mumps/test-cases//TF18/TF18.mtx	225191850379782	1.300E+02	612.6323	74381.567653	441.969211	2934821.887171
1011963	k40	2	TRUE	AUTO	/home/bramas/heteroprio_project/qr-mumps/test-cases//TF18/TF18.mtx	225191850379782	1.240E+02	310.1913	41278.697442	566.377173	2707299.716294	2	1	3	3	2026	65168
1011963	k40	2	TRUE	Lc0	/home/bramas/heteroprio_project/qr-mumps/test-cases//TF18/TF18.mtx	225191850379782	1.318E+02	362.3978	72342.167295	621.545486	2758814.115822	2	1	3	3	3504	65168
1011963	k40	2	TRUE	Lc1	/home/bramas/heteroprio_project/qr-mumps/test-cases//TF18/TF18.mtx	225191850379782	1.234E+02	291.5657	54301.726355	306.051677	2880820.051107	2	1	3	3	1780	65168
1011963	k40	2	TRUE	Lc3	/home/bramas/heteroprio_project/qr-mumps/test-cases//TF18/TF18.mtx	225191850379782	1.221E+02	305.4272	38242.771208	261.270923	2744636.038668	2	1	3	3	2187	65168
1011963	k40	2	TRUE	Lc4	/home/bramas/heteroprio_project/qr-mumps/test-cases//TF18/TF18.mtx	225191850379782	1.215E+02	290.8063	43628.340889	766.508817	2919177.3011149997	2	1	3	3	1799	65168
1011963	k40	3	FALSE		/home/bramas/heteroprio_project/qr-mumps/test-cases//TF18/TF18.mtx	225191850379782	1.051E+02	701.8256	119538.523349	626.390534	2319601.974025
1011963	k40	3	TRUE	AUTO	/home/bramas/heteroprio_project/qr-mumps/test-cases//TF18/TF18.mtx	225191850379782	9.763E+01	386.8855	76628.316396	374.37484	2138489.379894	3	1	3	3	2913	65168
1011963	k40	3	TRUE	Lc0	/home/bramas/heteroprio_project/qr-mumps/test-cases//TF18/TF18.mtx	225191850379782	9.720E+01	440.2337	77402.054919	536.270541	2219761.405771	3	1	3	3	4900	65168
1011963	k40	3	TRUE	Lc1	/home/bramas/heteroprio_project/qr-mumps/test-cases//TF18/TF18.mtx	225191850379782	9.869E+01	384.0582	71357.594062	444.403499	2190253.4075470003	3	1	3	3	2862	65168
1011963	k40	3	TRUE	Lc3	/home/bramas/heteroprio_project/qr-mumps/test-cases//TF18/TF18.mtx	225191850379782	9.307E+01	352.1660	68640.064127	345.033756	2033993.765668	3	1	3	3	2506	65168
1011963	k40	3	TRUE	Lc4	/home/bramas/heteroprio_project/qr-mumps/test-cases//TF18/TF18.mtx	225191850379782	9.428E+01	370.5701	66568.48774	692.675337	2121458.324819	3	1	3	3	2488	65168
1011963	k40	4	FALSE		/home/bramas/heteroprio_project/qr-mumps/test-cases//TF18/TF18.mtx	225191850379782	9.086E+01	759.2585	171785.533226	725.515347	1972057.143496
1011963	k40	4	TRUE	AUTO	/home/bramas/heteroprio_project/qr-mumps/test-cases//TF18/TF18.mtx	225191850379782	8.049E+01	475.2845	108887.053347	719.416111	1929769.418485	4	1	3	3	3666	65168
1011963	k40	4	TRUE	Lc0	/home/bramas/heteroprio_project/qr-mumps/test-cases//TF18/TF18.mtx	225191850379782	8.028E+01	506.2635	112587.34339	522.057211	1895725.2898229999	4	1	3	3	5553	65168
1011963	k40	4	TRUE	Lc1	/home/bramas/heteroprio_project/qr-mumps/test-cases//TF18/TF18.mtx	225191850379782	8.045E+01	470.4814	121476.655822	924.992594	1869450.5467790002	4	1	3	3	3551	65168
1011963	k40	4	TRUE	Lc3	/home/bramas/heteroprio_project/qr-mumps/test-cases//TF18/TF18.mtx	225191850379782	8.247E+01	457.3053	119735.958989	485.762749	1758792.7463890002	4	1	3	3	3772	65168
1011963	k40	4	TRUE	Lc4	/home/bramas/heteroprio_project/qr-mumps/test-cases//TF18/TF18.mtx	225191850379782	8.012E+01	459.7521	111813.471267	548.183329	1761718.499264	4	1	3	3	3821	65168
1011993	k40	1	FALSE		/home/bramas/heteroprio_project/qr-mumps/test-cases//TF18/TF18.mtx	225191850379782	1.927E+02	426.8929	26842.745687	215.499312	4064468.5594380004
1011993	k40	1	TRUE	AUTO	/home/bramas/heteroprio_project/qr-mumps/test-cases//TF18/TF18.mtx	225191850379782	1.986E+02	305.1861	29152.608983	655.270302	3829489.1771910004	1	1	2	2	2918	65168
1011993	k40	1	TRUE	Lc0	/home/bramas/heteroprio_project/qr-mumps/test-cases//TF18/TF18.mtx	225191850379782	1.986E+02	292.0158	26053.684016	199.313284	3741144.887235	1	1	2	2	2924	65168
1011993	k40	1	TRUE	Lc1	/home/bramas/heteroprio_project/qr-mumps/test-cases//TF18/TF18.mtx	225191850379782	1.957E+02	295.1740	28908.999953	201.58312	3788516.5269029997	1	1	2	2	2943	65168
1011993	k40	1	TRUE	Lc3	/home/bramas/heteroprio_project/qr-mumps/test-cases//TF18/TF18.mtx	225191850379782	1.939E+02	292.9172	28534.332626	228.28452	3896153.2843839996	1	1	2	2	2815	65168
1011993	k40	1	TRUE	Lc4	/home/bramas/heteroprio_project/qr-mumps/test-cases//TF18/TF18.mtx	225191850379782	1.934E+02	288.1325	27260.828035	217.09647	3829673.920435	1	1	2	2	2675	65168
1011993	k40	2	FALSE		/home/bramas/heteroprio_project/qr-mumps/test-cases//TF18/TF18.mtx	225191850379782	1.304E+02	612.6132	73979.88862	450.2839	2979379.881276
1011993	k40	2	TRUE	AUTO	/home/bramas/heteroprio_project/qr-mumps/test-cases//TF18/TF18.mtx	225191850379782	1.301E+02	378.7359	61568.68846	317.09301	2698990.1192209995	2	1	2	2	2640	65168
1011993	k40	2	TRUE	Lc0	/home/bramas/heteroprio_project/qr-mumps/test-cases//TF18/TF18.mtx	225191850379782	1.322E+02	379.8373	73265.810089	378.400285	2689437.40204	2	1	2	2	3423	65168
1011993	k40	2	TRUE	Lc1	/home/bramas/heteroprio_project/qr-mumps/test-cases//TF18/TF18.mtx	225191850379782	1.303E+02	380.1860	64328.927589	294.827331	2741426.669733	2	1	2	2	2755	65168
1011993	k40	2	TRUE	Lc3	/home/bramas/heteroprio_project/qr-mumps/test-cases//TF18/TF18.mtx	225191850379782	1.316E+02	387.4352	72142.74952	319.17024	2731166.3801650004	2	1	2	2	2877	65168
1011993	k40	2	TRUE	Lc4	/home/bramas/heteroprio_project/qr-mumps/test-cases//TF18/TF18.mtx	225191850379782	1.312E+02	376.7078	68771.329663	324.687131	2688957.705773	2	1	2	2	2608	65168
1011993	k40	3	FALSE		/home/bramas/heteroprio_project/qr-mumps/test-cases//TF18/TF18.mtx	225191850379782	1.047E+02	698.8539	113885.500987	733.13127	2278439.751765
1011993	k40	3	TRUE	AUTO	/home/bramas/heteroprio_project/qr-mumps/test-cases//TF18/TF18.mtx	225191850379782	1.006E+02	434.5116	106942.974374	432.28242	2085276.270874	3	1	2	2	3340	65168
1011993	k40	3	TRUE	Lc0	/home/bramas/heteroprio_project/qr-mumps/test-cases//TF18/TF18.mtx	225191850379782	9.987E+01	430.2738	94155.155732	411.558885	2220177.867903	3	1	2	2	3699	65168
1011993	k40	3	TRUE	Lc1	/home/bramas/heteroprio_project/qr-mumps/test-cases//TF18/TF18.mtx	225191850379782	9.889E+01	415.5201	90460.26374	381.760034	2152420.4386940002	3	1	2	2	2814	65168
1011993	k40	3	TRUE	Lc3	/home/bramas/heteroprio_project/qr-mumps/test-cases//TF18/TF18.mtx	225191850379782	9.907E+01	431.7807	89669.668305	694.471667	2274472.39298	3	1	2	2	2968	65168
1011993	k40	3	TRUE	Lc4	/home/bramas/heteroprio_project/qr-mumps/test-cases//TF18/TF18.mtx	225191850379782	9.744E+01	431.1437	90172.435608	430.07487	2162632.251735	3	1	2	2	3064	65168
1011993	k40	4	FALSE		/home/bramas/heteroprio_project/qr-mumps/test-cases//TF18/TF18.mtx	225191850379782	9.231E+01	760.8303	188938.719961	863.336194	1962242.381358
1011993	k40	4	TRUE	AUTO	/home/bramas/heteroprio_project/qr-mumps/test-cases//TF18/TF18.mtx	225191850379782	8.811E+01	507.4533	166507.514665	844.161985	2040099.7322699998	4	1	2	2	3812	65168
1011993	k40	4	TRUE	Lc0	/home/bramas/heteroprio_project/qr-mumps/test-cases//TF18/TF18.mtx	225191850379782	8.090E+01	458.8399	122993.362901	529.423816	1782441.611981	4	1	2	2	5054	65168
1011993	k40	4	TRUE	Lc1	/home/bramas/heteroprio_project/qr-mumps/test-cases//TF18/TF18.mtx	225191850379782	8.181E+01	447.1703	129627.290134	745.80122	1939974.150855	4	1	2	2	3039	65168
1011993	k40	4	TRUE	Lc3	/home/bramas/heteroprio_project/qr-mumps/test-cases//TF18/TF18.mtx	225191850379782	8.067E+01	459.6969	133737.999345	638.385906	1769180.8041639999	4	1	2	2	3821	65168
1011993	k40	4	TRUE	Lc4	/home/bramas/heteroprio_project/qr-mumps/test-cases//TF18/TF18.mtx	225191850379782	8.028E+01	440.4855	116356.807693	547.725948	1761579.3753920002	4	1	2	2	3064	65168
1012000	k40	1	FALSE		/home/bramas/heteroprio_project/qr-mumps/test-cases//TF18/TF18.mtx	225191850379782	1.961E+02	430.4287	27934.857876	209.555701	4092900.262783
1012000	k40	1	TRUE	AUTO	/home/bramas/heteroprio_project/qr-mumps/test-cases//TF18/TF18.mtx	225191850379782	1.860E+02	214.6209	18950.851543	204.624011	4076382.183776	1	1	1	3	1299	65168
1012000	k40	1	TRUE	Lc0	/home/bramas/heteroprio_project/qr-mumps/test-cases//TF18/TF18.mtx	225191850379782	1.968E+02	282.2489	24728.891967	197.258467	3895709.3833689997	1	1	1	3	2978	65168
1012000	k40	1	TRUE	Lc1	/home/bramas/heteroprio_project/qr-mumps/test-cases//TF18/TF18.mtx	225191850379782	1.871E+02	214.1189	18218.818593	211.199335	4076559.0102110007	1	1	1	3	1359	65168
1012000	k40	1	TRUE	Lc3	/home/bramas/heteroprio_project/qr-mumps/test-cases//TF18/TF18.mtx	225191850379782	1.853E+02	206.7110	20093.03399	213.249978	4020794.499619	1	1	1	3	1349	65168
1012000	k40	1	TRUE	Lc4	/home/bramas/heteroprio_project/qr-mumps/test-cases//TF18/TF18.mtx	225191850379782	1.875E+02	219.9893	20977.417808	213.517896	4080846.018836	1	1	1	3	1366	65168
1012000	k40	2	FALSE		/home/bramas/heteroprio_project/qr-mumps/test-cases//TF18/TF18.mtx	225191850379782	1.342E+02	610.1149	70535.816454	386.561893	2932918.803291
1012000	k40	2	TRUE	AUTO	/home/bramas/heteroprio_project/qr-mumps/test-cases//TF18/TF18.mtx	225191850379782	1.247E+02	298.6122	43222.97541	265.987672	2617020.970045	2	1	1	3	2014	65168
1012000	k40	2	TRUE	Lc0	/home/bramas/heteroprio_project/qr-mumps/test-cases//TF18/TF18.mtx	225191850379782	1.303E+02	350.0622	60460.534218	384.968452	2718809.4588210005	2	1	1	3	3135	65168
1012000	k40	2	TRUE	Lc1	/home/bramas/heteroprio_project/qr-mumps/test-cases//TF18/TF18.mtx	225191850379782	1.250E+02	283.4496	51652.559472	436.864295	2791289.062829	2	1	1	3	1740	65168
1012000	k40	2	TRUE	Lc3	/home/bramas/heteroprio_project/qr-mumps/test-cases//TF18/TF18.mtx	225191850379782	1.244E+02	295.4521	55650.524977	329.094388	2854743.703365	2	1	1	3	2065	65168
1012000	k40	2	TRUE	Lc4	/home/bramas/heteroprio_project/qr-mumps/test-cases//TF18/TF18.mtx	225191850379782	1.284E+02	307.3376	61360.089313	770.47038	2810447.428688	2	1	1	3	1961	65168
1012000	k40	3	FALSE		/home/bramas/heteroprio_project/qr-mumps/test-cases//TF18/TF18.mtx	225191850379782	1.051E+02	700.0807	124044.473818	572.592769	2321331.3269140003
1012000	k40	3	TRUE	AUTO	/home/bramas/heteroprio_project/qr-mumps/test-cases//TF18/TF18.mtx	225191850379782	9.303E+01	393.0573	66352.561703	463.198718	2177755.811908	3	1	1	3	2740	65168
1012000	k40	3	TRUE	Lc0	/home/bramas/heteroprio_project/qr-mumps/test-cases//TF18/TF18.mtx	225191850379782	9.865E+01	416.8822	89998.794394	426.829575	2128895.405784	3	1	1	3	4379	65168
1012000	k40	3	TRUE	Lc1	/home/bramas/heteroprio_project/qr-mumps/test-cases//TF18/TF18.mtx	225191850379782	9.602E+01	380.7877	72624.31147	400.280652	2103915.039246	3	1	1	3	2644	65168
1012000	k40	3	TRUE	Lc3	/home/bramas/heteroprio_project/qr-mumps/test-cases//TF18/TF18.mtx	225191850379782	9.249E+01	343.0212	60067.376756	339.505694	2043958.6704749998	3	1	1	3	2205	65168
1012000	k40	3	TRUE	Lc4	/home/bramas/heteroprio_project/qr-mumps/test-cases//TF18/TF18.mtx	225191850379782	9.352E+01	349.3484	66566.361583	349.003382	2100130.139279	3	1	1	3	2270	65168
1012000	k40	4	FALSE		/home/bramas/heteroprio_project/qr-mumps/test-cases//TF18/TF18.mtx	225191850379782	9.153E+01	765.0732	177178.574974	808.661021	1973368.562252
1012000	k40	4	TRUE	AUTO	/home/bramas/heteroprio_project/qr-mumps/test-cases//TF18/TF18.mtx	225191850379782	8.109E+01	440.5600	122999.775202	557.70494	1753209.5768660002	4	1	1	3	3401	65168
1012000	k40	4	TRUE	Lc0	/home/bramas/heteroprio_project/qr-mumps/test-cases//TF18/TF18.mtx	225191850379782	8.029E+01	515.5923	108125.909371	539.127577	1935852.773567	4	1	1	3	5612	65168
1012000	k40	4	TRUE	Lc1	/home/bramas/heteroprio_project/qr-mumps/test-cases//TF18/TF18.mtx	225191850379782	7.951E+01	519.4895	105974.669051	531.660204	1806954.7741369999	4	1	1	3	4386	65168
1012000	k40	4	TRUE	Lc3	/home/bramas/heteroprio_project/qr-mumps/test-cases//TF18/TF18.mtx	225191850379782	8.072E+01	435.5147	127298.488929	561.923759	1773879.950347	4	1	1	3	3249	65168
1012000	k40	4	TRUE	Lc4	/home/bramas/heteroprio_project/qr-mumps/test-cases//TF18/TF18.mtx	225191850379782	8.266E+01	488.6703	145160.437723	808.992763	1935904.8229299998	4	1	1	3	3824	65168
1012036	k40	1	FALSE		/home/bramas/heteroprio_project/qr-mumps/test-cases//TF18/TF18.mtx	225191850379782	1.943E+02	424.7030	25417.578431	219.26132	4081984.8267580005
1012036	k40	1	TRUE	AUTO	/home/bramas/heteroprio_project/qr-mumps/test-cases//TF18/TF18.mtx	225191850379782	1.857E+02	216.4265	20755.980559	208.459265	4039372.5404310003	1	1	2	3	1422	65168
1012036	k40	1	TRUE	Lc0	/home/bramas/heteroprio_project/qr-mumps/test-cases//TF18/TF18.mtx	225191850379782	1.978E+02	270.5726	21570.858195	196.724725	3786250.2233010004	1	1	2	3	2603	65168
1012036	k40	1	TRUE	Lc1	/home/bramas/heteroprio_project/qr-mumps/test-cases//TF18/TF18.mtx	225191850379782	1.851E+02	213.5334	21067.105072	266.395064	4039120.691006	1	1	2	3	1347	65168
1012036	k40	1	TRUE	Lc3	/home/bramas/heteroprio_project/qr-mumps/test-cases//TF18/TF18.mtx	225191850379782	1.866E+02	224.4674	19871.202823	203.734108	4029568.021248	1	1	2	3	1487	65168
1012036	k40	1	TRUE	Lc4	/home/bramas/heteroprio_project/qr-mumps/test-cases//TF18/TF18.mtx	225191850379782	1.856E+02	214.8511	21636.958666	221.684637	4019538.432827	1	1	2	3	1447	65168
1012036	k40	2	FALSE		/home/bramas/heteroprio_project/qr-mumps/test-cases//TF18/TF18.mtx	225191850379782	1.321E+02	613.5643	79620.52233	607.145828	2952434.6531419996
1012036	k40	2	TRUE	AUTO	/home/bramas/heteroprio_project/qr-mumps/test-cases//TF18/TF18.mtx	225191850379782	1.243E+02	304.6595	44255.421173	268.881742	2712825.7978930003	2	1	2	3	2063	65168
1012036	k40	2	TRUE	Lc0	/home/bramas/heteroprio_project/qr-mumps/test-cases//TF18/TF18.mtx	225191850379782	1.306E+02	360.8982	60276.957906	253.075309	2600198.4335430004	2	1	2	3	3899	65168
1012036	k40	2	TRUE	Lc1	/home/bramas/heteroprio_project/qr-mumps/test-cases//TF18/TF18.mtx	225191850379782	1.260E+02	291.0796	47024.398285	369.067539	2701046.3899550005	2	1	2	3	1923	65168
1012036	k40	2	TRUE	Lc3	/home/bramas/heteroprio_project/qr-mumps/test-cases//TF18/TF18.mtx	225191850379782	1.279E+02	298.9524	53207.071231	655.13888	2787663.14174	2	1	2	3	1968	65168
1012036	k40	2	TRUE	Lc4	/home/bramas/heteroprio_project/qr-mumps/test-cases//TF18/TF18.mtx	225191850379782	1.270E+02	306.3147	48676.532738	303.985869	2805304.934197	2	1	2	3	2030	65168
1012036	k40	3	FALSE		/home/bramas/heteroprio_project/qr-mumps/test-cases//TF18/TF18.mtx	225191850379782	1.058E+02	698.2399	121408.891508	575.381734	2301703.037257
1012036	k40	3	TRUE	AUTO	/home/bramas/heteroprio_project/qr-mumps/test-cases//TF18/TF18.mtx	225191850379782	9.500E+01	386.2896	77781.840152	445.602297	1966794.204098	3	1	2	3	3101	65168
1012036	k40	3	TRUE	Lc0	/home/bramas/heteroprio_project/qr-mumps/test-cases//TF18/TF18.mtx	225191850379782	1.010E+02	418.6384	98849.33995	412.3967	2159831.064836	3	1	2	3	4106	65168
1012036	k40	3	TRUE	Lc1	/home/bramas/heteroprio_project/qr-mumps/test-cases//TF18/TF18.mtx	225191850379782	9.557E+01	398.2452	65663.162943	457.937138	2051377.4353180001	3	1	2	3	3028	65168
1012036	k40	3	TRUE	Lc3	/home/bramas/heteroprio_project/qr-mumps/test-cases//TF18/TF18.mtx	225191850379782	9.416E+01	374.2254	73605.144998	735.720265	2124777.335324	3	1	2	3	2766	65168
1012036	k40	3	TRUE	Lc4	/home/bramas/heteroprio_project/qr-mumps/test-cases//TF18/TF18.mtx	225191850379782	9.826E+01	381.6938	87103.335311	519.02637	2204953.1546899998	3	1	2	3	2601	65168
1012036	k40	4	FALSE		/home/bramas/heteroprio_project/qr-mumps/test-cases//TF18/TF18.mtx	225191850379782	9.061E+01	760.3393	183911.971645	761.298553	1937003.58149
1012036	k40	4	TRUE	AUTO	/home/bramas/heteroprio_project/qr-mumps/test-cases//TF18/TF18.mtx	225191850379782	7.998E+01	425.2933	129231.686164	611.301289	1709664.517637	4	1	2	3	3293	65168
1012036	k40	4	TRUE	Lc0	/home/bramas/heteroprio_project/qr-mumps/test-cases//TF18/TF18.mtx	225191850379782	8.159E+01	503.1311	128098.428919	1177.138656	1965899.9215740003	4	1	2	3	5774	65168
1012036	k40	4	TRUE	Lc1	/home/bramas/heteroprio_project/qr-mumps/test-cases//TF18/TF18.mtx	225191850379782	8.005E+01	441.2414	120564.405351	619.284232	1730422.167065	4	1	2	3	3523	65168
1012036	k40	4	TRUE	Lc3	/home/bramas/heteroprio_project/qr-mumps/test-cases//TF18/TF18.mtx	225191850379782	7.931E+01	447.0934	107736.482577	707.105175	1766616.467787	4	1	2	3	3435	65168
1012036	k40	4	TRUE	Lc4	/home/bramas/heteroprio_project/qr-mumps/test-cases//TF18/TF18.mtx	225191850379782	8.187E+01	468.4616	119078.986806	539.378847	1732928.304439	4	1	2	3	3804	65168
1012043	k40	1	FALSE		/home/bramas/heteroprio_project/qr-mumps/test-cases//TF18/TF18.mtx	225191850379782	1.970E+02	425.9008	26460.24348	224.812745	4163163.367126
1012043	k40	1	TRUE	AUTO	/home/bramas/heteroprio_project/qr-mumps/test-cases//TF18/TF18.mtx	225191850379782	1.855E+02	202.0393	20831.128935	220.367405	4074540.6896289997	1	1	3	3	1142	65168
1012043	k40	1	TRUE	Lc0	/home/bramas/heteroprio_project/qr-mumps/test-cases//TF18/TF18.mtx	225191850379782	1.979E+02	269.1525	27025.038568	199.03622	3878402.9299080004	1	1	3	3	2739	65168
1012043	k40	1	TRUE	Lc1	/home/bramas/heteroprio_project/qr-mumps/test-cases//TF18/TF18.mtx	225191850379782	1.850E+02	198.1337	21223.636206	212.358026	4089825.226315	1	1	3	3	1145	65168
1012043	k40	1	TRUE	Lc3	/home/bramas/heteroprio_project/qr-mumps/test-cases//TF18/TF18.mtx	225191850379782	1.857E+02	209.0121	18766.774812	231.913379	4041380.114867	1	1	3	3	1305	65168
1012043	k40	1	TRUE	Lc4	/home/bramas/heteroprio_project/qr-mumps/test-cases//TF18/TF18.mtx	225191850379782	1.840E+02	201.4574	20518.018922	207.198019	4087998.1670039995	1	1	3	3	1212	65168
1012043	k40	2	FALSE		/home/bramas/heteroprio_project/qr-mumps/test-cases//TF18/TF18.mtx	225191850379782	1.352E+02	608.2857	77143.500581	479.91964	2990043.183152
1012043	k40	2	TRUE	AUTO	/home/bramas/heteroprio_project/qr-mumps/test-cases//TF18/TF18.mtx	225191850379782	1.283E+02	289.6886	51947.606201	316.236027	2820880.922251	2	1	3	3	1850	65168
1012043	k40	2	TRUE	Lc0	/home/bramas/heteroprio_project/qr-mumps/test-cases//TF18/TF18.mtx	225191850379782	1.305E+02	352.9053	67370.767021	361.276847	2734469.207744	2	1	3	3	3016	65168
1012043	k40	2	TRUE	Lc1	/home/bramas/heteroprio_project/qr-mumps/test-cases//TF18/TF18.mtx	225191850379782	1.244E+02	298.2749	50034.530386	340.349532	2752483.334673	2	1	3	3	1960	65168
1012043	k40	2	TRUE	Lc3	/home/bramas/heteroprio_project/qr-mumps/test-cases//TF18/TF18.mtx	225191850379782	1.230E+02	282.0790	49247.423828	503.001648	2806766.515765	2	1	3	3	1817	65168
1012043	k40	2	TRUE	Lc4	/home/bramas/heteroprio_project/qr-mumps/test-cases//TF18/TF18.mtx	225191850379782	1.247E+02	286.9218	47269.453942	721.442123	2794956.504611	2	1	3	3	1658	65168
1012043	k40	3	FALSE		/home/bramas/heteroprio_project/qr-mumps/test-cases//TF18/TF18.mtx	225191850379782	1.041E+02	692.9319	109120.633761	610.578721	2249380.35772
1012043	k40	3	TRUE	AUTO	/home/bramas/heteroprio_project/qr-mumps/test-cases//TF18/TF18.mtx	225191850379782	9.431E+01	353.7435	56642.245619	329.416721	1874278.181561	3	1	3	3	2489	65168
1012043	k40	3	TRUE	Lc0	/home/bramas/heteroprio_project/qr-mumps/test-cases//TF18/TF18.mtx	225191850379782	9.865E+01	434.6589	87695.050379	930.059349	2204610.4978320003	3	1	3	3	4867	65168
1012043	k40	3	TRUE	Lc1	/home/bramas/heteroprio_project/qr-mumps/test-cases//TF18/TF18.mtx	225191850379782	9.519E+01	387.0916	70613.714444	372.38482	1861861.763635	3	1	3	3	3180	65168
1012043	k40	3	TRUE	Lc3	/home/bramas/heteroprio_project/qr-mumps/test-cases//TF18/TF18.mtx	225191850379782	9.535E+01	371.2102	74652.519175	380.908985	1882353.742783	3	1	3	3	2905	65168
1012043	k40	3	TRUE	Lc4	/home/bramas/heteroprio_project/qr-mumps/test-cases//TF18/TF18.mtx	225191850379782	9.470E+01	349.8337	66623.928309	355.212512	1997890.486501	3	1	3	3	2243	65168
1012043	k40	4	FALSE		/home/bramas/heteroprio_project/qr-mumps/test-cases//TF18/TF18.mtx	225191850379782	9.157E+01	757.8670	186521.49705	680.878924	1989658.0158090002
1012043	k40	4	TRUE	AUTO	/home/bramas/heteroprio_project/qr-mumps/test-cases//TF18/TF18.mtx	225191850379782	8.095E+01	438.9416	130316.79687	470.21911	1734385.243924	4	1	3	3	3517	65168
1012043	k40	4	TRUE	Lc0	/home/bramas/heteroprio_project/qr-mumps/test-cases//TF18/TF18.mtx	225191850379782	8.622E+01	493.7411	158901.74578	818.207581	1957367.5833890003	4	1	3	3	5115	65168
1012043	k40	4	TRUE	Lc1	/home/bramas/heteroprio_project/qr-mumps/test-cases//TF18/TF18.mtx	225191850379782	7.964E+01	440.8362	118238.488023	527.104603	1818924.9851290002	4	1	3	3	3187	65168
1012043	k40	4	TRUE	Lc3	/home/bramas/heteroprio_project/qr-mumps/test-cases//TF18/TF18.mtx	225191850379782	7.982E+01	431.0730	102737.038372	562.136406	1752482.953605	4	1	3	3	3254	65168
1012043	k40	4	TRUE	Lc4	/home/bramas/heteroprio_project/qr-mumps/test-cases//TF18/TF18.mtx	225191850379782	8.093E+01	468.8203	120580.393492	477.576795	1741695.6318480002	4	1	3	3	3964	65168
1012087	k40	1	FALSE		/home/bramas/heteroprio_project/qr-mumps/test-cases//TF18/TF18.mtx	225191850379782	1.941E+02	425.9535	24535.672351	235.564949	4105952.599502
1012087	k40	1	TRUE	AUTO	/home/bramas/heteroprio_project/qr-mumps/test-cases//TF18/TF18.mtx	225191850379782	1.966E+02	294.3402	26632.415044	824.799144	3801580.2831739997	1	1	1	1	2745	65168
1012087	k40	1	TRUE	Lc0	/home/bramas/heteroprio_project/qr-mumps/test-cases//TF18/TF18.mtx	225191850379782	1.967E+02	296.3379	28758.68318	199.54288	3783610.3849700005	1	1	1	1	3053	65168
1012087	k40	1	TRUE	Lc1	/home/bramas/heteroprio_project/qr-mumps/test-cases//TF18/TF18.mtx	225191850379782	1.983E+02	289.7196	31517.824059	226.881016	3812073.56414	1	1	1	1	2739	65168
1012087	k40	1	TRUE	Lc3	/home/bramas/heteroprio_project/qr-mumps/test-cases//TF18/TF18.mtx	225191850379782	1.988E+02	293.3629	29258.906876	202.701876	3739964.0633489997	1	1	1	1	3142	65168
1012087	k40	1	TRUE	Lc4	/home/bramas/heteroprio_project/qr-mumps/test-cases//TF18/TF18.mtx	225191850379782	1.969E+02	295.1629	28965.172545	189.976111	3756954.3728770004	1	1	1	1	2880	65168
1012087	k40	2	FALSE		/home/bramas/heteroprio_project/qr-mumps/test-cases//TF18/TF18.mtx	225191850379782	1.318E+02	607.5771	70578.230725	547.130399	2967622.257229
1012087	k40	2	TRUE	AUTO	/home/bramas/heteroprio_project/qr-mumps/test-cases//TF18/TF18.mtx	225191850379782	1.324E+02	378.8272	66156.406162	424.118739	2634853.738026	2	1	1	1	2615	65168
1012087	k40	2	TRUE	Lc0	/home/bramas/heteroprio_project/qr-mumps/test-cases//TF18/TF18.mtx	225191850379782	1.328E+02	382.4796	75813.816999	287.550973	2748772.042329	2	1	1	1	3343	65168
1012087	k40	2	TRUE	Lc1	/home/bramas/heteroprio_project/qr-mumps/test-cases//TF18/TF18.mtx	225191850379782	1.310E+02	379.0070	72683.839337	515.144396	2791195.6256219996	2	1	1	1	2547	65168
1012087	k40	2	TRUE	Lc3	/home/bramas/heteroprio_project/qr-mumps/test-cases//TF18/TF18.mtx	225191850379782	1.318E+02	377.1168	74599.95692	350.10459	2773678.8569500004	2	1	1	1	2661	65168
1012087	k40	2	TRUE	Lc4	/home/bramas/heteroprio_project/qr-mumps/test-cases//TF18/TF18.mtx	225191850379782	1.311E+02	396.3206	67783.870566	393.614171	2694055.5210010004	2	1	1	1	2934	65168
1012087	k40	3	FALSE		/home/bramas/heteroprio_project/qr-mumps/test-cases//TF18/TF18.mtx	225191850379782	1.062E+02	706.3096	128154.152539	1524.042849	2347446.481259
1012087	k40	3	TRUE	AUTO	/home/bramas/heteroprio_project/qr-mumps/test-cases//TF18/TF18.mtx	225191850379782	9.698E+01	436.7245	88160.25419	467.104109	2161252.18874	3	1	1	1	3070	65168
1012087	k40	3	TRUE	Lc0	/home/bramas/heteroprio_project/qr-mumps/test-cases//TF18/TF18.mtx	225191850379782	9.696E+01	423.7207	78306.117791	380.570297	2059749.6173629998	3	1	1	1	4486	65168
1012087	k40	3	TRUE	Lc1	/home/bramas/heteroprio_project/qr-mumps/test-cases//TF18/TF18.mtx	225191850379782	9.686E+01	397.1335	89347.289713	532.179095	2059683.2284280001	3	1	1	1	2790	65168
1012087	k40	3	TRUE	Lc3	/home/bramas/heteroprio_project/qr-mumps/test-cases//TF18/TF18.mtx	225191850379782	9.878E+01	412.3906	94652.294871	423.134787	2209348.2188250003	3	1	1	1	2831	65168
1012087	k40	3	TRUE	Lc4	/home/bramas/heteroprio_project/qr-mumps/test-cases//TF18/TF18.mtx	225191850379782	1.029E+02	417.2401	111467.811644	687.100532	2242933.794243	3	1	1	1	2635	65168
1012087	k40	4	FALSE		/home/bramas/heteroprio_project/qr-mumps/test-cases//TF18/TF18.mtx	225191850379782	8.970E+01	758.3717	174643.059185	763.568889	1905580.85805
1012087	k40	4	TRUE	AUTO	/home/bramas/heteroprio_project/qr-mumps/test-cases//TF18/TF18.mtx	225191850379782	8.689E+01	481.4425	162518.995097	742.590874	1977166.7244990002	4	1	1	1	3563	65168
1012087	k40	4	TRUE	Lc0	/home/bramas/heteroprio_project/qr-mumps/test-cases//TF18/TF18.mtx	225191850379782	8.195E+01	493.5081	131563.327941	1148.185894	1907001.120112	4	1	1	1	5293	65168
1012087	k40	4	TRUE	Lc1	/home/bramas/heteroprio_project/qr-mumps/test-cases//TF18/TF18.mtx	225191850379782	7.965E+01	458.1044	126722.444736	619.921834	1779534.766702	4	1	1	1	3586	65168
1012087	k40	4	TRUE	Lc3	/home/bramas/heteroprio_project/qr-mumps/test-cases//TF18/TF18.mtx	225191850379782	8.018E+01	427.1147	115099.294454	545.656777	1764796.9447849998	4	1	1	1	3103	65168
1012087	k40	4	TRUE	Lc4	/home/bramas/heteroprio_project/qr-mumps/test-cases//TF18/TF18.mtx	225191850379782	8.344E+01	497.5277	124989.754274	571.922911	1994395.2627700001	4	1	1	1	3841	65168
1012088	k40	1	TRUE	AUTO	/home/bramas/heteroprio_project/qr-mumps/test-cases//TF18/TF18.mtx	225191850379782	2.001E+02	285.0363	25660.663262	188.231876	3775358.749371	1	1	1	2	2648	65168
1012088	k40	1	TRUE	Lc0	/home/bramas/heteroprio_project/qr-mumps/test-cases//TF18/TF18.mtx	225191850379782	2.040E+02	296.5966	26984.79746	1384.703244	3850422.742591	1	1	1	2	3189	65168
1012088	k40	1	TRUE	Lc3	/home/bramas/heteroprio_project/qr-mumps/test-cases//TF18/TF18.mtx	225191850379782	1.972E+02	295.2707	28707.051749	297.405298	3822559.7341650003	1	1	1	2	2852	65168
1012088	k40	1	TRUE	Lc4	/home/bramas/heteroprio_project/qr-mumps/test-cases//TF18/TF18.mtx	225191850379782	1.973E+02	291.7744	26612.914289	195.381271	3865364.173002	1	1	1	2	2795	65168
1012088	k40	2	FALSE		/home/bramas/heteroprio_project/qr-mumps/test-cases//TF18/TF18.mtx	225191850379782	1.360E+02	609.5466	73791.676052	358.333176	3024565.9812049996
1012088	k40	2	TRUE	AUTO	/home/bramas/heteroprio_project/qr-mumps/test-cases//TF18/TF18.mtx	225191850379782	1.349E+02	376.7302	73447.259125	447.274707	2709169.138276	2	1	1	2	2736	65168
1012088	k40	2	TRUE	Lc0	/home/bramas/heteroprio_project/qr-mumps/test-cases//TF18/TF18.mtx	225191850379782	1.324E+02	383.0449	72456.648744	347.058562	2752754.0279600006	2	1	1	2	3378	65168
1012088	k40	2	TRUE	Lc1	/home/bramas/heteroprio_project/qr-mumps/test-cases//TF18/TF18.mtx	225191850379782	1.334E+02	381.0139	75574.808023	341.422699	2793390.483344	2	1	1	2	2545	65168
1012088	k40	2	TRUE	Lc3	/home/bramas/heteroprio_project/qr-mumps/test-cases//TF18/TF18.mtx	225191850379782	1.331E+02	385.3118	73303.017387	1514.201335	2695013.727918	2	1	1	2	2766	65168
1012088	k40	2	TRUE	Lc4	/home/bramas/heteroprio_project/qr-mumps/test-cases//TF18/TF18.mtx	225191850379782	1.317E+02	368.0068	60101.87326	396.050929	2642124.8123749997	2	1	1	2	2546	65168
1012088	k40	3	FALSE		/home/bramas/heteroprio_project/qr-mumps/test-cases//TF18/TF18.mtx	225191850379782	1.058E+02	691.7269	102824.860191	505.018184	2277280.003547
1012088	k40	3	TRUE	AUTO	/home/bramas/heteroprio_project/qr-mumps/test-cases//TF18/TF18.mtx	225191850379782	9.969E+01	431.0854	99377.792102	469.642634	2167521.209312	3	1	1	2	3011	65168
1012088	k40	3	TRUE	Lc0	/home/bramas/heteroprio_project/qr-mumps/test-cases//TF18/TF18.mtx	225191850379782	9.575E+01	450.4829	72633.182305	569.531078	2135287.765052	3	1	1	2	4977	65168
1012088	k40	3	TRUE	Lc1	/home/bramas/heteroprio_project/qr-mumps/test-cases//TF18/TF18.mtx	225191850379782	9.981E+01	421.1570	93355.019676	448.014456	2222673.477577	3	1	1	2	2822	65168
1012088	k40	3	TRUE	Lc3	/home/bramas/heteroprio_project/qr-mumps/test-cases//TF18/TF18.mtx	225191850379782	9.973E+01	438.2528	102146.168893	695.177876	2153778.753751	3	1	1	2	3246	65168
1012088	k40	3	TRUE	Lc4	/home/bramas/heteroprio_project/qr-mumps/test-cases//TF18/TF18.mtx	225191850379782	9.886E+01	422.3088	89775.711382	556.060631	2238509.342286	3	1	1	2	2540	65168
1012088	k40	4	FALSE		/home/bramas/heteroprio_project/qr-mumps/test-cases//TF18/TF18.mtx	225191850379782	8.962E+01	757.1618	163308.65777	714.559538	1932046.1734200001
1012088	k40	4	TRUE	AUTO	/home/bramas/heteroprio_project/qr-mumps/test-cases//TF18/TF18.mtx	225191850379782	8.044E+01	460.5549	110624.069227	528.361889	1761789.8423360002	4	1	1	2	3558	65168
1012088	k40	4	TRUE	Lc0	/home/bramas/heteroprio_project/qr-mumps/test-cases//TF18/TF18.mtx	225191850379782	7.981E+01	448.5936	127886.982208	515.20084	1784018.2768489998	4	1	1	2	4533	65168
1012088	k40	4	TRUE	Lc1	/home/bramas/heteroprio_project/qr-mumps/test-cases//TF18/TF18.mtx	225191850379782	8.436E+01	463.6926	127498.909431	713.842707	1978987.770024	4	1	1	2	3274	65168
1012088	k40	4	TRUE	Lc3	/home/bramas/heteroprio_project/qr-mumps/test-cases//TF18/TF18.mtx	225191850379782	7.968E+01	461.0705	119306.306322	521.52046	1737566.89635	4	1	1	2	3689	65168
1012088	k40	4	TRUE	Lc4	/home/bramas/heteroprio_project/qr-mumps/test-cases//TF18/TF18.mtx	225191850379782	8.110E+01	467.4475	98417.776569	680.570255	1884954.069023	4	1	1	2	3421	65168
1012139	k40	1	FALSE		/home/bramas/heteroprio_project/qr-mumps/test-cases//TF18/TF18.mtx	225191850379782	1.933E+02	421.8987	26962.000607	220.194905	4102651.3139070002
1012139	k40	1	TRUE	AUTO	/home/bramas/heteroprio_project/qr-mumps/test-cases//TF18/TF18.mtx	225191850379782	1.984E+02	298.4878	33065.482325	191.306939	3738357.929821	1	1	2	2	2994	65168
1012139	k40	1	TRUE	Lc0	/home/bramas/heteroprio_project/qr-mumps/test-cases//TF18/TF18.mtx	225191850379782	2.001E+02	288.5052	25222.351505	201.722538	3716961.8805079996	1	1	2	2	2979	65168
1012139	k40	1	TRUE	Lc1	/home/bramas/heteroprio_project/qr-mumps/test-cases//TF18/TF18.mtx	225191850379782	1.988E+02	298.5956	32273.627991	740.003665	3770989.403821	1	1	2	2	2926	65168
1012139	k40	1	TRUE	Lc3	/home/bramas/heteroprio_project/qr-mumps/test-cases//TF18/TF18.mtx	225191850379782	1.941E+02	291.8206	29872.128241	195.448287	3868080.8950779997	1	1	2	2	2726	65168
1012139	k40	1	TRUE	Lc4	/home/bramas/heteroprio_project/qr-mumps/test-cases//TF18/TF18.mtx	225191850379782	1.965E+02	291.8750	25499.686994	209.478065	3791755.945122	1	1	2	2	2811	65168
1012139	k40	2	FALSE		/home/bramas/heteroprio_project/qr-mumps/test-cases//TF18/TF18.mtx	225191850379782	1.313E+02	605.8167	73128.190563	746.217065	2928499.7790940003
1012139	k40	2	TRUE	AUTO	/home/bramas/heteroprio_project/qr-mumps/test-cases//TF18/TF18.mtx	225191850379782	1.310E+02	397.4884	77906.565369	311.262838	2621572.2079559998	2	1	2	2	3023	65168
1012139	k40	2	TRUE	Lc0	/home/bramas/heteroprio_project/qr-mumps/test-cases//TF18/TF18.mtx	225191850379782	1.339E+02	375.1846	77278.294967	466.406443	2711363.0685630003	2	1	2	2	3075	65168
1012139	k40	2	TRUE	Lc1	/home/bramas/heteroprio_project/qr-mumps/test-cases//TF18/TF18.mtx	225191850379782	1.323E+02	370.8794	75284.146777	280.718135	2650687.8410670003	2	1	2	2	2531	65168
1012139	k40	2	TRUE	Lc3	/home/bramas/heteroprio_project/qr-mumps/test-cases//TF18/TF18.mtx	225191850379782	1.319E+02	376.5621	73135.000665	291.473381	2698990.919241	2	1	2	2	2780	65168
1012139	k40	2	TRUE	Lc4	/home/bramas/heteroprio_project/qr-mumps/test-cases//TF18/TF18.mtx	225191850379782	1.313E+02	381.3957	66210.241636	283.753394	2653945.0250509996	2	1	2	2	2801	65168
1012139	k40	3	FALSE		/home/bramas/heteroprio_project/qr-mumps/test-cases//TF18/TF18.mtx	225191850379782	1.044E+02	688.9011	111664.631056	478.894035	2208895.235268
1012139	k40	3	TRUE	AUTO	/home/bramas/heteroprio_project/qr-mumps/test-cases//TF18/TF18.mtx	225191850379782	9.865E+01	438.0687	96467.367901	724.485616	2199867.721786	3	1	2	2	3038	65168
1012139	k40	3	TRUE	Lc0	/home/bramas/heteroprio_project/qr-mumps/test-cases//TF18/TF18.mtx	225191850379782	1.012E+02	439.8243	101746.790206	475.980595	2193984.931904	3	1	2	2	4286	65168
1012139	k40	3	TRUE	Lc1	/home/bramas/heteroprio_project/qr-mumps/test-cases//TF18/TF18.mtx	225191850379782	9.798E+01	450.0654	91771.923561	854.56215	2245368.376348	3	1	2	2	3255	65168
1012139	k40	3	TRUE	Lc3	/home/bramas/heteroprio_project/qr-mumps/test-cases//TF18/TF18.mtx	225191850379782	9.867E+01	421.3091	103919.87683	524.70937	2217957.9508539997	3	1	2	2	2725	65168
1012139	k40	3	TRUE	Lc4	/home/bramas/heteroprio_project/qr-mumps/test-cases//TF18/TF18.mtx	225191850379782	1.017E+02	427.3015	94274.520137	510.389561	2328499.492705	3	1	2	2	2923	65168
1012139	k40	4	FALSE		/home/bramas/heteroprio_project/qr-mumps/test-cases//TF18/TF18.mtx	225191850379782	9.047E+01	759.0388	176921.940877	748.131935	1942725.055436
1012139	k40	4	TRUE	AUTO	/home/bramas/heteroprio_project/qr-mumps/test-cases//TF18/TF18.mtx	225191850379782	8.046E+01	463.8746	122119.478721	570.006404	1755394.607213	4	1	2	2	3731	65168
1012139	k40	4	TRUE	Lc0	/home/bramas/heteroprio_project/qr-mumps/test-cases//TF18/TF18.mtx	225191850379782	8.069E+01	480.1990	130288.29259	705.109477	1897975.4356789999	4	1	2	2	4324	65168
1012139	k40	4	TRUE	Lc1	/home/bramas/heteroprio_project/qr-mumps/test-cases//TF18/TF18.mtx	225191850379782	8.694E+01	474.9987	163313.338364	651.563047	1998001.917787	4	1	2	2	3255	65168
1012139	k40	4	TRUE	Lc3	/home/bramas/heteroprio_project/qr-mumps/test-cases//TF18/TF18.mtx	225191850379782	8.347E+01	488.2026	144939.210536	767.817775	1974154.3395939998	4	1	2	2	3476	65168
1012139	k40	4	TRUE	Lc4	/home/bramas/heteroprio_project/qr-mumps/test-cases//TF18/TF18.mtx	225191850379782	8.327E+01	484.4159	128725.432926	981.05946	2008436.71551	4	1	2	2	3401	65168
1012140	k40	1	FALSE		/home/bramas/heteroprio_project/qr-mumps/test-cases//TF18/TF18.mtx	225191850379782	1.988E+02	433.5680	26670.099966	204.854557	4135733.201653
1012140	k40	1	TRUE	AUTO	/home/bramas/heteroprio_project/qr-mumps/test-cases//TF18/TF18.mtx	225191850379782	1.883E+02	212.7777	17304.271577	221.087803	4048339.3983039996	1	1	1	3	1407	65168
1012140	k40	1	TRUE	Lc0	/home/bramas/heteroprio_project/qr-mumps/test-cases//TF18/TF18.mtx	225191850379782	1.968E+02	287.4561	21113.014036	195.560315	3874892.569317	1	1	1	3	3028	65168
1012140	k40	1	TRUE	Lc1	/home/bramas/heteroprio_project/qr-mumps/test-cases//TF18/TF18.mtx	225191850379782	1.861E+02	215.5845	22363.500999	199.225926	4066297.5680279997	1	1	1	3	1361	65168
1012140	k40	1	TRUE	Lc3	/home/bramas/heteroprio_project/qr-mumps/test-cases//TF18/TF18.mtx	225191850379782	1.869E+02	220.2155	18211.532285	242.27064	4073517.7960929996	1	1	1	3	1534	65168
1012140	k40	1	TRUE	Lc4	/home/bramas/heteroprio_project/qr-mumps/test-cases//TF18/TF18.mtx	225191850379782	1.879E+02	219.8324	18867.746742	220.137581	4088506.742941	1	1	1	3	1437	65168
1012140	k40	2	FALSE		/home/bramas/heteroprio_project/qr-mumps/test-cases//TF18/TF18.mtx	225191850379782	1.309E+02	609.3802	75874.352807	413.470887	2965241.018872
1012140	k40	2	TRUE	AUTO	/home/bramas/heteroprio_project/qr-mumps/test-cases//TF18/TF18.mtx	225191850379782	1.287E+02	305.1669	55535.352749	801.606412	2732098.355207	2	1	1	3	1982	65168
1012140	k40	2	TRUE	Lc0	/home/bramas/heteroprio_project/qr-mumps/test-cases//TF18/TF18.mtx	225191850379782	1.306E+02	360.5632	73250.075783	890.185216	2880683.677304	2	1	1	3	3515	65168
1012140	k40	2	TRUE	Lc1	/home/bramas/heteroprio_project/qr-mumps/test-cases//TF18/TF18.mtx	225191850379782	1.253E+02	292.5490	46576.200933	481.359107	2732900.194537	2	1	1	3	1784	65168
1012140	k40	2	TRUE	Lc3	/home/bramas/heteroprio_project/qr-mumps/test-cases//TF18/TF18.mtx	225191850379782	1.244E+02	297.2513	46590.369271	293.679008	2717497.264605	2	1	1	3	2008	65168
1012140	k40	2	TRUE	Lc4	/home/bramas/heteroprio_project/qr-mumps/test-cases//TF18/TF18.mtx	225191850379782	1.280E+02	299.2854	49538.85455	285.082431	2734208.765847	2	1	1	3	1934	65168
1012140	k40	3	FALSE		/home/bramas/heteroprio_project/qr-mumps/test-cases//TF18/TF18.mtx	225191850379782	1.078E+02	699.6057	128828.87523	665.499199	2350690.122913
1012140	k40	3	TRUE	AUTO	/home/bramas/heteroprio_project/qr-mumps/test-cases//TF18/TF18.mtx	225191850379782	9.624E+01	348.9588	75535.936976	324.555867	1806574.032373	3	1	1	3	2650	65168
1012140	k40	3	TRUE	Lc0	/home/bramas/heteroprio_project/qr-mumps/test-cases//TF18/TF18.mtx	225191850379782	1.009E+02	421.3192	102648.018724	473.76619	2142299.611023	3	1	1	3	4012	65168
1012140	k40	3	TRUE	Lc1	/home/bramas/heteroprio_project/qr-mumps/test-cases//TF18/TF18.mtx	225191850379782	9.653E+01	367.3233	80855.625946	876.669056	2143954.552005	3	1	1	3	2537	65168
1012140	k40	3	TRUE	Lc3	/home/bramas/heteroprio_project/qr-mumps/test-cases//TF18/TF18.mtx	225191850379782	9.639E+01	353.9861	73611.98441	411.659274	2090787.2937239998	3	1	1	3	2485	65168
1012140	k40	3	TRUE	Lc4	/home/bramas/heteroprio_project/qr-mumps/test-cases//TF18/TF18.mtx	225191850379782	9.657E+01	345.4313	66200.99814	403.318756	2016650.9394540002	3	1	1	3	2186	65168
1012140	k40	4	FALSE		/home/bramas/heteroprio_project/qr-mumps/test-cases//TF18/TF18.mtx	225191850379782	9.139E+01	760.7470	177487.368424	700.892175	1998152.565141
1012140	k40	4	TRUE	AUTO	/home/bramas/heteroprio_project/qr-mumps/test-cases//TF18/TF18.mtx	225191850379782	7.958E+01	442.7505	114779.193049	517.635101	1817569.321808	4	1	1	3	3225	65168
1012140	k40	4	TRUE	Lc0	/home/bramas/heteroprio_project/qr-mumps/test-cases//TF18/TF18.mtx	225191850379782	8.414E+01	499.6501	146901.171475	819.478897	1940832.7965490003	4	1	1	3	5581	65168
1012140	k40	4	TRUE	Lc1	/home/bramas/heteroprio_project/qr-mumps/test-cases//TF18/TF18.mtx	225191850379782	8.075E+01	455.6600	123240.00153	431.254326	1730637.370158	4	1	1	3	3614	65168
1012140	k40	4	TRUE	Lc3	/home/bramas/heteroprio_project/qr-mumps/test-cases//TF18/TF18.mtx	225191850379782	8.330E+01	466.0679	132944.432871	552.072057	1823459.506612	4	1	1	3	3531	65168
1012140	k40	4	TRUE	Lc4	/home/bramas/heteroprio_project/qr-mumps/test-cases//TF18/TF18.mtx	225191850379782	8.073E+01	446.7832	123984.196367	968.050477	1766223.243035	4	1	1	3	3301	65168
1012158	k40	1	FALSE		/home/bramas/heteroprio_project/qr-mumps/test-cases//TF18/TF18.mtx	225191850379782	1.975E+02	423.9008	27630.4759	216.416207	4136693.445777
1012158	k40	1	TRUE	AUTO	/home/bramas/heteroprio_project/qr-mumps/test-cases//TF18/TF18.mtx	225191850379782	1.858E+02	220.4532	21495.505693	214.415237	3996520.0875739995	1	1	2	3	1396	65168
1012158	k40	1	TRUE	Lc0	/home/bramas/heteroprio_project/qr-mumps/test-cases//TF18/TF18.mtx	225191850379782	1.926E+02	273.1454	19706.270133	227.700736	3806320.954053	1	1	2	3	2849	65168
1012158	k40	1	TRUE	Lc1	/home/bramas/heteroprio_project/qr-mumps/test-cases//TF18/TF18.mtx	225191850379782	1.855E+02	211.8045	19095.809403	206.208594	4035164.13088	1	1	2	3	1286	65168
1012158	k40	1	TRUE	Lc3	/home/bramas/heteroprio_project/qr-mumps/test-cases//TF18/TF18.mtx	225191850379782	1.851E+02	223.5632	19008.360364	934.450249	4035682.1370209996	1	1	2	3	1481	65168
1012158	k40	1	TRUE	Lc4	/home/bramas/heteroprio_project/qr-mumps/test-cases//TF18/TF18.mtx	225191850379782	1.850E+02	220.1395	22248.333565	212.609949	4071025.803817	1	1	2	3	1301	65168
1012158	k40	2	FALSE		/home/bramas/heteroprio_project/qr-mumps/test-cases//TF18/TF18.mtx	225191850379782	1.347E+02	608.7955	72077.229276	533.981883	2960547.6994999996
1012158	k40	2	TRUE	AUTO	/home/bramas/heteroprio_project/qr-mumps/test-cases//TF18/TF18.mtx	225191850379782	1.251E+02	303.7532	47295.060874	314.50753	2885144.5418330003	2	1	2	3	1936	65168
1012158	k40	2	TRUE	Lc0	/home/bramas/heteroprio_project/qr-mumps/test-cases//TF18/TF18.mtx	225191850379782	1.299E+02	386.5533	66790.176139	329.652959	2706229.3010799997	2	1	2	3	4292	65168
1012158	k40	2	TRUE	Lc1	/home/bramas/heteroprio_project/qr-mumps/test-cases//TF18/TF18.mtx	225191850379782	1.277E+02	287.4400	54899.140835	276.797879	2708061.54048	2	1	2	3	1768	65168
1012158	k40	2	TRUE	Lc3	/home/bramas/heteroprio_project/qr-mumps/test-cases//TF18/TF18.mtx	225191850379782	1.280E+02	303.8666	52826.034949	337.81128	2540890.066618	2	1	2	3	2125	65168
1012158	k40	2	TRUE	Lc4	/home/bramas/heteroprio_project/qr-mumps/test-cases//TF18/TF18.mtx	225191850379782	1.253E+02	302.2827	51055.506847	374.522699	2740065.8344529998	2	1	2	3	1974	65168
1012158	k40	3	FALSE		/home/bramas/heteroprio_project/qr-mumps/test-cases//TF18/TF18.mtx	225191850379782	1.062E+02	702.3959	122050.904151	543.357152	2293602.280557
1012158	k40	3	TRUE	AUTO	/home/bramas/heteroprio_project/qr-mumps/test-cases//TF18/TF18.mtx	225191850379782	9.487E+01	365.8507	67266.733171	399.092632	1986960.5583649997	3	1	2	3	2721	65168
1012158	k40	3	TRUE	Lc0	/home/bramas/heteroprio_project/qr-mumps/test-cases//TF18/TF18.mtx	225191850379782	9.678E+01	472.0395	84718.727284	475.170028	2115667.1594860004	3	1	2	3	5829	65168
1012158	k40	3	TRUE	Lc1	/home/bramas/heteroprio_project/qr-mumps/test-cases//TF18/TF18.mtx	225191850379782	9.571E+01	391.1786	71819.787937	482.934422	2043160.633384	3	1	2	3	2949	65168
1012158	k40	3	TRUE	Lc3	/home/bramas/heteroprio_project/qr-mumps/test-cases//TF18/TF18.mtx	225191850379782	9.423E+01	377.4227	63285.972523	394.907662	2011196.6160459998	3	1	2	3	2665	65168
1012158	k40	3	TRUE	Lc4	/home/bramas/heteroprio_project/qr-mumps/test-cases//TF18/TF18.mtx	225191850379782	9.390E+01	351.6862	63498.554288	375.958083	1864200.3697549999	3	1	2	3	2514	65168
1012158	k40	4	FALSE		/home/bramas/heteroprio_project/qr-mumps/test-cases//TF18/TF18.mtx	225191850379782	8.998E+01	762.0673	182249.003122	727.808778	1916476.185839
1012158	k40	4	TRUE	AUTO	/home/bramas/heteroprio_project/qr-mumps/test-cases//TF18/TF18.mtx	225191850379782	7.979E+01	418.3435	122337.652261	581.206603	1749397.721463	4	1	2	3	3200	65168
1012158	k40	4	TRUE	Lc0	/home/bramas/heteroprio_project/qr-mumps/test-cases//TF18/TF18.mtx	225191850379782	8.574E+01	473.5331	165842.011238	737.285563	1995122.4305180002	4	1	2	3	4434	65168
1012158	k40	4	TRUE	Lc1	/home/bramas/heteroprio_project/qr-mumps/test-cases//TF18/TF18.mtx	225191850379782	8.228E+01	453.1437	135976.735068	565.457564	1813015.7400530002	4	1	2	3	3431	65168
1012158	k40	4	TRUE	Lc3	/home/bramas/heteroprio_project/qr-mumps/test-cases//TF18/TF18.mtx	225191850379782	7.838E+01	441.0397	105307.807975	678.813897	1725623.5687819999	4	1	2	3	3536	65168
1012158	k40	4	TRUE	Lc4	/home/bramas/heteroprio_project/qr-mumps/test-cases//TF18/TF18.mtx	225191850379782	7.988E+01	463.6263	123793.454476	660.248016	1754816.4545509997	4	1	2	3	3767	65168
1012161	k40	1	FALSE		/home/bramas/heteroprio_project/qr-mumps/test-cases//TF18/TF18.mtx	225191850379782	1.962E+02	425.6713	28248.310529	220.140492	4090156.2645150004
1012161	k40	1	TRUE	AUTO	/home/bramas/heteroprio_project/qr-mumps/test-cases//TF18/TF18.mtx	225191850379782	1.972E+02	296.4470	34912.184665	202.494158	3871029.8269469994	1	1	1	1	2825	65168
1012161	k40	1	TRUE	Lc0	/home/bramas/heteroprio_project/qr-mumps/test-cases//TF18/TF18.mtx	225191850379782	1.996E+02	301.8808	29781.35517	226.096132	3878415.020127	1	1	1	1	2960	65168
1012161	k40	1	TRUE	Lc1	/home/bramas/heteroprio_project/qr-mumps/test-cases//TF18/TF18.mtx	225191850379782	1.988E+02	297.1729	26948.112253	249.174126	3933598.320513	1	1	1	1	2967	65168
1012161	k40	1	TRUE	Lc3	/home/bramas/heteroprio_project/qr-mumps/test-cases//TF18/TF18.mtx	225191850379782	1.970E+02	297.1406	29898.036823	196.478757	3819794.7609300003	1	1	1	1	2924	65168
1012161	k40	1	TRUE	Lc4	/home/bramas/heteroprio_project/qr-mumps/test-cases//TF18/TF18.mtx	225191850379782	1.963E+02	298.2874	29939.914006	198.898891	3890017.3225430003	1	1	1	1	2737	65168
1012161	k40	2	FALSE		/home/bramas/heteroprio_project/qr-mumps/test-cases//TF18/TF18.mtx	225191850379782	1.323E+02	611.2371	70912.86184	408.519314	3003291.6948889997
1012161	k40	2	TRUE	AUTO	/home/bramas/heteroprio_project/qr-mumps/test-cases//TF18/TF18.mtx	225191850379782	1.329E+02	382.7339	69948.643456	487.654235	2807220.9710919997	2	1	1	1	2667	65168
1012161	k40	2	TRUE	Lc0	/home/bramas/heteroprio_project/qr-mumps/test-cases//TF18/TF18.mtx	225191850379782	1.323E+02	376.5056	66265.650307	450.708449	2728630.96481	2	1	1	1	3099	65168
1012161	k40	2	TRUE	Lc1	/home/bramas/heteroprio_project/qr-mumps/test-cases//TF18/TF18.mtx	225191850379782	1.312E+02	371.8000	65797.438747	273.726248	2604351.569302	2	1	1	1	2601	65168
1012161	k40	2	TRUE	Lc3	/home/bramas/heteroprio_project/qr-mumps/test-cases//TF18/TF18.mtx	225191850379782	1.345E+02	371.2463	73139.086505	292.058757	2738392.9061950003	2	1	1	1	2542	65168
1012161	k40	2	TRUE	Lc4	/home/bramas/heteroprio_project/qr-mumps/test-cases//TF18/TF18.mtx	225191850379782	1.321E+02	369.5183	64970.323789	323.705634	2758302.802423	2	1	1	1	2394	65168
1012161	k40	3	FALSE		/home/bramas/heteroprio_project/qr-mumps/test-cases//TF18/TF18.mtx	225191850379782	1.063E+02	696.1029	130489.382859	602.235948	2343069.950475
1012161	k40	3	TRUE	AUTO	/home/bramas/heteroprio_project/qr-mumps/test-cases//TF18/TF18.mtx	225191850379782	1.001E+02	427.0518	101839.019722	458.532174	2283045.222836	3	1	1	1	2763	65168
1012161	k40	3	TRUE	Lc0	/home/bramas/heteroprio_project/qr-mumps/test-cases//TF18/TF18.mtx	225191850379782	9.720E+01	404.9411	71518.698633	522.924901	2149565.022471	3	1	1	1	3632	65168
1012161	k40	3	TRUE	Lc1	/home/bramas/heteroprio_project/qr-mumps/test-cases//TF18/TF18.mtx	225191850379782	9.843E+01	457.8432	95818.089456	501.673809	2127913.092567	3	1	1	1	3644	65168
1012161	k40	3	TRUE	Lc3	/home/bramas/heteroprio_project/qr-mumps/test-cases//TF18/TF18.mtx	225191850379782	9.961E+01	400.0801	90115.940962	469.32578	2223538.479663	3	1	1	1	2412	65168
1012161	k40	3	TRUE	Lc4	/home/bramas/heteroprio_project/qr-mumps/test-cases//TF18/TF18.mtx	225191850379782	9.707E+01	443.5526	78990.023358	430.819187	2216817.751091	3	1	1	1	3116	65168
1012161	k40	4	FALSE		/home/bramas/heteroprio_project/qr-mumps/test-cases//TF18/TF18.mtx	225191850379782	9.124E+01	764.7833	178906.181912	680.549043	2006522.687179
1012161	k40	4	TRUE	AUTO	/home/bramas/heteroprio_project/qr-mumps/test-cases//TF18/TF18.mtx	225191850379782	8.222E+01	452.2875	109585.877491	956.047276	1941897.574547	4	1	1	1	3216	65168
1012161	k40	4	TRUE	Lc0	/home/bramas/heteroprio_project/qr-mumps/test-cases//TF18/TF18.mtx	225191850379782	8.025E+01	503.8819	122515.405098	615.531396	1776696.160054	4	1	1	1	5968	65168
1012161	k40	4	TRUE	Lc1	/home/bramas/heteroprio_project/qr-mumps/test-cases//TF18/TF18.mtx	225191850379782	8.397E+01	475.5745	127333.577912	760.67606	2036378.648495	4	1	1	1	3400	65168
1012161	k40	4	TRUE	Lc3	/home/bramas/heteroprio_project/qr-mumps/test-cases//TF18/TF18.mtx	225191850379782	8.186E+01	484.5859	133749.666717	753.668023	1950584.0688909998	4	1	1	1	3383	65168
1012161	k40	4	TRUE	Lc4	/home/bramas/heteroprio_project/qr-mumps/test-cases//TF18/TF18.mtx	225191850379782	8.157E+01	454.9012	128897.635985	583.347278	1971417.333913	4	1	1	1	3026	65168
1012176	p100	1	FALSE		/home/bramas/heteroprio_project/qr-mumps/test-cases//TF18/TF18.mtx	225191850379782	9.904E+01	254.7349	305293.797184	124.868	1385381.5005779997
1012176	p100	1	TRUE	AUTO	/home/bramas/heteroprio_project/qr-mumps/test-cases//TF18/TF18.mtx	225191850379782	9.259E+01	225.7310	283055.961907	187.962431	1349518.93771	1	1	1	2	3489	65168
1012176	p100	1	TRUE	Lc0	/home/bramas/heteroprio_project/qr-mumps/test-cases//TF18/TF18.mtx	225191850379782	9.386E+01	229.6185	289588.245215	234.031415	1371095.562841	1	1	1	2	4163	65168
1012176	p100	1	TRUE	Lc1	/home/bramas/heteroprio_project/qr-mumps/test-cases//TF18/TF18.mtx	225191850379782	9.337E+01	225.9342	295208.614598	142.160255	1314488.7941639998	1	1	1	2	3417	65168
1012176	p100	1	TRUE	Lc3	/home/bramas/heteroprio_project/qr-mumps/test-cases//TF18/TF18.mtx	225191850379782	9.342E+01	225.1918	289154.464251	120.155297	1404663.368735	1	1	1	2	3621	65168
1012176	p100	1	TRUE	Lc4	/home/bramas/heteroprio_project/qr-mumps/test-cases//TF18/TF18.mtx	225191850379782	9.314E+01	223.5166	304607.034599	174.938789	1340809.564846	1	1	1	2	3364	65168
1012176	p100	2	FALSE		/home/bramas/heteroprio_project/qr-mumps/test-cases//TF18/TF18.mtx	225191850379782	7.879E+01	565.7375	656551.209588	330.898549	850672.683785
1012176	p100	2	TRUE	AUTO	/home/bramas/heteroprio_project/qr-mumps/test-cases//TF18/TF18.mtx	225191850379782	6.609E+01	337.5564	514219.708193	578.42954	897769.262284	2	1	1	2	3308	65168
1012176	p100	2	TRUE	Lc0	/home/bramas/heteroprio_project/qr-mumps/test-cases//TF18/TF18.mtx	225191850379782	6.829E+01	349.6571	503940.865107	367.779698	874762.420854	2	1	1	2	5189	65168
1012176	p100	2	TRUE	Lc1	/home/bramas/heteroprio_project/qr-mumps/test-cases//TF18/TF18.mtx	225191850379782	6.714E+01	357.0787	532315.662951	610.940149	935812.938069	2	1	1	2	3849	65168
1012176	p100	2	TRUE	Lc3	/home/bramas/heteroprio_project/qr-mumps/test-cases//TF18/TF18.mtx	225191850379782	6.693E+01	334.7518	490444.369036	620.91469	939139.714928	2	1	1	2	3490	65168
1012176	p100	2	TRUE	Lc4	/home/bramas/heteroprio_project/qr-mumps/test-cases//TF18/TF18.mtx	225191850379782	6.854E+01	365.9171	534178.578797	612.646393	928863.2499859999	2	1	1	2	4208	65168
1012177	p100	1	TRUE	AUTO	/home/bramas/heteroprio_project/qr-mumps/test-cases//TF18/TF18.mtx	225191850379782	9.089E+01	203.2897	304348.863605	599.850111	1397185.4961740002	1	1	3	3	1964	65168
1012177	p100	1	TRUE	Lc0	/home/bramas/heteroprio_project/qr-mumps/test-cases//TF18/TF18.mtx	225191850379782	9.167E+01	212.6040	290287.882128	157.625438	1366865.651386	1	1	3	3	3488	65168
1012177	p100	1	TRUE	Lc3	/home/bramas/heteroprio_project/qr-mumps/test-cases//TF18/TF18.mtx	225191850379782	9.085E+01	201.5230	280941.688867	157.290697	1413905.421758	1	1	3	3	2240	65168
1012177	p100	2	FALSE		/home/bramas/heteroprio_project/qr-mumps/test-cases//TF18/TF18.mtx	225191850379782	7.654E+01	559.3792	648014.332738	280.633124	809362.7586360001
1012177	p100	2	TRUE	AUTO	/home/bramas/heteroprio_project/qr-mumps/test-cases//TF18/TF18.mtx	225191850379782	6.424E+01	304.2490	455743.556133	563.03248	946242.758369	2	1	3	3	3016	65168
1012177	p100	2	TRUE	Lc0	/home/bramas/heteroprio_project/qr-mumps/test-cases//TF18/TF18.mtx	225191850379782	6.726E+01	359.0528	525693.128211	441.492049	877227.633426	2	1	3	3	5655	65168
1012177	p100	2	TRUE	Lc1	/home/bramas/heteroprio_project/qr-mumps/test-cases//TF18/TF18.mtx	225191850379782	6.437E+01	326.1407	474668.998966	793.401531	952220.7120190001	2	1	3	3	3320	65168
1012177	p100	2	TRUE	Lc4	/home/bramas/heteroprio_project/qr-mumps/test-cases//TF18/TF18.mtx	225191850379782	6.633E+01	341.9182	507769.142405	638.632386	934497.0006890001	2	1	3	3	3622	65168
1012193	p100	1	FALSE		/home/bramas/heteroprio_project/qr-mumps/test-cases//TF18/TF18.mtx	225191850379782	1.004E+02	255.1523	311304.639847	133.435998	1392243.7067190001
1012193	p100	1	TRUE	AUTO	/home/bramas/heteroprio_project/qr-mumps/test-cases//TF18/TF18.mtx	225191850379782	9.448E+01	229.6851	319586.446086	161.839754	1395717.4788430003	1	1	1	1	3432	65168
1012193	p100	1	TRUE	Lc0	/home/bramas/heteroprio_project/qr-mumps/test-cases//TF18/TF18.mtx	225191850379782	9.273E+01	226.3428	286236.732184	137.704282	1370394.8447739999	1	1	1	1	3889	65168
1012193	p100	1	TRUE	Lc1	/home/bramas/heteroprio_project/qr-mumps/test-cases//TF18/TF18.mtx	225191850379782	9.407E+01	231.5248	302022.132249	177.919052	1404310.061356	1	1	1	1	3674	65168
1012193	p100	1	TRUE	Lc3	/home/bramas/heteroprio_project/qr-mumps/test-cases//TF18/TF18.mtx	225191850379782	9.427E+01	230.2734	307545.943516	115.031099	1389076.8718499998	1	1	1	1	3646	65168
1012193	p100	1	TRUE	Lc4	/home/bramas/heteroprio_project/qr-mumps/test-cases//TF18/TF18.mtx	225191850379782	9.460E+01	228.1534	309562.25333	134.55826	1402366.750653	1	1	1	1	3537	65168
1012193	p100	2	FALSE		/home/bramas/heteroprio_project/qr-mumps/test-cases//TF18/TF18.mtx	225191850379782	7.787E+01	562.6926	653944.87952	344.939758	804368.260045
1012193	p100	2	TRUE	AUTO	/home/bramas/heteroprio_project/qr-mumps/test-cases//TF18/TF18.mtx	225191850379782	6.531E+01	331.0073	507990.9739	500.978335	899591.2372130001	2	1	1	1	3183	65168
1012193	p100	2	TRUE	Lc0	/home/bramas/heteroprio_project/qr-mumps/test-cases//TF18/TF18.mtx	225191850379782	6.789E+01	363.4695	504932.566968	518.424074	923746.606702	2	1	1	1	6855	65168
1012193	p100	2	TRUE	Lc1	/home/bramas/heteroprio_project/qr-mumps/test-cases//TF18/TF18.mtx	225191850379782	6.578E+01	328.6725	474464.332559	506.365637	897061.888788	2	1	1	1	3182	65168
1012193	p100	2	TRUE	Lc3	/home/bramas/heteroprio_project/qr-mumps/test-cases//TF18/TF18.mtx	225191850379782	6.745E+01	359.1083	515317.372452	389.283522	860338.791893	2	1	1	1	4054	65168
1012193	p100	2	TRUE	Lc4	/home/bramas/heteroprio_project/qr-mumps/test-cases//TF18/TF18.mtx	225191850379782	6.518E+01	313.6049	467612.272409	404.056589	884031.550114	2	1	1	1	2837	65168
1012196	p100	1	FALSE		/home/bramas/heteroprio_project/qr-mumps/test-cases//TF18/TF18.mtx	225191850379782	9.664E+01	250.2392	285529.46232	131.782319	1353806.906744
1012196	p100	1	TRUE	AUTO	/home/bramas/heteroprio_project/qr-mumps/test-cases//TF18/TF18.mtx	225191850379782	9.244E+01	223.6787	302215.403343	131.772102	1364268.3400449997	1	1	1	2	3234	65168
1012196	p100	1	TRUE	Lc0	/home/bramas/heteroprio_project/qr-mumps/test-cases//TF18/TF18.mtx	225191850379782	9.361E+01	226.5022	302648.953148	173.674587	1353249.958619	1	1	1	2	4069	65168
1012196	p100	1	TRUE	Lc1	/home/bramas/heteroprio_project/qr-mumps/test-cases//TF18/TF18.mtx	225191850379782	9.396E+01	228.4778	300855.114751	305.508938	1366970.056564	1	1	1	2	3476	65168
1012196	p100	1	TRUE	Lc3	/home/bramas/heteroprio_project/qr-mumps/test-cases//TF18/TF18.mtx	225191850379782	9.275E+01	224.2033	291464.542226	144.637521	1352835.6525090002	1	1	1	2	3419	65168
1012196	p100	1	TRUE	Lc4	/home/bramas/heteroprio_project/qr-mumps/test-cases//TF18/TF18.mtx	225191850379782	9.354E+01	225.2599	295258.980469	120.054278	1330231.167844	1	1	1	2	3327	65168
1012196	p100	2	FALSE		/home/bramas/heteroprio_project/qr-mumps/test-cases//TF18/TF18.mtx	225191850379782	7.726E+01	561.0938	672808.886827	299.98201	829392.50198
1012196	p100	2	TRUE	AUTO	/home/bramas/heteroprio_project/qr-mumps/test-cases//TF18/TF18.mtx	225191850379782	6.570E+01	337.0202	497223.616821	618.1216	908770.839391	2	1	1	2	3361	65168
1012196	p100	2	TRUE	Lc0	/home/bramas/heteroprio_project/qr-mumps/test-cases//TF18/TF18.mtx	225191850379782	6.774E+01	363.9635	536460.544195	412.310329	923141.4298390001	2	1	1	2	6072	65168
1012196	p100	2	TRUE	Lc1	/home/bramas/heteroprio_project/qr-mumps/test-cases//TF18/TF18.mtx	225191850379782	6.611E+01	329.7723	503904.464075	444.743981	861023.0144809999	2	1	1	2	3282	65168
1012196	p100	2	TRUE	Lc3	/home/bramas/heteroprio_project/qr-mumps/test-cases//TF18/TF18.mtx	225191850379782	6.647E+01	339.5367	492834.74981	567.974908	931009.4850260001	2	1	1	2	3615	65168
1012203	p100	1	TRUE	Lc1	/home/bramas/heteroprio_project/qr-mumps/test-cases//TF18/TF18.mtx	225191850379782	9.339E+01	228.1170	312462.046215	129.170216	1363312.3293690002	1	1	2	2	3303	65168
1012203	p100	2	FALSE		/home/bramas/heteroprio_project/qr-mumps/test-cases//TF18/TF18.mtx	225191850379782	7.816E+01	558.5601	653907.976866	326.505414	823617.294485
1012203	p100	2	TRUE	AUTO	/home/bramas/heteroprio_project/qr-mumps/test-cases//TF18/TF18.mtx	225191850379782	6.505E+01	342.1275	498845.517092	480.308138	875126.994759	2	1	2	2	3470	65168
1012203	p100	2	TRUE	Lc0	/home/bramas/heteroprio_project/qr-mumps/test-cases//TF18/TF18.mtx	225191850379782	6.725E+01	351.8120	500102.676305	459.029032	865767.542342	2	1	2	2	5345	65168
1012203	p100	2	TRUE	Lc1	/home/bramas/heteroprio_project/qr-mumps/test-cases//TF18/TF18.mtx	225191850379782	6.514E+01	336.8448	469552.233142	458.591015	886198.331428	2	1	2	2	3502	65168
1012203	p100	2	TRUE	Lc3	/home/bramas/heteroprio_project/qr-mumps/test-cases//TF18/TF18.mtx	225191850379782	6.581E+01	342.5369	503304.826739	579.464873	883928.1033869999	2	1	2	2	3644	65168
1012203	p100	2	TRUE	Lc4	/home/bramas/heteroprio_project/qr-mumps/test-cases//TF18/TF18.mtx	225191850379782	6.536E+01	339.0619	499771.447272	705.454538	916467.126143	2	1	2	2	3344	65168
1012208	p100	1	FALSE		/home/bramas/heteroprio_project/qr-mumps/test-cases//TF18/TF18.mtx	225191850379782	9.935E+01	254.3007	303845.296922	156.539165	1375840.049905
1012208	p100	1	TRUE	AUTO	/home/bramas/heteroprio_project/qr-mumps/test-cases//TF18/TF18.mtx	225191850379782	9.093E+01	197.2445	279307.578129	141.861641	1447376.622064	1	1	1	3	2081	65168
1012208	p100	1	TRUE	Lc0	/home/bramas/heteroprio_project/qr-mumps/test-cases//TF18/TF18.mtx	225191850379782	9.444E+01	222.5235	302102.381271	180.306994	1410003.2519780002	1	1	1	3	4198	65168
1012208	p100	1	TRUE	Lc1	/home/bramas/heteroprio_project/qr-mumps/test-cases//TF18/TF18.mtx	225191850379782	9.204E+01	200.8037	288859.606716	260.170561	1442013.75151	1	1	1	3	2072	65168
1012208	p100	1	TRUE	Lc3	/home/bramas/heteroprio_project/qr-mumps/test-cases//TF18/TF18.mtx	225191850379782	9.209E+01	201.9499	292603.774921	164.513189	1421132.845354	1	1	1	3	2203	65168
1012208	p100	1	TRUE	Lc4	/home/bramas/heteroprio_project/qr-mumps/test-cases//TF18/TF18.mtx	225191850379782	9.040E+01	197.5170	288925.885139	233.933923	1424513.2788759999	1	1	1	3	1842	65168
1012208	p100	2	FALSE		/home/bramas/heteroprio_project/qr-mumps/test-cases//TF18/TF18.mtx	225191850379782	7.800E+01	559.1959	653708.218086	306.134229	839328.9826239999
1012208	p100	2	TRUE	AUTO	/home/bramas/heteroprio_project/qr-mumps/test-cases//TF18/TF18.mtx	225191850379782	6.639E+01	341.0850	495688.603719	566.146485	956873.521909	2	1	1	3	3548	65168
1012208	p100	2	TRUE	Lc0	/home/bramas/heteroprio_project/qr-mumps/test-cases//TF18/TF18.mtx	225191850379782	6.845E+01	369.6117	494983.310057	469.006519	910628.59115	2	1	1	3	6764	65168
1012208	p100	2	TRUE	Lc1	/home/bramas/heteroprio_project/qr-mumps/test-cases//TF18/TF18.mtx	225191850379782	6.381E+01	303.5899	447886.413147	652.442318	965476.875149	2	1	1	3	3019	65168
1012208	p100	2	TRUE	Lc3	/home/bramas/heteroprio_project/qr-mumps/test-cases//TF18/TF18.mtx	225191850379782	6.523E+01	320.0340	493587.771888	774.583771	975992.8941639999	2	1	1	3	3420	65168
1012208	p100	2	TRUE	Lc4	/home/bramas/heteroprio_project/qr-mumps/test-cases//TF18/TF18.mtx	225191850379782	6.629E+01	328.7959	508224.832161	573.570054	923950.9914370001	2	1	1	3	3489	65168
1012209	p100	1	TRUE	AUTO	/home/bramas/heteroprio_project/qr-mumps/test-cases//TF18/TF18.mtx	225191850379782	9.167E+01	202.3908	298157.551765	268.721106	1438716.1638180001	1	1	2	3	2132	65168
1012209	p100	1	TRUE	Lc0	/home/bramas/heteroprio_project/qr-mumps/test-cases//TF18/TF18.mtx	225191850379782	9.211E+01	215.5713	297483.406612	147.856057	1378051.114544	1	1	2	3	3542	65168
1012209	p100	2	FALSE		/home/bramas/heteroprio_project/qr-mumps/test-cases//TF18/TF18.mtx	225191850379782	7.709E+01	563.2249	671323.145151	328.436444	811548.159066
1012209	p100	2	TRUE	AUTO	/home/bramas/heteroprio_project/qr-mumps/test-cases//TF18/TF18.mtx	225191850379782	6.573E+01	322.6916	488632.848358	505.158409	970481.15139	2	1	2	3	3471	65168
1012209	p100	2	TRUE	Lc0	/home/bramas/heteroprio_project/qr-mumps/test-cases//TF18/TF18.mtx	225191850379782	6.599E+01	337.5092	492628.968156	473.88306	899573.398675	2	1	2	3	4825	65168
1012209	p100	2	TRUE	Lc1	/home/bramas/heteroprio_project/qr-mumps/test-cases//TF18/TF18.mtx	225191850379782	6.480E+01	331.2107	495421.586232	644.375372	963336.8148429999	2	1	2	3	3473	65168
1012209	p100	2	TRUE	Lc3	/home/bramas/heteroprio_project/qr-mumps/test-cases//TF18/TF18.mtx	225191850379782	6.415E+01	320.6668	467325.697651	559.502429	930848.344195	2	1	2	3	3329	65168
1012209	p100	2	TRUE	Lc4	/home/bramas/heteroprio_project/qr-mumps/test-cases//TF18/TF18.mtx	225191850379782	6.590E+01	335.4244	534080.995103	566.408546	954131.5259480001	2	1	2	3	3621	65168
1012216	p100	1	FALSE		/home/bramas/heteroprio_project/qr-mumps/test-cases//TF18/TF18.mtx	225191850379782	1.007E+02	254.9046	304066.633882	181.316429	1378203.9266920001
1012216	p100	1	TRUE	AUTO	/home/bramas/heteroprio_project/qr-mumps/test-cases//TF18/TF18.mtx	225191850379782	9.111E+01	202.7921	273683.511419	362.294378	1482266.8852320001	1	1	3	3	2215	65168
1012216	p100	1	TRUE	Lc1	/home/bramas/heteroprio_project/qr-mumps/test-cases//TF18/TF18.mtx	225191850379782	9.096E+01	197.3665	271368.519506	396.235295	1464555.827033	1	1	3	3	2094	65168
1012216	p100	1	TRUE	Lc3	/home/bramas/heteroprio_project/qr-mumps/test-cases//TF18/TF18.mtx	225191850379782	9.204E+01	200.7472	274092.867472	277.898752	1472567.555943	1	1	3	3	2130	65168
1012216	p100	1	TRUE	Lc4	/home/bramas/heteroprio_project/qr-mumps/test-cases//TF18/TF18.mtx	225191850379782	9.060E+01	198.1787	282296.920616	121.338962	1402425.4697579998	1	1	3	3	1973	65168
1012216	p100	2	FALSE		/home/bramas/heteroprio_project/qr-mumps/test-cases//TF18/TF18.mtx	225191850379782	7.744E+01	561.4327	665377.316139	290.139789	822174.870223
1012216	p100	2	TRUE	AUTO	/home/bramas/heteroprio_project/qr-mumps/test-cases//TF18/TF18.mtx	225191850379782	6.550E+01	320.6236	516019.122202	547.091108	968882.802687	2	1	3	3	3307	65168
1012216	p100	2	TRUE	Lc0	/home/bramas/heteroprio_project/qr-mumps/test-cases//TF18/TF18.mtx	225191850379782	6.918E+01	373.8676	536597.212462	458.450768	898663.868747	2	1	3	3	6821	65168
1012216	p100	2	TRUE	Lc1	/home/bramas/heteroprio_project/qr-mumps/test-cases//TF18/TF18.mtx	225191850379782	6.624E+01	318.6127	433838.167592	928.793507	946158.690289	2	1	3	3	3241	65168
1012216	p100	2	TRUE	Lc3	/home/bramas/heteroprio_project/qr-mumps/test-cases//TF18/TF18.mtx	225191850379782	6.667E+01	345.5395	491283.368542	575.713685	961468.725263	2	1	3	3	3907	65168
1012216	p100	2	TRUE	Lc4	/home/bramas/heteroprio_project/qr-mumps/test-cases//TF18/TF18.mtx	225191850379782	6.831E+01	363.7147	496715.143731	607.518333	969508.644961	2	1	3	3	4144	65168
1012223	p100	1	FALSE		/home/bramas/heteroprio_project/qr-mumps/test-cases//TF18/TF18.mtx	225191850379782	9.737E+01	249.0600	282107.370798	129.550856	1355488.054149
1012223	p100	1	TRUE	AUTO	/home/bramas/heteroprio_project/qr-mumps/test-cases//TF18/TF18.mtx	225191850379782	9.525E+01	228.0668	299872.88103	132.641376	1422097.662255	1	1	2	2	3469	65168
1012223	p100	1	TRUE	Lc0	/home/bramas/heteroprio_project/qr-mumps/test-cases//TF18/TF18.mtx	225191850379782	9.554E+01	230.1642	310859.051844	154.105276	1400019.3145950001	1	1	2	2	4470	65168
1012223	p100	1	TRUE	Lc1	/home/bramas/heteroprio_project/qr-mumps/test-cases//TF18/TF18.mtx	225191850379782	9.413E+01	231.3757	295297.827909	122.836163	1402008.3942210001	1	1	2	2	3702	65168
1012223	p100	1	TRUE	Lc4	/home/bramas/heteroprio_project/qr-mumps/test-cases//TF18/TF18.mtx	225191850379782	9.362E+01	225.0336	298915.27709	173.991763	1369365.9715800001	1	1	2	2	3493	65168
1012223	p100	2	FALSE		/home/bramas/heteroprio_project/qr-mumps/test-cases//TF18/TF18.mtx	225191850379782	7.830E+01	560.9168	648496.639961	317.226176	829586.078023
1012223	p100	2	TRUE	AUTO	/home/bramas/heteroprio_project/qr-mumps/test-cases//TF18/TF18.mtx	225191850379782	6.570E+01	339.4713	537846.102685	518.641133	921216.992388	2	1	2	2	3622	65168
1012223	p100	2	TRUE	Lc0	/home/bramas/heteroprio_project/qr-mumps/test-cases//TF18/TF18.mtx	225191850379782	6.733E+01	355.3765	490486.418801	517.363795	878798.394566	2	1	2	2	5297	65168
1012223	p100	2	TRUE	Lc1	/home/bramas/heteroprio_project/qr-mumps/test-cases//TF18/TF18.mtx	225191850379782	6.526E+01	336.8727	515805.608132	568.445634	905196.740857	2	1	2	2	3498	65168
1012223	p100	2	TRUE	Lc3	/home/bramas/heteroprio_project/qr-mumps/test-cases//TF18/TF18.mtx	225191850379782	6.771E+01	346.1469	492003.522474	445.429064	895255.146956	2	1	2	2	3828	65168
1012224	p100	1	TRUE	AUTO	/home/bramas/heteroprio_project/qr-mumps/test-cases//TF18/TF18.mtx	225191850379782	8.984E+01	199.8100	267140.211208	172.330781	1457444.1351909998	1	1	1	3	2110	65168
1012224	p100	1	TRUE	Lc0	/home/bramas/heteroprio_project/qr-mumps/test-cases//TF18/TF18.mtx	225191850379782	9.245E+01	214.7446	281663.208286	149.343977	1355449.579481	1	1	1	3	3501	65168
1012224	p100	2	FALSE		/home/bramas/heteroprio_project/qr-mumps/test-cases//TF18/TF18.mtx	225191850379782	7.688E+01	562.0291	648535.842526	355.991818	810919.724508
1012224	p100	2	TRUE	AUTO	/home/bramas/heteroprio_project/qr-mumps/test-cases//TF18/TF18.mtx	225191850379782	6.595E+01	335.0823	484677.537545	649.89292	953562.16686	2	1	1	3	3608	65168
1012224	p100	2	TRUE	Lc0	/home/bramas/heteroprio_project/qr-mumps/test-cases//TF18/TF18.mtx	225191850379782	6.647E+01	345.6043	498961.883122	453.770137	887695.2451269999	2	1	1	3	5096	65168
1012224	p100	2	TRUE	Lc1	/home/bramas/heteroprio_project/qr-mumps/test-cases//TF18/TF18.mtx	225191850379782	6.597E+01	322.4384	495909.779596	706.316612	944136.674089	2	1	1	3	3299	65168
1012224	p100	2	TRUE	Lc3	/home/bramas/heteroprio_project/qr-mumps/test-cases//TF18/TF18.mtx	225191850379782	6.696E+01	344.7100	524130.397687	603.638347	955641.381011	2	1	1	3	3870	65168
1012224	p100	2	TRUE	Lc4	/home/bramas/heteroprio_project/qr-mumps/test-cases//TF18/TF18.mtx	225191850379782	6.507E+01	315.2462	469519.848818	515.421634	965405.688847	2	1	1	3	3061	65168
1012231	p100	1	FALSE		/home/bramas/heteroprio_project/qr-mumps/test-cases//TF18/TF18.mtx	225191850379782	9.693E+01	249.8970	306563.067949	128.956026	1348863.782567
1012231	p100	1	TRUE	AUTO	/home/bramas/heteroprio_project/qr-mumps/test-cases//TF18/TF18.mtx	225191850379782	9.033E+01	200.3897	263515.312188	278.45803	1450723.7557179998	1	1	2	3	1990	65168
1012231	p100	1	TRUE	Lc0	/home/bramas/heteroprio_project/qr-mumps/test-cases//TF18/TF18.mtx	225191850379782	9.375E+01	224.6387	307301.361729	136.545616	1418066.507234	1	1	2	3	4036	65168
1012231	p100	1	TRUE	Lc1	/home/bramas/heteroprio_project/qr-mumps/test-cases//TF18/TF18.mtx	225191850379782	9.100E+01	205.3244	293122.756199	177.177815	1452282.3637460002	1	1	2	3	2218	65168
1012231	p100	1	TRUE	Lc3	/home/bramas/heteroprio_project/qr-mumps/test-cases//TF18/TF18.mtx	225191850379782	9.078E+01	197.0490	291460.975849	154.918522	1447620.798431	1	1	2	3	2001	65168
1012231	p100	1	TRUE	Lc4	/home/bramas/heteroprio_project/qr-mumps/test-cases//TF18/TF18.mtx	225191850379782	9.106E+01	199.7342	276875.982307	167.610864	1460139.750662	1	1	2	3	2173	65168
1012231	p100	2	FALSE		/home/bramas/heteroprio_project/qr-mumps/test-cases//TF18/TF18.mtx	225191850379782	7.789E+01	562.4710	694238.868965	349.030971	844924.065284
1012231	p100	2	TRUE	AUTO	/home/bramas/heteroprio_project/qr-mumps/test-cases//TF18/TF18.mtx	225191850379782	6.545E+01	324.5977	528962.275205	617.416847	970100.179834	2	1	2	3	3453	65168
1012231	p100	2	TRUE	Lc0	/home/bramas/heteroprio_project/qr-mumps/test-cases//TF18/TF18.mtx	225191850379782	6.801E+01	362.9947	577783.14175	471.304477	889887.725169	2	1	2	3	6641	65168
1012231	p100	2	TRUE	Lc1	/home/bramas/heteroprio_project/qr-mumps/test-cases//TF18/TF18.mtx	225191850379782	6.469E+01	317.2995	480188.067562	563.534978	961764.3138039999	2	1	2	3	3076	65168
1012231	p100	2	TRUE	Lc3	/home/bramas/heteroprio_project/qr-mumps/test-cases//TF18/TF18.mtx	225191850379782	6.721E+01	342.8682	467432.457724	581.545272	965966.447506	2	1	2	3	4014	65168
1012231	p100	2	TRUE	Lc4	/home/bramas/heteroprio_project/qr-mumps/test-cases//TF18/TF18.mtx	225191850379782	6.539E+01	312.8959	438547.997067	502.12567	959295.7730449999	2	1	2	3	3091	65168
1012234	p100	1	TRUE	AUTO	/home/bramas/heteroprio_project/qr-mumps/test-cases//TF18/TF18.mtx	225191850379782	9.000E+01	201.6403	276115.831361	471.308432	1471166.919265	1	1	3	3	2173	65168
1012234	p100	1	TRUE	Lc0	/home/bramas/heteroprio_project/qr-mumps/test-cases//TF18/TF18.mtx	225191850379782	9.241E+01	223.0450	298342.599627	172.451036	1403894.253894	1	1	3	3	4141	65168
1012234	p100	2	FALSE		/home/bramas/heteroprio_project/qr-mumps/test-cases//TF18/TF18.mtx	225191850379782	7.741E+01	561.5716	670328.152774	326.023275	819072.963164
1012234	p100	2	TRUE	AUTO	/home/bramas/heteroprio_project/qr-mumps/test-cases//TF18/TF18.mtx	225191850379782	6.669E+01	329.0534	476345.111038	531.396602	980447.165398	2	1	3	3	3344	65168
1012234	p100	2	TRUE	Lc0	/home/bramas/heteroprio_project/qr-mumps/test-cases//TF18/TF18.mtx	225191850379782	6.764E+01	372.9565	520657.264991	556.479914	904789.7597060001	2	1	3	3	7039	65168
1012234	p100	2	TRUE	Lc1	/home/bramas/heteroprio_project/qr-mumps/test-cases//TF18/TF18.mtx	225191850379782	6.620E+01	335.1157	508520.194504	713.95619	977588.5217040001	2	1	3	3	3537	65168
1012234	p100	2	TRUE	Lc3	/home/bramas/heteroprio_project/qr-mumps/test-cases//TF18/TF18.mtx	225191850379782	6.492E+01	331.1951	505847.640666	676.635757	962337.9737599998	2	1	3	3	3604	65168
1012234	p100	2	TRUE	Lc4	/home/bramas/heteroprio_project/qr-mumps/test-cases//TF18/TF18.mtx	225191850379782	6.526E+01	330.5870	510458.142594	627.017388	963167.5439099999	2	1	3	3	3516	65168
1012241	p100	1	FALSE		/home/bramas/heteroprio_project/qr-mumps/test-cases//TF18/TF18.mtx	225191850379782	9.818E+01	251.2849	289859.174619	129.607589	1368521.9934909998
1012241	p100	1	TRUE	AUTO	/home/bramas/heteroprio_project/qr-mumps/test-cases//TF18/TF18.mtx	225191850379782	9.309E+01	223.9902	299228.279683	120.339868	1373821.009139	1	1	1	1	3414	65168
1012241	p100	1	TRUE	Lc0	/home/bramas/heteroprio_project/qr-mumps/test-cases//TF18/TF18.mtx	225191850379782	9.418E+01	226.4172	314476.136136	212.912469	1347598.31761	1	1	1	1	4181	65168
1012241	p100	1	TRUE	Lc1	/home/bramas/heteroprio_project/qr-mumps/test-cases//TF18/TF18.mtx	225191850379782	9.400E+01	225.7906	292067.715251	148.958756	1427220.959377	1	1	1	1	3420	65168
1012241	p100	1	TRUE	Lc3	/home/bramas/heteroprio_project/qr-mumps/test-cases//TF18/TF18.mtx	225191850379782	9.180E+01	220.9321	301098.584464	578.037589	1326107.681993	1	1	1	1	3372	65168
1012241	p100	1	TRUE	Lc4	/home/bramas/heteroprio_project/qr-mumps/test-cases//TF18/TF18.mtx	225191850379782	9.384E+01	229.6311	292429.799148	139.785244	1350826.088999	1	1	1	1	3405	65168
1012241	p100	2	FALSE		/home/bramas/heteroprio_project/qr-mumps/test-cases//TF18/TF18.mtx	225191850379782	7.789E+01	558.0274	644466.08339	400.442956	811710.80293
1012241	p100	2	TRUE	AUTO	/home/bramas/heteroprio_project/qr-mumps/test-cases//TF18/TF18.mtx	225191850379782	6.621E+01	341.0624	480308.865528	448.973047	902403.703448	2	1	1	1	3499	65168
1012241	p100	2	TRUE	Lc0	/home/bramas/heteroprio_project/qr-mumps/test-cases//TF18/TF18.mtx	225191850379782	6.662E+01	331.1306	512911.531694	470.310053	897653.4341889999	2	1	1	1	4467	65168
1012241	p100	2	TRUE	Lc1	/home/bramas/heteroprio_project/qr-mumps/test-cases//TF18/TF18.mtx	225191850379782	6.649E+01	340.1884	527627.291262	603.934293	915474.208635	2	1	1	1	3468	65168
1012241	p100	2	TRUE	Lc3	/home/bramas/heteroprio_project/qr-mumps/test-cases//TF18/TF18.mtx	225191850379782	6.606E+01	339.8101	480114.385331	669.870649	944359.0632	2	1	1	1	3802	65168
1012241	p100	2	TRUE	Lc4	/home/bramas/heteroprio_project/qr-mumps/test-cases//TF18/TF18.mtx	225191850379782	6.710E+01	353.0450	513515.652458	571.331994	928769.837239	2	1	1	1	3841	65168
1012254	p100	1	FALSE		/home/bramas/heteroprio_project/qr-mumps/test-cases//TF18/TF18.mtx	225191850379782	9.860E+01	252.5948	298548.484633	151.395917	1372932.7000779998
1012254	p100	1	TRUE	AUTO	/home/bramas/heteroprio_project/qr-mumps/test-cases//TF18/TF18.mtx	225191850379782	9.300E+01	225.6667	289295.912589	161.551639	1359380.505876	1	1	1	2	3325	65168
1012254	p100	1	TRUE	Lc0	/home/bramas/heteroprio_project/qr-mumps/test-cases//TF18/TF18.mtx	225191850379782	9.406E+01	229.0769	293110.911192	332.673427	1345154.235079	1	1	1	2	4077	65168
1012254	p100	1	TRUE	Lc1	/home/bramas/heteroprio_project/qr-mumps/test-cases//TF18/TF18.mtx	225191850379782	9.315E+01	226.3515	295897.471013	126.225898	1361374.184179	1	1	1	2	3418	65168
1012254	p100	1	TRUE	Lc3	/home/bramas/heteroprio_project/qr-mumps/test-cases//TF18/TF18.mtx	225191850379782	9.440E+01	226.7421	289119.479332	179.984457	1404513.17498	1	1	1	2	3569	65168
1012254	p100	1	TRUE	Lc4	/home/bramas/heteroprio_project/qr-mumps/test-cases//TF18/TF18.mtx	225191850379782	9.230E+01	222.1709	287233.907129	123.261966	1335931.765172	1	1	1	2	3289	65168
1012254	p100	2	FALSE		/home/bramas/heteroprio_project/qr-mumps/test-cases//TF18/TF18.mtx	225191850379782	7.979E+01	563.5906	684896.208559	275.560754	839492.3537539999
1012254	p100	2	TRUE	AUTO	/home/bramas/heteroprio_project/qr-mumps/test-cases//TF18/TF18.mtx	225191850379782	6.510E+01	328.5988	495752.254842	560.925795	902829.9470230001	2	1	1	2	3188	65168
1012254	p100	2	TRUE	Lc0	/home/bramas/heteroprio_project/qr-mumps/test-cases//TF18/TF18.mtx	225191850379782	6.617E+01	339.7489	486447.665766	618.879265	902069.654932	2	1	1	2	5218	65168
1012254	p100	2	TRUE	Lc1	/home/bramas/heteroprio_project/qr-mumps/test-cases//TF18/TF18.mtx	225191850379782	6.669E+01	339.8694	472415.808565	622.43702	905083.260591	2	1	1	2	3514	65168
1012254	p100	2	TRUE	Lc3	/home/bramas/heteroprio_project/qr-mumps/test-cases//TF18/TF18.mtx	225191850379782	6.830E+01	351.4965	541893.848109	353.226429	879848.1831729999	2	1	1	2	3758	65168
1012254	p100	2	TRUE	Lc4	/home/bramas/heteroprio_project/qr-mumps/test-cases//TF18/TF18.mtx	225191850379782	6.540E+01	318.3248	464798.491873	439.704573	879702.235048	2	1	1	2	3002	65168
1012257	p100	2	FALSE		/home/bramas/heteroprio_project/qr-mumps/test-cases//TF18/TF18.mtx	225191850379782	7.751E+01	565.5251	668032.766959	302.271915	831962.380223
1012257	p100	2	TRUE	AUTO	/home/bramas/heteroprio_project/qr-mumps/test-cases//TF18/TF18.mtx	225191850379782	6.480E+01	340.9385	480048.567263	450.548718	879594.481837	2	1	2	2	3450	65168
1012257	p100	2	TRUE	Lc0	/home/bramas/heteroprio_project/qr-mumps/test-cases//TF18/TF18.mtx	225191850379782	6.545E+01	341.1941	528971.141709	482.954512	861542.781221	2	1	2	2	4980	65168
1012257	p100	2	TRUE	Lc1	/home/bramas/heteroprio_project/qr-mumps/test-cases//TF18/TF18.mtx	225191850379782	6.578E+01	337.0103	460030.934582	522.430253	885449.5390689999	2	1	2	2	3312	65168
1012257	p100	2	TRUE	Lc3	/home/bramas/heteroprio_project/qr-mumps/test-cases//TF18/TF18.mtx	225191850379782	6.470E+01	333.8480	466437.083073	507.383515	850995.674443	2	1	2	2	3513	65168
1012257	p100	2	TRUE	Lc4	/home/bramas/heteroprio_project/qr-mumps/test-cases//TF18/TF18.mtx	225191850379782	6.517E+01	333.5117	483811.399524	470.630558	905247.2638059999	2	1	2	2	3309	65168
1012262	p100	1	FALSE		/home/bramas/heteroprio_project/qr-mumps/test-cases//TF18/TF18.mtx	225191850379782	9.846E+01	250.8323	289271.13976	126.202072	1356590.506814
1012262	p100	1	TRUE	AUTO	/home/bramas/heteroprio_project/qr-mumps/test-cases//TF18/TF18.mtx	225191850379782	9.013E+01	199.0349	266910.660385	128.083935	1436042.862641	1	1	1	3	1891	65168
1012262	p100	1	TRUE	Lc0	/home/bramas/heteroprio_project/qr-mumps/test-cases//TF18/TF18.mtx	225191850379782	9.322E+01	222.3924	291447.621194	135.996644	1387752.82819	1	1	1	3	4172	65168
1012262	p100	1	TRUE	Lc1	/home/bramas/heteroprio_project/qr-mumps/test-cases//TF18/TF18.mtx	225191850379782	9.196E+01	202.8137	261948.262115	696.399896	1472725.4975339998	1	1	1	3	2225	65168
1012262	p100	1	TRUE	Lc3	/home/bramas/heteroprio_project/qr-mumps/test-cases//TF18/TF18.mtx	225191850379782	9.140E+01	197.4122	286891.98639	164.054665	1460222.668925	1	1	1	3	2244	65168
1012262	p100	1	TRUE	Lc4	/home/bramas/heteroprio_project/qr-mumps/test-cases//TF18/TF18.mtx	225191850379782	9.027E+01	199.3940	276490.100601	124.821063	1441810.199334	1	1	1	3	1898	65168
1012262	p100	2	FALSE		/home/bramas/heteroprio_project/qr-mumps/test-cases//TF18/TF18.mtx	225191850379782	7.789E+01	561.9106	685223.569638	296.603071	829526.020209
1012262	p100	2	TRUE	AUTO	/home/bramas/heteroprio_project/qr-mumps/test-cases//TF18/TF18.mtx	225191850379782	6.507E+01	323.1709	502846.592334	674.725486	946537.568596	2	1	1	3	3286	65168
1012262	p100	2	TRUE	Lc0	/home/bramas/heteroprio_project/qr-mumps/test-cases//TF18/TF18.mtx	225191850379782	6.736E+01	361.7489	538577.479474	460.657823	885299.066506	2	1	1	3	5758	65168
1012262	p100	2	TRUE	Lc1	/home/bramas/heteroprio_project/qr-mumps/test-cases//TF18/TF18.mtx	225191850379782	6.577E+01	316.4075	468412.42612	423.251121	927988.0176619999	2	1	1	3	3158	65168
1012262	p100	2	TRUE	Lc3	/home/bramas/heteroprio_project/qr-mumps/test-cases//TF18/TF18.mtx	225191850379782	6.955E+01	373.9099	564257.396638	520.690815	963700.2206710001	2	1	1	3	4581	65168
1012262	p100	2	TRUE	Lc4	/home/bramas/heteroprio_project/qr-mumps/test-cases//TF18/TF18.mtx	225191850379782	6.913E+01	358.7072	520296.922904	493.210066	939329.152845	2	1	1	3	4202	65168
1012267	p100	1	FALSE		/home/bramas/heteroprio_project/qr-mumps/test-cases//TF18/TF18.mtx	225191850379782	9.736E+01	250.0986	287975.929774	147.778151	1352776.98099
1012267	p100	1	TRUE	AUTO	/home/bramas/heteroprio_project/qr-mumps/test-cases//TF18/TF18.mtx	225191850379782	9.114E+01	201.7186	287201.082625	167.024964	1450320.4226610002	1	1	2	3	2199	65168
1012267	p100	1	TRUE	Lc0	/home/bramas/heteroprio_project/qr-mumps/test-cases//TF18/TF18.mtx	225191850379782	9.361E+01	212.6630	292640.718563	146.469236	1381997.8481840002	1	1	2	3	3362	65168
1012267	p100	1	TRUE	Lc1	/home/bramas/heteroprio_project/qr-mumps/test-cases//TF18/TF18.mtx	225191850379782	9.158E+01	201.7215	301055.492457	179.014383	1438129.470286	1	1	2	3	2140	65168
1012267	p100	1	TRUE	Lc3	/home/bramas/heteroprio_project/qr-mumps/test-cases//TF18/TF18.mtx	225191850379782	9.213E+01	197.3348	286061.64443	163.110728	1444799.56378	1	1	2	3	2099	65168
1012267	p100	1	TRUE	Lc4	/home/bramas/heteroprio_project/qr-mumps/test-cases//TF18/TF18.mtx	225191850379782	9.080E+01	200.7266	269534.395275	369.859946	1458091.9651110002	1	1	2	3	2168	65168
1012267	p100	2	FALSE		/home/bramas/heteroprio_project/qr-mumps/test-cases//TF18/TF18.mtx	225191850379782	7.850E+01	559.5222	684336.034273	317.090628	832449.257544
1012267	p100	2	TRUE	AUTO	/home/bramas/heteroprio_project/qr-mumps/test-cases//TF18/TF18.mtx	225191850379782	6.457E+01	310.6499	483138.980799	530.710452	959236.1525450001	2	1	2	3	3035	65168
1012267	p100	2	TRUE	Lc0	/home/bramas/heteroprio_project/qr-mumps/test-cases//TF18/TF18.mtx	225191850379782	6.900E+01	365.3255	534091.618095	471.393172	908996.79391	2	1	2	3	6138	65168
1012267	p100	2	TRUE	Lc1	/home/bramas/heteroprio_project/qr-mumps/test-cases//TF18/TF18.mtx	225191850379782	6.705E+01	351.3018	510615.480611	556.69692	965401.901266	2	1	2	3	3823	65168
1012267	p100	2	TRUE	Lc3	/home/bramas/heteroprio_project/qr-mumps/test-cases//TF18/TF18.mtx	225191850379782	6.739E+01	338.1920	508127.725083	633.195557	981498.978264	2	1	2	3	3786	65168
1012267	p100	2	TRUE	Lc4	/home/bramas/heteroprio_project/qr-mumps/test-cases//TF18/TF18.mtx	225191850379782	6.656E+01	338.3210	490353.807869	630.701143	952944.979404	2	1	2	3	3734	65168
1012270	p100	1	TRUE	Lc0	/home/bramas/heteroprio_project/qr-mumps/test-cases//TF18/TF18.mtx	225191850379782	9.402E+01	231.5419	303744.04029	129.339665	1343328.634022	1	1	1	1	4172	65168
1012270	p100	1	TRUE	Lc3	/home/bramas/heteroprio_project/qr-mumps/test-cases//TF18/TF18.mtx	225191850379782	9.252E+01	227.7355	284767.257655	135.581025	1320054.915968	1	1	1	1	3710	65168
1012270	p100	2	FALSE		/home/bramas/heteroprio_project/qr-mumps/test-cases//TF18/TF18.mtx	225191850379782	7.645E+01	563.9639	667814.947611	333.903464	810472.861028
1012270	p100	2	TRUE	AUTO	/home/bramas/heteroprio_project/qr-mumps/test-cases//TF18/TF18.mtx	225191850379782	6.566E+01	339.1664	508171.555385	476.955235	888668.1881220001	2	1	1	1	3308	65168
1012270	p100	2	TRUE	Lc0	/home/bramas/heteroprio_project/qr-mumps/test-cases//TF18/TF18.mtx	225191850379782	6.844E+01	379.4902	508632.362054	438.043	913460.4008000001	2	1	1	1	6527	65168
1012270	p100	2	TRUE	Lc1	/home/bramas/heteroprio_project/qr-mumps/test-cases//TF18/TF18.mtx	225191850379782	6.494E+01	332.5589	464100.512872	528.917245	849662.579806	2	1	1	1	3258	65168
1012270	p100	2	TRUE	Lc3	/home/bramas/heteroprio_project/qr-mumps/test-cases//TF18/TF18.mtx	225191850379782	6.413E+01	329.2786	483418.827866	491.069515	876446.9110110002	2	1	1	1	3227	65168
1012270	p100	2	TRUE	Lc4	/home/bramas/heteroprio_project/qr-mumps/test-cases//TF18/TF18.mtx	225191850379782	6.571E+01	349.7951	487403.287944	457.482566	876192.598329	2	1	1	1	3532	65168
1013239	p100	1	FALSE		/home/bramas/heteroprio_project/qr-mumps/test-cases//TF18/TF18.mtx	225191850379782	9.678E+01	248.8853	288397.231198	189.895242	1338555.6688660001
1013239	p100	1	FALSE		/home/bramas/heteroprio_project/qr-mumps/test-cases//TF18/TF18.mtx	225191850379782	9.674E+01	248.3330	289257.898207	139.329712	1349520.613363
1013239	p100	1	FALSE		/home/bramas/heteroprio_project/qr-mumps/test-cases//TF18/TF18.mtx	225191850379782	9.707E+01	248.3659	299244.170618	151.54126	1348921.088336
1013239	p100	1	FALSE		/home/bramas/heteroprio_project/qr-mumps/test-cases//TF18/TF18.mtx	225191850379782	9.865E+01	251.2783	289952.952504	132.749184	1372176.044593
1013239	p100	1	TRUE	AUTO	/home/bramas/heteroprio_project/qr-mumps/test-cases//TF18/TF18.mtx	225191850379782	9.321E+01	226.5069	302316.081401	226.537961	1348509.231158	1	1	1	1	3338	65168
1013239	p100	1	TRUE	AUTO	/home/bramas/heteroprio_project/qr-mumps/test-cases//TF18/TF18.mtx	225191850379782	9.337E+01	225.8806	312924.62558	127.763237	1360613.3677569998	1	1	1	2	3416	65168
1013239	p100	1	TRUE	AUTO	/home/bramas/heteroprio_project/qr-mumps/test-cases//TF18/TF18.mtx	225191850379782	9.215E+01	222.5735	286901.304613	124.45753	1351572.697817	1	1	2	2	3249	65168
1013239	p100	1	TRUE	Lc0	/home/bramas/heteroprio_project/qr-mumps/test-cases//TF18/TF18.mtx	225191850379782	9.329E+01	226.5037	293008.191598	143.189122	1364156.367935	1	1	1	1	3939	65168
1013239	p100	1	TRUE	Lc0	/home/bramas/heteroprio_project/qr-mumps/test-cases//TF18/TF18.mtx	225191850379782	9.533E+01	226.5093	321035.314695	132.084237	1362722.518454	1	1	1	2	4197	65168
1013239	p100	1	TRUE	Lc0	/home/bramas/heteroprio_project/qr-mumps/test-cases//TF18/TF18.mtx	225191850379782	9.546E+01	227.2624	306038.238672	167.249836	1363522.5297949999	1	1	2	2	4092	65168
1013239	p100	1	TRUE	Lc0	/home/bramas/heteroprio_project/qr-mumps/test-cases//TF18/TF18.mtx	225191850379782	9.409E+01	224.3662	294864.323103	121.430191	1395598.009164	1	1	1	3	4107	65168
1013239	p100	1	TRUE	Lc1	/home/bramas/heteroprio_project/qr-mumps/test-cases//TF18/TF18.mtx	225191850379782	9.328E+01	223.9279	312766.934784	149.402069	1343117.920487	1	1	1	1	3274	65168
1013239	p100	1	TRUE	Lc1	/home/bramas/heteroprio_project/qr-mumps/test-cases//TF18/TF18.mtx	225191850379782	9.316E+01	224.1402	298319.104418	130.080693	1351517.754004	1	1	1	2	3366	65168
1013239	p100	1	TRUE	Lc1	/home/bramas/heteroprio_project/qr-mumps/test-cases//TF18/TF18.mtx	225191850379782	9.347E+01	228.1018	310136.181253	188.371143	1350541.674583	1	1	2	2	3447	65168
1013239	p100	1	TRUE	Lc3	/home/bramas/heteroprio_project/qr-mumps/test-cases//TF18/TF18.mtx	225191850379782	9.362E+01	222.8986	304423.730709	121.25014	1348109.775186	1	1	1	1	3338	65168
1013239	p100	1	TRUE	Lc3	/home/bramas/heteroprio_project/qr-mumps/test-cases//TF18/TF18.mtx	225191850379782	9.430E+01	227.8251	304524.135441	165.945181	1384666.719468	1	1	1	2	3483	65168
1013239	p100	1	TRUE	Lc3	/home/bramas/heteroprio_project/qr-mumps/test-cases//TF18/TF18.mtx	225191850379782	9.447E+01	227.3186	311502.038637	236.630062	1358464.22309	1	1	2	2	3599	65168
1013239	p100	1	TRUE	Lc4	/home/bramas/heteroprio_project/qr-mumps/test-cases//TF18/TF18.mtx	225191850379782	9.403E+01	223.7398	293343.271548	145.008666	1385623.877321	1	1	1	1	3240	65168
1013239	p100	1	TRUE	Lc4	/home/bramas/heteroprio_project/qr-mumps/test-cases//TF18/TF18.mtx	225191850379782	9.437E+01	230.9973	294637.339043	163.699406	1398940.4796570002	1	1	1	2	3548	65168
1013239	p100	1	TRUE	Lc4	/home/bramas/heteroprio_project/qr-mumps/test-cases//TF18/TF18.mtx	225191850379782	9.343E+01	229.7439	298074.002986	432.414343	1374220.295565	1	1	2	2	3597	65168
1013239	p100	1	TRUE	LcS	/home/bramas/heteroprio_project/qr-mumps/test-cases//TF18/TF18.mtx	225191850379782	9.609E+01	230.2812	293442.777216	141.998166	1428264.8089810002	1	1	1	1	738	65168
1013239	p100	1	TRUE	LcS	/home/bramas/heteroprio_project/qr-mumps/test-cases//TF18/TF18.mtx	225191850379782	9.506E+01	228.0297	301736.592173	184.264738	1400549.988239	1	1	1	2	628	65168
1013239	p100	1	TRUE	LcS	/home/bramas/heteroprio_project/qr-mumps/test-cases//TF18/TF18.mtx	225191850379782	9.460E+01	230.5045	309680.413469	117.935442	1419122.2046420001	1	1	2	2	846	65168
1013239	p100	1	TRUE	LcS	/home/bramas/heteroprio_project/qr-mumps/test-cases//TF18/TF18.mtx	225191850379782	9.534E+01	219.1263	317080.055396	160.818129	1465426.713516	1	1	1	3	808	65168
1013239	p100	1	TRUE	WORKER	/home/bramas/heteroprio_project/qr-mumps/test-cases//TF18/TF18.mtx	225191850379782	9.675E+01	232.0267	285848.99377	137.192288	1362710.667704	1	1	1	1	13195	65168
1013239	p100	1	TRUE	WORKER	/home/bramas/heteroprio_project/qr-mumps/test-cases//TF18/TF18.mtx	225191850379782	9.731E+01	234.7926	270167.265876	117.115225	1351414.545291	1	1	1	2	16809	65168
1013239	p100	1	TRUE	WORKER	/home/bramas/heteroprio_project/qr-mumps/test-cases//TF18/TF18.mtx	225191850379782	9.731E+01	234.6493	275920.656398	121.386296	1387771.2267500001	1	1	2	2	14528	65168
1013239	p100	1	TRUE	WORKER	/home/bramas/heteroprio_project/qr-mumps/test-cases//TF18/TF18.mtx	225191850379782	9.691E+01	226.9003	286186.674815	168.053464	1402165.92051	1	1	1	3	13012	65168
1013239	p100	2	FALSE		/home/bramas/heteroprio_project/qr-mumps/test-cases//TF18/TF18.mtx	225191850379782	8.081E+01	564.1278	682107.862348	345.634802	853745.893927
1013239	p100	2	FALSE		/home/bramas/heteroprio_project/qr-mumps/test-cases//TF18/TF18.mtx	225191850379782	7.863E+01	564.2324	688377.43961	287.126518	820518.2584480001
1013239	p100	2	FALSE		/home/bramas/heteroprio_project/qr-mumps/test-cases//TF18/TF18.mtx	225191850379782	8.030E+01	561.6290	661345.034245	268.653518	815988.3928759999
1013239	p100	2	FALSE		/home/bramas/heteroprio_project/qr-mumps/test-cases//TF18/TF18.mtx	225191850379782	7.822E+01	556.5251	677164.807259	339.687663	815060.826541
1013239	p100	2	TRUE	AUTO	/home/bramas/heteroprio_project/qr-mumps/test-cases//TF18/TF18.mtx	225191850379782	6.732E+01	358.5670	518325.370016	481.009174	921246.4010000001	2	1	1	1	3628	65168
1013239	p100	2	TRUE	AUTO	/home/bramas/heteroprio_project/qr-mumps/test-cases//TF18/TF18.mtx	225191850379782	6.740E+01	351.8633	494081.302436	492.660567	890943.705863	2	1	1	2	3754	65168
1013239	p100	2	TRUE	AUTO	/home/bramas/heteroprio_project/qr-mumps/test-cases//TF18/TF18.mtx	225191850379782	6.764E+01	345.6121	483497.020782	480.59246	930461.212083	2	1	2	2	3495	65168
1013239	p100	2	TRUE	Lc0	/home/bramas/heteroprio_project/qr-mumps/test-cases//TF18/TF18.mtx	225191850379782	6.810E+01	345.2520	488072.315839	386.413403	885886.349615	2	1	1	1	4259	65168
1013239	p100	2	TRUE	Lc0	/home/bramas/heteroprio_project/qr-mumps/test-cases//TF18/TF18.mtx	225191850379782	6.933E+01	374.6046	522728.527222	584.610601	919273.15654	2	1	1	2	6969	65168
1013239	p100	2	TRUE	Lc0	/home/bramas/heteroprio_project/qr-mumps/test-cases//TF18/TF18.mtx	225191850379782	6.905E+01	375.6799	576832.107795	541.550618	907233.2396549999	2	1	2	2	6766	65168
1013239	p100	2	TRUE	Lc0	/home/bramas/heteroprio_project/qr-mumps/test-cases//TF18/TF18.mtx	225191850379782	6.976E+01	382.3427	571893.56931	521.688795	927628.442579	2	1	1	3	7864	65168
1013239	p100	2	TRUE	Lc1	/home/bramas/heteroprio_project/qr-mumps/test-cases//TF18/TF18.mtx	225191850379782	6.738E+01	344.7840	498165.39265	425.99595	896170.848057	2	1	1	1	3478	65168
1013239	p100	2	TRUE	Lc1	/home/bramas/heteroprio_project/qr-mumps/test-cases//TF18/TF18.mtx	225191850379782	6.635E+01	336.2131	516318.850244	486.027397	878869.901827	2	1	1	2	3440	65168
1013239	p100	2	TRUE	Lc1	/home/bramas/heteroprio_project/qr-mumps/test-cases//TF18/TF18.mtx	225191850379782	6.681E+01	348.3728	557431.933949	433.479059	884955.223644	2	1	2	2	3570	65168
1013239	p100	2	TRUE	Lc3	/home/bramas/heteroprio_project/qr-mumps/test-cases//TF18/TF18.mtx	225191850379782	6.870E+01	364.4440	547197.402345	476.115359	903194.722725	2	1	1	1	3968	65168
1013239	p100	2	TRUE	Lc3	/home/bramas/heteroprio_project/qr-mumps/test-cases//TF18/TF18.mtx	225191850379782	6.624E+01	342.2410	473202.13227	579.126932	915963.103637	2	1	1	2	3668	65168
1013239	p100	2	TRUE	Lc3	/home/bramas/heteroprio_project/qr-mumps/test-cases//TF18/TF18.mtx	225191850379782	6.598E+01	335.5640	465687.846837	537.371208	886491.455417	2	1	2	2	3479	65168
1013239	p100	2	TRUE	Lc4	/home/bramas/heteroprio_project/qr-mumps/test-cases//TF18/TF18.mtx	225191850379782	6.598E+01	340.6784	493156.251568	508.015028	911974.114271	2	1	1	1	3439	65168
1013239	p100	2	TRUE	Lc4	/home/bramas/heteroprio_project/qr-mumps/test-cases//TF18/TF18.mtx	225191850379782	6.707E+01	349.4872	515994.711919	570.414617	930163.325559	2	1	1	2	3856	65168
1013239	p100	2	TRUE	Lc4	/home/bramas/heteroprio_project/qr-mumps/test-cases//TF18/TF18.mtx	225191850379782	6.536E+01	328.1902	520692.846137	536.056354	880131.543311	2	1	2	2	3238	65168
1013239	p100	2	TRUE	LcS	/home/bramas/heteroprio_project/qr-mumps/test-cases//TF18/TF18.mtx	225191850379782	7.039E+01	378.7429	570666.12165	509.263073	954362.5774040001	2	1	1	1	3189	65168
1013239	p100	2	TRUE	LcS	/home/bramas/heteroprio_project/qr-mumps/test-cases//TF18/TF18.mtx	225191850379782	7.035E+01	379.3784	577732.104094	596.009426	976929.4763509999	2	1	1	2	3177	65168
1013239	p100	2	TRUE	LcS	/home/bramas/heteroprio_project/qr-mumps/test-cases//TF18/TF18.mtx	225191850379782	7.072E+01	374.9103	534370.684512	456.211818	958591.064907	2	1	2	2	2715	65168
1013239	p100	2	TRUE	LcS	/home/bramas/heteroprio_project/qr-mumps/test-cases//TF18/TF18.mtx	225191850379782	7.169E+01	376.1877	553187.596051	518.999207	969882.712628	2	1	1	3	2781	65168
1013239	p100	2	TRUE	WORKER	/home/bramas/heteroprio_project/qr-mumps/test-cases//TF18/TF18.mtx	225191850379782	7.259E+01	406.9702	562744.384474	580.120697	893460.2007929999	2	1	1	1	19359	65168
1013239	p100	2	TRUE	WORKER	/home/bramas/heteroprio_project/qr-mumps/test-cases//TF18/TF18.mtx	225191850379782	7.037E+01	372.1173	515959.855921	420.800642	863037.596458	2	1	1	2	16802	65168
1013239	p100	2	TRUE	WORKER	/home/bramas/heteroprio_project/qr-mumps/test-cases//TF18/TF18.mtx	225191850379782	7.459E+01	435.0991	579274.148718	427.835842	909803.651609	2	1	2	2	21503	65168
1013239	p100	2	TRUE	WORKER	/home/bramas/heteroprio_project/qr-mumps/test-cases//TF18/TF18.mtx	225191850379782	7.197E+01	387.5473	547077.624796	568.346497	903111.6584610001	2	1	1	3	17825	65168
1013240	p100	1	FALSE		/home/bramas/heteroprio_project/qr-mumps/test-cases//TF18/TF18.mtx	225191850379782	9.579E+01	252.0994	290025.289204	137.379251	1331086.644011
1013240	p100	1	TRUE	Lc0	/home/bramas/heteroprio_project/qr-mumps/test-cases//TF18/TF18.mtx	225191850379782	9.284E+01	229.1545	291048.889416	136.286178	1354865.7520329999	1	1	1	1	4122	65168
1013240	p100	1	TRUE	Lc1	/home/bramas/heteroprio_project/qr-mumps/test-cases//TF18/TF18.mtx	225191850379782	9.432E+01	237.0572	287270.654224	179.558854	1384843.6839190002	1	1	1	1	3690	65168
1013240	p100	1	TRUE	Lc3	/home/bramas/heteroprio_project/qr-mumps/test-cases//TF18/TF18.mtx	225191850379782	9.019E+01	201.2512	262244.833005	174.158817	1466762.46742	1	1	3	3	2323	65168
1013240	p100	1	TRUE	Lc4	/home/bramas/heteroprio_project/qr-mumps/test-cases//TF18/TF18.mtx	225191850379782	9.147E+01	205.3211	278984.967191	134.472439	1423361.109835	1	1	2	3	2137	65168
1013240	p100	1	TRUE	LcS	/home/bramas/heteroprio_project/qr-mumps/test-cases//TF18/TF18.mtx	225191850379782	9.468E+01	226.5932	302977.931449	137.045085	1384816.779748	1	1	1	2	671	65168
1013240	p100	1	TRUE	WORKER	/home/bramas/heteroprio_project/qr-mumps/test-cases//TF18/TF18.mtx	225191850379782	9.506E+01	238.7269	271935.227776	167.054517	1336407.8738280002	1	1	1	1	15224	65168
1013240	p100	1	TRUE	WORKER	/home/bramas/heteroprio_project/qr-mumps/test-cases//TF18/TF18.mtx	225191850379782	9.506E+01	221.3781	287595.591428	209.98645	1418575.850627	1	1	3	3	11062	65168
1013240	p100	2	FALSE		/home/bramas/heteroprio_project/qr-mumps/test-cases//TF18/TF18.mtx	225191850379782	7.761E+01	562.5438	679950.981347	283.289389	828428.854421
1013240	p100	2	FALSE		/home/bramas/heteroprio_project/qr-mumps/test-cases//TF18/TF18.mtx	225191850379782	7.853E+01	562.1699	638201.409415	291.901309	821840.234542
1013240	p100	2	FALSE		/home/bramas/heteroprio_project/qr-mumps/test-cases//TF18/TF18.mtx	225191850379782	7.683E+01	560.0522	661779.806605	322.775424	803775.0592489999
1013240	p100	2	TRUE	AUTO	/home/bramas/heteroprio_project/qr-mumps/test-cases//TF18/TF18.mtx	225191850379782	6.518E+01	350.3839	496970.216024	566.474992	893960.127568	2	1	1	1	3684	65168
1013240	p100	2	TRUE	AUTO	/home/bramas/heteroprio_project/qr-mumps/test-cases//TF18/TF18.mtx	225191850379782	6.391E+01	336.0935	458851.694176	567.141796	892338.225808	2	1	1	2	3270	65168
1013240	p100	2	TRUE	AUTO	/home/bramas/heteroprio_project/qr-mumps/test-cases//TF18/TF18.mtx	225191850379782	6.369E+01	313.8567	487847.44995	628.412449	937716.077617	2	1	2	3	3044	65168
1013240	p100	2	TRUE	Lc0	/home/bramas/heteroprio_project/qr-mumps/test-cases//TF18/TF18.mtx	225191850379782	6.578E+01	350.2222	494303.489205	467.501429	888043.7708909999	2	1	1	1	5917	65168
1013240	p100	2	TRUE	Lc0	/home/bramas/heteroprio_project/qr-mumps/test-cases//TF18/TF18.mtx	225191850379782	6.794E+01	378.4754	541849.247277	500.873705	888012.113412	2	1	1	2	6663	65168
1013240	p100	2	TRUE	Lc0	/home/bramas/heteroprio_project/qr-mumps/test-cases//TF18/TF18.mtx	225191850379782	6.631E+01	357.8723	510889.840186	692.965993	883513.587143	2	1	3	3	5630	65168
1013240	p100	2	TRUE	Lc1	/home/bramas/heteroprio_project/qr-mumps/test-cases//TF18/TF18.mtx	225191850379782	6.581E+01	337.8955	487312.022478	456.502635	872069.954834	2	1	1	1	3338	65168
1013240	p100	2	TRUE	Lc1	/home/bramas/heteroprio_project/qr-mumps/test-cases//TF18/TF18.mtx	225191850379782	6.518E+01	343.0904	490575.436555	642.519859	885251.903541	2	1	1	2	3357	65168
1013240	p100	2	TRUE	Lc1	/home/bramas/heteroprio_project/qr-mumps/test-cases//TF18/TF18.mtx	225191850379782	6.555E+01	335.9343	500452.000977	521.782611	915815.9248530001	2	1	3	3	3446	65168
1013240	p100	2	TRUE	Lc3	/home/bramas/heteroprio_project/qr-mumps/test-cases//TF18/TF18.mtx	225191850379782	6.533E+01	340.5254	489561.562273	446.679158	869529.787801	2	1	1	1	3570	65168
1013240	p100	2	TRUE	Lc3	/home/bramas/heteroprio_project/qr-mumps/test-cases//TF18/TF18.mtx	225191850379782	6.618E+01	345.0789	453278.190145	423.832446	855373.498741	2	1	1	2	3744	65168
1013240	p100	2	TRUE	Lc3	/home/bramas/heteroprio_project/qr-mumps/test-cases//TF18/TF18.mtx	225191850379782	6.456E+01	331.0142	486297.160294	574.775366	928394.5809169998	2	1	3	3	3623	65168
1013240	p100	2	TRUE	Lc4	/home/bramas/heteroprio_project/qr-mumps/test-cases//TF18/TF18.mtx	225191850379782	6.614E+01	338.2021	497764.569063	530.095825	891236.9291210001	2	1	1	1	3427	65168
1013240	p100	2	TRUE	Lc4	/home/bramas/heteroprio_project/qr-mumps/test-cases//TF18/TF18.mtx	225191850379782	6.610E+01	352.2368	519015.079865	618.651473	969615.738007	2	1	2	3	3971	65168
1013240	p100	2	TRUE	LcS	/home/bramas/heteroprio_project/qr-mumps/test-cases//TF18/TF18.mtx	225191850379782	7.128E+01	376.7745	549322.71619	490.85119	961150.613307	2	1	1	1	2816	65168
1013240	p100	2	TRUE	LcS	/home/bramas/heteroprio_project/qr-mumps/test-cases//TF18/TF18.mtx	225191850379782	7.060E+01	356.1444	573615.13678	446.158867	939227.688641	2	1	1	2	1512	65168
1013240	p100	2	TRUE	LcS	/home/bramas/heteroprio_project/qr-mumps/test-cases//TF18/TF18.mtx	225191850379782	7.176E+01	368.2939	546688.421274	524.763414	1004604.709299	2	1	3	3	2514	65168
1013240	p100	2	TRUE	WORKER	/home/bramas/heteroprio_project/qr-mumps/test-cases//TF18/TF18.mtx	225191850379782	7.051E+01	400.1855	537954.928978	456.362663	857154.0253870001	2	1	1	1	18828	65168
1013240	p100	2	TRUE	WORKER	/home/bramas/heteroprio_project/qr-mumps/test-cases//TF18/TF18.mtx	225191850379782	6.850E+01	367.9841	451917.206531	500.581715	852921.466488	2	1	1	2	16060	65168
1013240	p100	2	TRUE	WORKER	/home/bramas/heteroprio_project/qr-mumps/test-cases//TF18/TF18.mtx	225191850379782	7.076E+01	412.9028	537436.262239	495.369569	906874.014384	2	1	3	3	19761	65168
1013241	k40	1	FALSE		/home/bramas/heteroprio_project/qr-mumps/test-cases//TF18/TF18.mtx	225191850379782	1.954E+02	424.6179	27146.87633	208.09043	4153891.131508
1013241	k40	1	FALSE		/home/bramas/heteroprio_project/qr-mumps/test-cases//TF18/TF18.mtx	225191850379782	1.959E+02	425.0661	27840.397221	212.356966	4103174.7475409997
1013241	k40	1	FALSE		/home/bramas/heteroprio_project/qr-mumps/test-cases//TF18/TF18.mtx	225191850379782	1.970E+02	425.6731	27260.619227	224.201488	4151269.429449
1013241	k40	1	TRUE	AUTO	/home/bramas/heteroprio_project/qr-mumps/test-cases//TF18/TF18.mtx	225191850379782	1.945E+02	294.6172	26217.821115	189.024745	3950104.3524889997	1	1	1	1	2651	65168
1013241	k40	1	TRUE	AUTO	/home/bramas/heteroprio_project/qr-mumps/test-cases//TF18/TF18.mtx	225191850379782	1.958E+02	302.6783	27522.151136	194.764067	3813638.6194109996	1	1	1	2	2988	65168
1013241	k40	1	TRUE	Lc0	/home/bramas/heteroprio_project/qr-mumps/test-cases//TF18/TF18.mtx	225191850379782	1.995E+02	295.3726	25800.844272	181.399202	3686171.791871	1	1	1	1	3353	65168
1013241	k40	1	TRUE	Lc0	/home/bramas/heteroprio_project/qr-mumps/test-cases//TF18/TF18.mtx	225191850379782	2.018E+02	288.4381	27910.335011	197.343101	3771797.1766930004	1	1	1	2	3086	65168
1013241	k40	1	TRUE	Lc0	/home/bramas/heteroprio_project/qr-mumps/test-cases//TF18/TF18.mtx	225191850379782	2.003E+02	294.2759	27287.126616	196.248669	3796389.368272	1	1	2	2	3016	65168
1013241	k40	1	TRUE	Lc1	/home/bramas/heteroprio_project/qr-mumps/test-cases//TF18/TF18.mtx	225191850379782	1.995E+02	294.3784	29617.020164	197.29384	3883227.171364	1	1	1	1	2723	65168
1013241	k40	1	TRUE	Lc1	/home/bramas/heteroprio_project/qr-mumps/test-cases//TF18/TF18.mtx	225191850379782	1.975E+02	304.7121	25537.428577	203.269574	3886086.386712	1	1	1	2	2927	65168
1013241	k40	1	TRUE	Lc3	/home/bramas/heteroprio_project/qr-mumps/test-cases//TF18/TF18.mtx	225191850379782	1.963E+02	290.7153	25923.373419	189.260378	3801680.853308	1	1	1	1	2722	65168
1013241	k40	1	TRUE	Lc3	/home/bramas/heteroprio_project/qr-mumps/test-cases//TF18/TF18.mtx	225191850379782	1.978E+02	293.5677	23776.79454	183.209139	3824304.915765	1	1	1	2	2851	65168
1013241	k40	1	TRUE	Lc4	/home/bramas/heteroprio_project/qr-mumps/test-cases//TF18/TF18.mtx	225191850379782	1.965E+02	297.4838	25894.117126	188.413387	3853160.4357109996	1	1	1	1	2774	65168
1013241	k40	1	TRUE	Lc4	/home/bramas/heteroprio_project/qr-mumps/test-cases//TF18/TF18.mtx	225191850379782	1.979E+02	308.4832	28333.962817	190.882113	3894791.2487050006	1	1	1	2	2696	65168
1013241	k40	1	TRUE	LcS	/home/bramas/heteroprio_project/qr-mumps/test-cases//TF18/TF18.mtx	225191850379782	1.976E+02	304.3123	20966.221796	179.989388	3803145.619422	1	1	1	1	302	65168
1013241	k40	1	TRUE	LcS	/home/bramas/heteroprio_project/qr-mumps/test-cases//TF18/TF18.mtx	225191850379782	2.014E+02	307.4276	25837.070495	191.074827	3778101.5790810003	1	1	1	2	246	65168
1013241	k40	1	TRUE	LcS	/home/bramas/heteroprio_project/qr-mumps/test-cases//TF18/TF18.mtx	225191850379782	1.993E+02	305.6928	28850.009733	190.583301	3830268.9765790002	1	1	2	2	365	65168
1013241	k40	1	TRUE	WORKER	/home/bramas/heteroprio_project/qr-mumps/test-cases//TF18/TF18.mtx	225191850379782	2.007E+02	327.7816	28740.849735	211.578171	3889975.262495	1	1	1	1	11097	65168
1013241	k40	1	TRUE	WORKER	/home/bramas/heteroprio_project/qr-mumps/test-cases//TF18/TF18.mtx	225191850379782	2.020E+02	303.1396	23245.914752	469.087578	3866862.924	1	1	1	2	10466	65168
1013241	k40	1	TRUE	WORKER	/home/bramas/heteroprio_project/qr-mumps/test-cases//TF18/TF18.mtx	225191850379782	2.013E+02	303.3023	25321.553612	199.654935	3875572.8897479996	1	1	2	2	10429	65168
1013241	k40	2	FALSE		/home/bramas/heteroprio_project/qr-mumps/test-cases//TF18/TF18.mtx	225191850379782	1.370E+02	610.2461	77148.879935	407.039727	2948708.784596
1013241	k40	2	FALSE		/home/bramas/heteroprio_project/qr-mumps/test-cases//TF18/TF18.mtx	225191850379782	1.335E+02	608.5204	78184.122947	372.311927	2960617.2951999996
1013241	k40	2	FALSE		/home/bramas/heteroprio_project/qr-mumps/test-cases//TF18/TF18.mtx	225191850379782	1.314E+02	608.8698	72378.25357	399.049582	3008873.8416339993
1013241	k40	2	TRUE	AUTO	/home/bramas/heteroprio_project/qr-mumps/test-cases//TF18/TF18.mtx	225191850379782	1.294E+02	376.1936	67704.81523	292.112753	2766182.3183790003	2	1	1	1	2557	65168
1013241	k40	2	TRUE	AUTO	/home/bramas/heteroprio_project/qr-mumps/test-cases//TF18/TF18.mtx	225191850379782	1.303E+02	384.1743	62023.439476	504.430211	2762467.647301	2	1	1	2	2765	65168
1013241	k40	2	TRUE	Lc0	/home/bramas/heteroprio_project/qr-mumps/test-cases//TF18/TF18.mtx	225191850379782	1.340E+02	370.1428	75155.478357	638.923003	2787152.708676	2	1	1	1	3042	65168
1013241	k40	2	TRUE	Lc0	/home/bramas/heteroprio_project/qr-mumps/test-cases//TF18/TF18.mtx	225191850379782	1.324E+02	376.9828	65716.786629	426.371179	2625604.1206870005	2	1	1	2	3400	65168
1013241	k40	2	TRUE	Lc0	/home/bramas/heteroprio_project/qr-mumps/test-cases//TF18/TF18.mtx	225191850379782	1.304E+02	384.3107	70873.190303	301.425403	2771164.675569	2	1	2	2	3835	65168
1013241	k40	2	TRUE	Lc1	/home/bramas/heteroprio_project/qr-mumps/test-cases//TF18/TF18.mtx	225191850379782	1.320E+02	388.4172	69658.80192	487.838751	2824761.325232	2	1	1	1	2791	65168
1013241	k40	2	TRUE	Lc1	/home/bramas/heteroprio_project/qr-mumps/test-cases//TF18/TF18.mtx	225191850379782	1.321E+02	366.8201	60593.22983	404.287319	2711925.990537	2	1	1	2	2417	65168
1013241	k40	2	TRUE	Lc3	/home/bramas/heteroprio_project/qr-mumps/test-cases//TF18/TF18.mtx	225191850379782	1.310E+02	365.9094	58862.64082	260.294515	2674607.583208	2	1	1	1	2464	65168
1013241	k40	2	TRUE	Lc3	/home/bramas/heteroprio_project/qr-mumps/test-cases//TF18/TF18.mtx	225191850379782	1.332E+02	377.9802	68408.580762	252.586022	2823218.620605	2	1	1	2	2656	65168
1013241	k40	2	TRUE	Lc4	/home/bramas/heteroprio_project/qr-mumps/test-cases//TF18/TF18.mtx	225191850379782	1.341E+02	380.0909	73606.951368	319.287661	2701626.778276	2	1	1	1	2680	65168
1013241	k40	2	TRUE	Lc4	/home/bramas/heteroprio_project/qr-mumps/test-cases//TF18/TF18.mtx	225191850379782	1.328E+02	371.1212	65694.229889	261.901992	2752205.196962	2	1	1	2	2491	65168
1013241	k40	2	TRUE	LcS	/home/bramas/heteroprio_project/qr-mumps/test-cases//TF18/TF18.mtx	225191850379782	1.375E+02	423.8736	84600.32555	383.16067	2798321.1559140002	2	1	1	1	629	65168
1013241	k40	2	TRUE	LcS	/home/bramas/heteroprio_project/qr-mumps/test-cases//TF18/TF18.mtx	225191850379782	1.376E+02	416.5995	82540.525312	356.565794	2695833.015957	2	1	1	2	837	65168
1013241	k40	2	TRUE	LcS	/home/bramas/heteroprio_project/qr-mumps/test-cases//TF18/TF18.mtx	225191850379782	1.370E+02	413.4149	72793.860157	392.39563	2797485.7437600004	2	1	2	2	778	65168
1013241	k40	2	TRUE	WORKER	/home/bramas/heteroprio_project/qr-mumps/test-cases//TF18/TF18.mtx	225191850379782	1.363E+02	381.3900	69473.482769	342.908498	2732779.274956	2	1	1	1	11651	65168
1013241	k40	2	TRUE	WORKER	/home/bramas/heteroprio_project/qr-mumps/test-cases//TF18/TF18.mtx	225191850379782	1.315E+02	400.0803	67111.771109	458.162492	2848962.035005	2	1	1	2	12439	65168
1013241	k40	2	TRUE	WORKER	/home/bramas/heteroprio_project/qr-mumps/test-cases//TF18/TF18.mtx	225191850379782	1.361E+02	408.0837	69576.480842	295.876464	2599921.936127	2	1	2	2	13886	65168
1013241	k40	3	FALSE		/home/bramas/heteroprio_project/qr-mumps/test-cases//TF18/TF18.mtx	225191850379782	1.045E+02	701.4758	107827.507633	671.570815	2348080.5754
1013241	k40	3	FALSE		/home/bramas/heteroprio_project/qr-mumps/test-cases//TF18/TF18.mtx	225191850379782	1.055E+02	690.9023	114805.416997	501.046217	2313496.531081
1013241	k40	3	FALSE		/home/bramas/heteroprio_project/qr-mumps/test-cases//TF18/TF18.mtx	225191850379782	1.043E+02	697.9214	116095.42521	555.147792	2358496.829164
1013241	k40	3	TRUE	AUTO	/home/bramas/heteroprio_project/qr-mumps/test-cases//TF18/TF18.mtx	225191850379782	9.786E+01	409.9191	90987.636547	345.150786	2131261.320634	3	1	1	1	2697	65168
1013241	k40	3	TRUE	AUTO	/home/bramas/heteroprio_project/qr-mumps/test-cases//TF18/TF18.mtx	225191850379782	9.959E+01	425.5525	82604.934084	435.589536	2163305.917718	3	1	1	2	2863	65168
1013241	k40	3	TRUE	Lc0	/home/bramas/heteroprio_project/qr-mumps/test-cases//TF18/TF18.mtx	225191850379782	9.773E+01	434.5453	85759.946213	506.019193	2138753.833528	3	1	1	1	4259	65168
1013241	k40	3	TRUE	Lc0	/home/bramas/heteroprio_project/qr-mumps/test-cases//TF18/TF18.mtx	225191850379782	9.898E+01	436.4235	89870.926835	480.883256	2157856.397877	3	1	1	2	4119	65168
1013241	k40	3	TRUE	Lc0	/home/bramas/heteroprio_project/qr-mumps/test-cases//TF18/TF18.mtx	225191850379782	9.729E+01	415.0750	78399.89057	372.662495	2102096.436488	3	1	2	2	3428	65168
1013241	k40	3	TRUE	Lc1	/home/bramas/heteroprio_project/qr-mumps/test-cases//TF18/TF18.mtx	225191850379782	9.778E+01	438.7250	84558.475934	446.312972	2252478.1132920003	3	1	1	1	3116	65168
1013241	k40	3	TRUE	Lc1	/home/bramas/heteroprio_project/qr-mumps/test-cases//TF18/TF18.mtx	225191850379782	9.893E+01	434.4587	92569.875687	487.24234	2328438.529527	3	1	1	2	2867	65168
1013241	k40	3	TRUE	Lc3	/home/bramas/heteroprio_project/qr-mumps/test-cases//TF18/TF18.mtx	225191850379782	9.976E+01	441.2072	104726.416351	331.983052	2207683.4170810003	3	1	1	1	3235	65168
1013241	k40	3	TRUE	Lc3	/home/bramas/heteroprio_project/qr-mumps/test-cases//TF18/TF18.mtx	225191850379782	9.983E+01	433.2041	91898.997883	590.593352	2234547.922394	3	1	1	2	2991	65168
1013241	k40	3	TRUE	Lc4	/home/bramas/heteroprio_project/qr-mumps/test-cases//TF18/TF18.mtx	225191850379782	9.629E+01	408.1465	82599.832164	436.855645	2103493.3651300003	3	1	1	1	2706	65168
1013241	k40	3	TRUE	Lc4	/home/bramas/heteroprio_project/qr-mumps/test-cases//TF18/TF18.mtx	225191850379782	9.809E+01	389.5446	79391.877903	672.351338	2071077.3439880002	3	1	1	2	2465	65168
1013241	k40	3	TRUE	LcS	/home/bramas/heteroprio_project/qr-mumps/test-cases//TF18/TF18.mtx	225191850379782	1.005E+02	457.0802	104659.556813	415.315695	2192714.172679	3	1	1	1	1858	65168
1013241	k40	3	TRUE	LcS	/home/bramas/heteroprio_project/qr-mumps/test-cases//TF18/TF18.mtx	225191850379782	1.010E+02	444.4504	98901.985347	547.268977	2244822.0567940003	3	1	1	2	1327	65168
1013241	k40	3	TRUE	LcS	/home/bramas/heteroprio_project/qr-mumps/test-cases//TF18/TF18.mtx	225191850379782	9.774E+01	449.0807	80653.825861	440.024418	2250123.69956	3	1	2	2	1466	65168
1013241	k40	3	TRUE	WORKER	/home/bramas/heteroprio_project/qr-mumps/test-cases//TF18/TF18.mtx	225191850379782	1.042E+02	418.0057	89358.285272	333.571929	2227880.755802	3	1	1	1	12455	65168
1013241	k40	3	TRUE	WORKER	/home/bramas/heteroprio_project/qr-mumps/test-cases//TF18/TF18.mtx	225191850379782	1.037E+02	413.8698	77828.854459	407.974835	2222982.324311	3	1	1	2	12346	65168
1013241	k40	3	TRUE	WORKER	/home/bramas/heteroprio_project/qr-mumps/test-cases//TF18/TF18.mtx	225191850379782	1.045E+02	467.9486	90779.676143	435.17478	2327487.024127	3	1	2	2	15160	65168
1013241	k40	4	FALSE		/home/bramas/heteroprio_project/qr-mumps/test-cases//TF18/TF18.mtx	225191850379782	8.956E+01	755.1345	171348.222848	687.196653	1936116.534182
1013241	k40	4	FALSE		/home/bramas/heteroprio_project/qr-mumps/test-cases//TF18/TF18.mtx	225191850379782	9.194E+01	752.3460	184244.059705	631.928766	1923069.498404
1013241	k40	4	FALSE		/home/bramas/heteroprio_project/qr-mumps/test-cases//TF18/TF18.mtx	225191850379782	9.059E+01	757.6227	168521.086711	793.391837	1962602.877793
1013241	k40	4	TRUE	AUTO	/home/bramas/heteroprio_project/qr-mumps/test-cases//TF18/TF18.mtx	225191850379782	8.027E+01	533.8823	118856.889844	661.432186	1935872.875243	4	1	1	1	4375	65168
1013241	k40	4	TRUE	AUTO	/home/bramas/heteroprio_project/qr-mumps/test-cases//TF18/TF18.mtx	225191850379782	7.897E+01	456.0623	104552.659264	467.499096	1756351.108886	4	1	1	2	3814	65168
1013241	k40	4	TRUE	Lc0	/home/bramas/heteroprio_project/qr-mumps/test-cases//TF18/TF18.mtx	225191850379782	8.705E+01	513.5931	138632.704675	685.375608	2057891.210132	4	1	1	1	5205	65168
1013241	k40	4	TRUE	Lc0	/home/bramas/heteroprio_project/qr-mumps/test-cases//TF18/TF18.mtx	225191850379782	8.161E+01	481.1124	129972.527596	682.259136	1942944.431335	4	1	1	2	4630	65168
1013241	k40	4	TRUE	Lc1	/home/bramas/heteroprio_project/qr-mumps/test-cases//TF18/TF18.mtx	225191850379782	8.056E+01	473.3518	128549.857931	547.219145	1896866.062215	4	1	1	1	4042	65168
1013241	k40	4	TRUE	Lc1	/home/bramas/heteroprio_project/qr-mumps/test-cases//TF18/TF18.mtx	225191850379782	7.949E+01	435.8214	112580.862946	505.783023	1784427.9016650002	4	1	1	2	3218	65168
1013241	k40	4	TRUE	Lc3	/home/bramas/heteroprio_project/qr-mumps/test-cases//TF18/TF18.mtx	225191850379782	8.326E+01	486.9584	131153.268647	609.236596	1919380.709219	4	1	1	1	3963	65168
1013241	k40	4	TRUE	Lc3	/home/bramas/heteroprio_project/qr-mumps/test-cases//TF18/TF18.mtx	225191850379782	7.940E+01	484.1333	100740.568083	435.727876	1750851.694238	4	1	1	2	3813	65168
1013241	k40	4	TRUE	Lc4	/home/bramas/heteroprio_project/qr-mumps/test-cases//TF18/TF18.mtx	225191850379782	8.559E+01	464.5814	150879.49409	668.815446	1952208.022556	4	1	1	1	3500	65168
1013241	k40	4	TRUE	Lc4	/home/bramas/heteroprio_project/qr-mumps/test-cases//TF18/TF18.mtx	225191850379782	7.958E+01	487.4608	123817.009873	604.779848	1757164.4137320002	4	1	1	2	4218	65168
1013241	k40	4	TRUE	LcS	/home/bramas/heteroprio_project/qr-mumps/test-cases//TF18/TF18.mtx	225191850379782	8.511E+01	502.8774	143330.545806	803.457492	1967374.950353	4	1	1	1	998	65168
1013241	k40	4	TRUE	LcS	/home/bramas/heteroprio_project/qr-mumps/test-cases//TF18/TF18.mtx	225191850379782	8.235E+01	544.8361	109682.18561	605.762513	2013482.709813	4	1	1	2	2275	65168
1013241	k40	4	TRUE	LcS	/home/bramas/heteroprio_project/qr-mumps/test-cases//TF18/TF18.mtx	225191850379782	8.174E+01	522.4443	127512.190391	682.566854	1879650.9382779999	4	1	2	2	1818	65168
1013241	k40	4	TRUE	WORKER	/home/bramas/heteroprio_project/qr-mumps/test-cases//TF18/TF18.mtx	225191850379782	8.549E+01	481.7578	109776.583777	498.775766	1942394.055373	4	1	1	1	15349	65168
1013241	k40	4	TRUE	WORKER	/home/bramas/heteroprio_project/qr-mumps/test-cases//TF18/TF18.mtx	225191850379782	8.141E+01	442.3288	94030.501491	434.046907	1897911.834805	4	1	1	2	13537	65168
1013241	k40	4	TRUE	WORKER	/home/bramas/heteroprio_project/qr-mumps/test-cases//TF18/TF18.mtx	225191850379782	8.573E+01	483.9793	121289.795004	632.924153	1982550.776624	4	1	2	2	15640	65168
1013242	k40	1	FALSE		/home/bramas/heteroprio_project/qr-mumps/test-cases//TF18/TF18.mtx	225191850379782	1.995E+02	421.0330	33046.896824	239.216032	4123051.5979179996
1013242	k40	1	FALSE		/home/bramas/heteroprio_project/qr-mumps/test-cases//TF18/TF18.mtx	225191850379782	1.988E+02	423.5902	30723.575554	412.961442	4114917.441463
1013242	k40	1	FALSE		/home/bramas/heteroprio_project/qr-mumps/test-cases//TF18/TF18.mtx	225191850379782	1.974E+02	418.1325	28483.245712	255.764465	4116282.3866460007
1013242	k40	1	TRUE	AUTO	/home/bramas/heteroprio_project/qr-mumps/test-cases//TF18/TF18.mtx	225191850379782	1.973E+02	305.2593	36700.129751	213.066274	3941390.6768030003	1	1	1	1	2807	65168
1013242	k40	1	TRUE	AUTO	/home/bramas/heteroprio_project/qr-mumps/test-cases//TF18/TF18.mtx	225191850379782	1.959E+02	302.8681	29521.971281	219.07717	3912879.4742769995	1	1	1	2	2769	65168
1013242	k40	1	TRUE	Lc0	/home/bramas/heteroprio_project/qr-mumps/test-cases//TF18/TF18.mtx	225191850379782	1.961E+02	292.9565	28730.201831	216.871684	3859359.7083269996	1	1	1	1	3324	65168
1013242	k40	1	TRUE	Lc0	/home/bramas/heteroprio_project/qr-mumps/test-cases//TF18/TF18.mtx	225191850379782	1.963E+02	305.7161	34097.775477	229.236197	3939259.9656260004	1	1	1	2	3182	65168
1013242	k40	1	TRUE	Lc0	/home/bramas/heteroprio_project/qr-mumps/test-cases//TF18/TF18.mtx	225191850379782	1.938E+02	304.9505	34242.946921	225.028242	3994964.595447	1	1	2	2	3441	65168
1013242	k40	1	TRUE	Lc1	/home/bramas/heteroprio_project/qr-mumps/test-cases//TF18/TF18.mtx	225191850379782	1.939E+02	305.6832	28509.683762	227.925843	3998368.1987250005	1	1	1	1	2759	65168
1013242	k40	1	TRUE	Lc1	/home/bramas/heteroprio_project/qr-mumps/test-cases//TF18/TF18.mtx	225191850379782	1.966E+02	295.1796	28950.797417	331.006678	3833696.787857	1	1	1	2	2740	65168
1013242	k40	1	TRUE	Lc1	/home/bramas/heteroprio_project/qr-mumps/test-cases//TF18/TF18.mtx	225191850379782	2.011E+02	285.1933	31425.435784	197.885278	3797660.4094680003	1	1	2	2	2732	65168
1013242	k40	1	TRUE	Lc3	/home/bramas/heteroprio_project/qr-mumps/test-cases//TF18/TF18.mtx	225191850379782	2.001E+02	298.3922	33056.807466	200.572379	3753263.438832	1	1	1	2	3078	65168
1013242	k40	1	TRUE	Lc4	/home/bramas/heteroprio_project/qr-mumps/test-cases//TF18/TF18.mtx	225191850379782	1.967E+02	296.5489	27239.912837	1034.162021	3861527.977569	1	1	1	1	2865	65168
1013242	k40	1	TRUE	Lc4	/home/bramas/heteroprio_project/qr-mumps/test-cases//TF18/TF18.mtx	225191850379782	2.019E+02	286.0660	32969.367242	208.618207	3671019.435884	1	1	1	2	2765	65168
1013242	k40	1	TRUE	LcS	/home/bramas/heteroprio_project/qr-mumps/test-cases//TF18/TF18.mtx	225191850379782	1.984E+02	319.4933	31420.936546	217.873482	3805116.646313	1	1	1	1	268	65168
1013242	k40	1	TRUE	LcS	/home/bramas/heteroprio_project/qr-mumps/test-cases//TF18/TF18.mtx	225191850379782	1.973E+02	310.4899	33737.757967	210.661032	3885081.288504	1	1	1	2	374	65168
1013242	k40	1	TRUE	LcS	/home/bramas/heteroprio_project/qr-mumps/test-cases//TF18/TF18.mtx	225191850379782	1.942E+02	310.0234	31865.60513	230.447742	3949046.5779000004	1	1	2	2	362	65168
1013242	k40	1	TRUE	WORKER	/home/bramas/heteroprio_project/qr-mumps/test-cases//TF18/TF18.mtx	225191850379782	2.032E+02	328.0474	32936.0781	212.632631	3839374.981563	1	1	1	1	12112	65168
1013242	k40	1	TRUE	WORKER	/home/bramas/heteroprio_project/qr-mumps/test-cases//TF18/TF18.mtx	225191850379782	1.994E+02	312.6887	29150.734871	324.378728	3955378.395896	1	1	1	2	11464	65168
1013242	k40	1	TRUE	WORKER	/home/bramas/heteroprio_project/qr-mumps/test-cases//TF18/TF18.mtx	225191850379782	2.065E+02	310.5855	31329.012459	215.954542	3807137.8451190004	1	1	2	2	10744	65168
1013242	k40	2	FALSE		/home/bramas/heteroprio_project/qr-mumps/test-cases//TF18/TF18.mtx	225191850379782	1.373E+02	607.5999	88274.97402	690.819269	2973068.6591190007
1013242	k40	2	FALSE		/home/bramas/heteroprio_project/qr-mumps/test-cases//TF18/TF18.mtx	225191850379782	1.361E+02	613.8761	90390.495519	512.510431	2912396.337779
1013242	k40	2	FALSE		/home/bramas/heteroprio_project/qr-mumps/test-cases//TF18/TF18.mtx	225191850379782	1.333E+02	608.2631	82793.346253	615.326305	2957839.1061910004
1013242	k40	2	TRUE	AUTO	/home/bramas/heteroprio_project/qr-mumps/test-cases//TF18/TF18.mtx	225191850379782	1.323E+02	390.1485	75547.657212	464.69042	2715435.211423	2	1	1	1	2992	65168
1013242	k40	2	TRUE	AUTO	/home/bramas/heteroprio_project/qr-mumps/test-cases//TF18/TF18.mtx	225191850379782	1.310E+02	380.2712	80887.61125	580.183051	2695514.166504	2	1	1	2	2852	65168
1013242	k40	2	TRUE	Lc0	/home/bramas/heteroprio_project/qr-mumps/test-cases//TF18/TF18.mtx	225191850379782	1.350E+02	373.1256	87761.531606	290.675406	2703858.601748	2	1	1	1	3093	65168
1013242	k40	2	TRUE	Lc0	/home/bramas/heteroprio_project/qr-mumps/test-cases//TF18/TF18.mtx	225191850379782	1.322E+02	376.2531	74219.803495	325.345444	2809308.3268569997	2	1	1	2	3243	65168
1013242	k40	2	TRUE	Lc0	/home/bramas/heteroprio_project/qr-mumps/test-cases//TF18/TF18.mtx	225191850379782	1.346E+02	375.7186	76083.999885	371.248103	2544227.066838	2	1	2	2	3292	65168
1013242	k40	2	TRUE	Lc1	/home/bramas/heteroprio_project/qr-mumps/test-cases//TF18/TF18.mtx	225191850379782	1.323E+02	388.4203	78548.798217	519.734332	2794721.054833	2	1	1	1	2830	65168
1013242	k40	2	TRUE	Lc1	/home/bramas/heteroprio_project/qr-mumps/test-cases//TF18/TF18.mtx	225191850379782	1.335E+02	387.5039	83043.259971	616.088495	2759868.696216	2	1	1	2	2889	65168
1013242	k40	2	TRUE	Lc1	/home/bramas/heteroprio_project/qr-mumps/test-cases//TF18/TF18.mtx	225191850379782	1.325E+02	368.0425	73845.485111	374.696447	2722176.3538699998	2	1	2	2	2490	65168
1013242	k40	2	TRUE	Lc3	/home/bramas/heteroprio_project/qr-mumps/test-cases//TF18/TF18.mtx	225191850379782	1.301E+02	380.2806	76935.261085	320.349982	2758562.011325	2	1	1	1	2850	65168
1013242	k40	2	TRUE	Lc3	/home/bramas/heteroprio_project/qr-mumps/test-cases//TF18/TF18.mtx	225191850379782	1.332E+02	383.8671	87938.36304	408.287667	2765276.7534069996	2	1	1	2	2837	65168
1013242	k40	2	TRUE	Lc4	/home/bramas/heteroprio_project/qr-mumps/test-cases//TF18/TF18.mtx	225191850379782	1.349E+02	384.2322	82517.280275	319.831505	2823141.598973	2	1	1	1	2754	65168
1013242	k40	2	TRUE	Lc4	/home/bramas/heteroprio_project/qr-mumps/test-cases//TF18/TF18.mtx	225191850379782	1.325E+02	384.8087	78632.710891	341.86746	2738965.8572629998	2	1	1	2	2727	65168
1013242	k40	2	TRUE	LcS	/home/bramas/heteroprio_project/qr-mumps/test-cases//TF18/TF18.mtx	225191850379782	1.342E+02	412.2135	86963.845481	340.517734	2673402.368487	2	1	1	1	838	65168
1013242	k40	2	TRUE	LcS	/home/bramas/heteroprio_project/qr-mumps/test-cases//TF18/TF18.mtx	225191850379782	1.389E+02	424.8573	97254.121197	342.40967	2759175.5815609996	2	1	1	2	630	65168
1013242	k40	2	TRUE	LcS	/home/bramas/heteroprio_project/qr-mumps/test-cases//TF18/TF18.mtx	225191850379782	1.372E+02	430.1626	95680.66983	339.208608	2783090.2377679995	2	1	2	2	926	65168
1013242	k40	2	TRUE	WORKER	/home/bramas/heteroprio_project/qr-mumps/test-cases//TF18/TF18.mtx	225191850379782	1.375E+02	442.2225	83585.126908	401.742031	2891279.45418	2	1	1	1	15020	65168
1013242	k40	2	TRUE	WORKER	/home/bramas/heteroprio_project/qr-mumps/test-cases//TF18/TF18.mtx	225191850379782	1.372E+02	389.2026	71263.444301	457.933454	2845620.4400449996	2	1	1	2	12214	65168
1013242	k40	2	TRUE	WORKER	/home/bramas/heteroprio_project/qr-mumps/test-cases//TF18/TF18.mtx	225191850379782	1.364E+02	409.4093	73759.924259	364.342695	2753799.2090529995	2	1	2	2	12589	65168
1013242	k40	3	FALSE		/home/bramas/heteroprio_project/qr-mumps/test-cases//TF18/TF18.mtx	225191850379782	1.068E+02	701.8923	124212.468312	728.803312	2309419.012491
1013242	k40	3	FALSE		/home/bramas/heteroprio_project/qr-mumps/test-cases//TF18/TF18.mtx	225191850379782	1.079E+02	705.5516	138540.169756	633.301733	2305409.142846
1013242	k40	3	FALSE		/home/bramas/heteroprio_project/qr-mumps/test-cases//TF18/TF18.mtx	225191850379782	1.098E+02	707.0142	130924.990679	1039.923647	2343010.534667
1013242	k40	3	TRUE	AUTO	/home/bramas/heteroprio_project/qr-mumps/test-cases//TF18/TF18.mtx	225191850379782	9.824E+01	430.4834	95802.035211	486.526838	2178219.187505	3	1	1	1	3135	65168
1013242	k40	3	TRUE	AUTO	/home/bramas/heteroprio_project/qr-mumps/test-cases//TF18/TF18.mtx	225191850379782	1.002E+02	428.6111	100686.087867	475.418564	2167231.8470170004	3	1	1	2	3092	65168
1013242	k40	3	TRUE	Lc0	/home/bramas/heteroprio_project/qr-mumps/test-cases//TF18/TF18.mtx	225191850379782	1.007E+02	449.8737	112018.521712	531.760983	2222394.8417160003	3	1	1	1	4265	65168
1013242	k40	3	TRUE	Lc0	/home/bramas/heteroprio_project/qr-mumps/test-cases//TF18/TF18.mtx	225191850379782	9.809E+01	403.4615	93257.885177	445.530719	2036967.219455	3	1	1	2	3498	65168
1013242	k40	3	TRUE	Lc0	/home/bramas/heteroprio_project/qr-mumps/test-cases//TF18/TF18.mtx	225191850379782	1.027E+02	441.8843	113894.661334	597.175255	2338267.354537	3	1	2	2	4003	65168
1013242	k40	3	TRUE	Lc1	/home/bramas/heteroprio_project/qr-mumps/test-cases//TF18/TF18.mtx	225191850379782	1.006E+02	415.6475	101912.897287	526.869069	2145219.087493	3	1	1	1	2724	65168
1013242	k40	3	TRUE	Lc1	/home/bramas/heteroprio_project/qr-mumps/test-cases//TF18/TF18.mtx	225191850379782	9.910E+01	439.6304	117648.319147	529.284959	2129884.1907679997	3	1	1	2	3204	65168
1013242	k40	3	TRUE	Lc3	/home/bramas/heteroprio_project/qr-mumps/test-cases//TF18/TF18.mtx	225191850379782	9.969E+01	438.1787	114131.908244	900.895068	2224115.619997	3	1	1	1	3232	65168
1013242	k40	3	TRUE	Lc3	/home/bramas/heteroprio_project/qr-mumps/test-cases//TF18/TF18.mtx	225191850379782	9.958E+01	406.3746	110249.680722	402.670703	2096558.044971	3	1	1	2	2767	65168
1013242	k40	3	TRUE	Lc4	/home/bramas/heteroprio_project/qr-mumps/test-cases//TF18/TF18.mtx	225191850379782	9.828E+01	435.9690	97557.268721	539.317757	2205437.168503	3	1	1	1	2982	65168
1013242	k40	3	TRUE	Lc4	/home/bramas/heteroprio_project/qr-mumps/test-cases//TF18/TF18.mtx	225191850379782	9.531E+01	405.7108	79514.39581	585.091056	2086539.445027	3	1	1	2	2612	65168
1013242	k40	3	TRUE	LcS	/home/bramas/heteroprio_project/qr-mumps/test-cases//TF18/TF18.mtx	225191850379782	1.027E+02	486.4529	116774.337801	795.103736	2220840.584708	3	1	1	1	1021	65168
1013242	k40	3	TRUE	LcS	/home/bramas/heteroprio_project/qr-mumps/test-cases//TF18/TF18.mtx	225191850379782	1.041E+02	472.4002	145179.984457	636.413419	2226777.659221	3	1	1	2	1279	65168
1013242	k40	3	TRUE	LcS	/home/bramas/heteroprio_project/qr-mumps/test-cases//TF18/TF18.mtx	225191850379782	1.013E+02	481.8976	105669.960011	509.0449	2104541.485684	3	1	2	2	1264	65168
1013242	k40	3	TRUE	WORKER	/home/bramas/heteroprio_project/qr-mumps/test-cases//TF18/TF18.mtx	225191850379782	1.033E+02	431.5526	91186.301823	417.487853	2117859.378699	3	1	1	1	13330	65168
1013242	k40	3	TRUE	WORKER	/home/bramas/heteroprio_project/qr-mumps/test-cases//TF18/TF18.mtx	225191850379782	1.030E+02	418.0234	87157.337787	464.231633	2228541.190219	3	1	1	2	12185	65168
1013242	k40	3	TRUE	WORKER	/home/bramas/heteroprio_project/qr-mumps/test-cases//TF18/TF18.mtx	225191850379782	1.053E+02	455.7930	94574.46678	531.488881	2194828.2369109998	3	1	2	2	14243	65168
1013242	k40	4	FALSE		/home/bramas/heteroprio_project/qr-mumps/test-cases//TF18/TF18.mtx	225191850379782	9.137E+01	758.6801	178878.564126	609.470847	1937312.584554
1013242	k40	4	FALSE		/home/bramas/heteroprio_project/qr-mumps/test-cases//TF18/TF18.mtx	225191850379782	9.042E+01	756.0245	182323.238533	709.051414	1893613.715951
1013242	k40	4	FALSE		/home/bramas/heteroprio_project/qr-mumps/test-cases//TF18/TF18.mtx	225191850379782	9.261E+01	762.4513	182173.15446	700.944683	1918286.56312
1013242	k40	4	TRUE	AUTO	/home/bramas/heteroprio_project/qr-mumps/test-cases//TF18/TF18.mtx	225191850379782	8.121E+01	431.1255	133374.885631	504.255286	1722736.9729829999	4	1	1	1	3189	65168
1013242	k40	4	TRUE	AUTO	/home/bramas/heteroprio_project/qr-mumps/test-cases//TF18/TF18.mtx	225191850379782	8.054E+01	443.6520	142471.15134	600.442339	1793812.663498	4	1	1	2	3410	65168
1013242	k40	4	TRUE	Lc0	/home/bramas/heteroprio_project/qr-mumps/test-cases//TF18/TF18.mtx	225191850379782	8.365E+01	489.9131	127953.731632	579.572505	1937122.218535	4	1	1	1	4684	65168
1013242	k40	4	TRUE	Lc0	/home/bramas/heteroprio_project/qr-mumps/test-cases//TF18/TF18.mtx	225191850379782	8.263E+01	519.0884	143408.80107	1004.148493	1967245.7652939998	4	1	1	2	5039	65168
1013242	k40	4	TRUE	Lc0	/home/bramas/heteroprio_project/qr-mumps/test-cases//TF18/TF18.mtx	225191850379782	8.797E+01	475.5977	160768.705605	1257.726692	2047927.338887	4	1	2	2	4140	65168
1013242	k40	4	TRUE	Lc1	/home/bramas/heteroprio_project/qr-mumps/test-cases//TF18/TF18.mtx	225191850379782	8.145E+01	459.7489	143549.200482	565.812887	1772469.092088	4	1	1	1	3709	65168
1013242	k40	4	TRUE	Lc1	/home/bramas/heteroprio_project/qr-mumps/test-cases//TF18/TF18.mtx	225191850379782	8.061E+01	464.4516	114842.195591	571.538129	1740209.3896370002	4	1	1	2	3921	65168
1013242	k40	4	TRUE	Lc3	/home/bramas/heteroprio_project/qr-mumps/test-cases//TF18/TF18.mtx	225191850379782	7.968E+01	428.0756	124821.727417	453.820418	1739792.251815	4	1	1	1	3175	65168
1013242	k40	4	TRUE	Lc3	/home/bramas/heteroprio_project/qr-mumps/test-cases//TF18/TF18.mtx	225191850379782	8.161E+01	432.2454	118314.157866	599.957714	1904354.2181550001	4	1	1	2	2823	65168
1013242	k40	4	TRUE	Lc4	/home/bramas/heteroprio_project/qr-mumps/test-cases//TF18/TF18.mtx	225191850379782	8.110E+01	523.3320	145770.463818	727.270593	1955458.604591	4	1	1	1	4100	65168
1013242	k40	4	TRUE	Lc4	/home/bramas/heteroprio_project/qr-mumps/test-cases//TF18/TF18.mtx	225191850379782	8.049E+01	434.1527	120744.936956	616.606708	1825669.071803	4	1	1	2	3155	65168
1013242	k40	4	TRUE	LcS	/home/bramas/heteroprio_project/qr-mumps/test-cases//TF18/TF18.mtx	225191850379782	8.817E+01	518.0131	164036.479202	638.371786	2040732.3891029998	4	1	1	1	1168	65168
1013242	k40	4	TRUE	LcS	/home/bramas/heteroprio_project/qr-mumps/test-cases//TF18/TF18.mtx	225191850379782	9.163E+01	538.7809	176245.880392	1006.939518	2121234.754645	4	1	1	2	930	65168
1013242	k40	4	TRUE	LcS	/home/bramas/heteroprio_project/qr-mumps/test-cases//TF18/TF18.mtx	225191850379782	9.019E+01	536.3084	162483.633315	788.813175	2101965.03713	4	1	2	2	1189	65168
1013242	k40	4	TRUE	WORKER	/home/bramas/heteroprio_project/qr-mumps/test-cases//TF18/TF18.mtx	225191850379782	8.216E+01	444.2941	100188.158579	534.707889	1779569.5390390002	4	1	1	1	13702	65168
1013242	k40	4	TRUE	WORKER	/home/bramas/heteroprio_project/qr-mumps/test-cases//TF18/TF18.mtx	225191850379782	8.167E+01	510.4432	94459.569414	583.388252	1793392.006058	4	1	1	2	17730	65168
1013242	k40	4	TRUE	WORKER	/home/bramas/heteroprio_project/qr-mumps/test-cases//TF18/TF18.mtx	225191850379782	8.186E+01	460.2292	89243.995711	584.580568	1756105.5255609998	4	1	2	2	14660	65168
1013320	k40	1	FALSE		/home/bramas/heteroprio_project/qr-mumps/test-cases//TF18/TF18.mtx	225191850379782	1.953E+02	425.8322	23411.992625	225.186018	4161098.5779609997
1013320	k40	1	TRUE	AUTO	/home/bramas/heteroprio_project/qr-mumps/test-cases//TF18/TF18.mtx	225191850379782	1.987E+02	296.9327	29784.379295	220.496832	3884089.690322	1	1	1	2	2777	65168
1013320	k40	1	TRUE	Lc0	/home/bramas/heteroprio_project/qr-mumps/test-cases//TF18/TF18.mtx	225191850379782	1.998E+02	299.0796	25433.866984	340.136135	3832952.2316690003	1	1	1	2	2992	65168
1013320	k40	1	TRUE	Lc1	/home/bramas/heteroprio_project/qr-mumps/test-cases//TF18/TF18.mtx	225191850379782	1.996E+02	292.8860	26048.236332	569.315076	3822475.8385860003	1	1	1	2	2855	65168
1013320	k40	1	TRUE	Lc3	/home/bramas/heteroprio_project/qr-mumps/test-cases//TF18/TF18.mtx	225191850379782	1.977E+02	296.5504	25598.161843	350.079494	3895734.489251	1	1	1	2	2831	65168
1013320	k40	1	TRUE	Lc4	/home/bramas/heteroprio_project/qr-mumps/test-cases//TF18/TF18.mtx	225191850379782	1.978E+02	295.9766	26309.369577	188.008731	3774088.767076	1	1	1	2	2565	65168
1013320	k40	1	TRUE	LcS	/home/bramas/heteroprio_project/qr-mumps/test-cases//TF18/TF18.mtx	225191850379782	1.964E+02	313.8286	25204.470219	968.617605	3921685.81149	1	1	1	2	328	65168
1013320	k40	1	TRUE	WORKER	/home/bramas/heteroprio_project/qr-mumps/test-cases//TF18/TF18.mtx	225191850379782	2.002E+02	304.3108	24920.051692	190.334921	3848448.7842989992	1	1	1	2	10629	65168
1013320	k40	2	FALSE		/home/bramas/heteroprio_project/qr-mumps/test-cases//TF18/TF18.mtx	225191850379782	1.344E+02	613.7224	83246.976514	469.800876	2978237.74868
1013320	k40	2	TRUE	AUTO	/home/bramas/heteroprio_project/qr-mumps/test-cases//TF18/TF18.mtx	225191850379782	1.313E+02	376.9975	67063.477931	577.869957	2765392.5373150003	2	1	1	2	2667	65168
1013320	k40	2	TRUE	Lc0	/home/bramas/heteroprio_project/qr-mumps/test-cases//TF18/TF18.mtx	225191850379782	1.307E+02	369.0209	65137.322331	361.291861	2746533.889084	2	1	1	2	3182	65168
1013320	k40	2	TRUE	Lc1	/home/bramas/heteroprio_project/qr-mumps/test-cases//TF18/TF18.mtx	225191850379782	1.315E+02	381.6268	65268.476364	346.679779	2727609.287885	2	1	1	2	2735	65168
1013320	k40	2	TRUE	Lc3	/home/bramas/heteroprio_project/qr-mumps/test-cases//TF18/TF18.mtx	225191850379782	1.316E+02	383.5049	62353.910603	276.944609	2712938.483828	2	1	1	2	2685	65168
1013320	k40	2	TRUE	Lc4	/home/bramas/heteroprio_project/qr-mumps/test-cases//TF18/TF18.mtx	225191850379782	1.341E+02	376.4623	72537.380684	361.621577	2746770.416054	2	1	1	2	2624	65168
1013320	k40	2	TRUE	LcS	/home/bramas/heteroprio_project/qr-mumps/test-cases//TF18/TF18.mtx	225191850379782	1.336E+02	419.0421	71348.177282	363.041341	2736022.681776	2	1	1	2	1257	65168
1013320	k40	2	TRUE	WORKER	/home/bramas/heteroprio_project/qr-mumps/test-cases//TF18/TF18.mtx	225191850379782	1.377E+02	392.4496	68102.110833	516.650118	2782262.0488480004	2	1	1	2	12057	65168
1013320	k40	3	FALSE		/home/bramas/heteroprio_project/qr-mumps/test-cases//TF18/TF18.mtx	225191850379782	1.074E+02	698.0640	125361.485369	744.423887	2284644.513201
1013320	k40	3	TRUE	AUTO	/home/bramas/heteroprio_project/qr-mumps/test-cases//TF18/TF18.mtx	225191850379782	9.897E+01	415.3185	79197.892048	413.037185	2098773.523336	3	1	1	2	2572	65168
1013320	k40	3	TRUE	Lc0	/home/bramas/heteroprio_project/qr-mumps/test-cases//TF18/TF18.mtx	225191850379782	9.768E+01	421.6076	78444.996106	576.101394	2218184.735548	3	1	1	2	3869	65168
1013320	k40	3	TRUE	Lc1	/home/bramas/heteroprio_project/qr-mumps/test-cases//TF18/TF18.mtx	225191850379782	9.919E+01	428.6950	86185.98843	656.401572	2243692.203145	3	1	1	2	2884	65168
1013320	k40	3	TRUE	Lc3	/home/bramas/heteroprio_project/qr-mumps/test-cases//TF18/TF18.mtx	225191850379782	1.004E+02	431.0016	109751.610679	448.100117	2143064.101271	3	1	1	2	3019	65168
1013320	k40	3	TRUE	Lc4	/home/bramas/heteroprio_project/qr-mumps/test-cases//TF18/TF18.mtx	225191850379782	9.788E+01	424.9643	76576.295324	451.047182	2166136.6054310002	3	1	1	2	2902	65168
1013320	k40	3	TRUE	LcS	/home/bramas/heteroprio_project/qr-mumps/test-cases//TF18/TF18.mtx	225191850379782	1.027E+02	439.2418	94167.416677	526.911427	2302160.9716990003	3	1	1	2	906	65168
1013320	k40	3	TRUE	WORKER	/home/bramas/heteroprio_project/qr-mumps/test-cases//TF18/TF18.mtx	225191850379782	1.048E+02	439.1762	90120.709628	397.971434	2311752.1556659997	3	1	1	2	13225	65168
1013320	k40	4	FALSE		/home/bramas/heteroprio_project/qr-mumps/test-cases//TF18/TF18.mtx	225191850379782	9.034E+01	752.3364	166881.278739	783.665885	1959971.498241
1013320	k40	4	TRUE	AUTO	/home/bramas/heteroprio_project/qr-mumps/test-cases//TF18/TF18.mtx	225191850379782	8.133E+01	478.0653	126753.330765	805.633672	1951428.414238	4	1	1	2	3363	65168
1013320	k40	4	TRUE	Lc0	/home/bramas/heteroprio_project/qr-mumps/test-cases//TF18/TF18.mtx	225191850379782	8.091E+01	493.0039	121000.052481	565.335166	1894909.5853519998	4	1	1	2	4931	65168
1013320	k40	4	TRUE	Lc1	/home/bramas/heteroprio_project/qr-mumps/test-cases//TF18/TF18.mtx	225191850379782	7.990E+01	454.3795	99277.866713	446.439231	1775790.97898	4	1	1	2	3762	65168
1013320	k40	4	TRUE	Lc3	/home/bramas/heteroprio_project/qr-mumps/test-cases//TF18/TF18.mtx	225191850379782	7.993E+01	459.4939	108291.39171	505.202669	1761918.162277	4	1	1	2	3573	65168
1013320	k40	4	TRUE	Lc4	/home/bramas/heteroprio_project/qr-mumps/test-cases//TF18/TF18.mtx	225191850379782	7.992E+01	443.2790	111384.571924	533.503305	1779475.003299	4	1	1	2	3120	65168
1013320	k40	4	TRUE	LcS	/home/bramas/heteroprio_project/qr-mumps/test-cases//TF18/TF18.mtx	225191850379782	8.087E+01	491.5918	133072.774294	607.702882	1831681.9121899998	4	1	1	2	1880	65168
1013320	k40	4	TRUE	WORKER	/home/bramas/heteroprio_project/qr-mumps/test-cases//TF18/TF18.mtx	225191850379782	8.167E+01	489.1490	97043.156011	456.953553	1858220.0017740002	4	1	1	2	15762	65168
1013349	k40	1	FALSE		/home/bramas/heteroprio_project/qr-mumps/test-cases//TF18/TF18.mtx	225191850379782	1.992E+02	423.4961	33824.163684	238.393361	4138551.094138
1013349	k40	1	TRUE	AUTO	/home/bramas/heteroprio_project/qr-mumps/test-cases//TF18/TF18.mtx	225191850379782	1.888E+02	202.7900	23636.391329	209.96202	4013116.5725950003	1	1	3	3	1242	65168
1013349	k40	1	TRUE	Lc0	/home/bramas/heteroprio_project/qr-mumps/test-cases//TF18/TF18.mtx	225191850379782	1.967E+02	274.6426	29498.069748	199.215206	3839226.568184	1	1	3	3	2879	65168
1013349	k40	1	TRUE	Lc1	/home/bramas/heteroprio_project/qr-mumps/test-cases//TF18/TF18.mtx	225191850379782	1.883E+02	206.2499	25772.318769	248.602565	4092397.194788	1	1	3	3	1319	65168
1013349	k40	1	TRUE	Lc3	/home/bramas/heteroprio_project/qr-mumps/test-cases//TF18/TF18.mtx	225191850379782	1.881E+02	199.3676	22814.639688	254.924961	4087900.909175	1	1	3	3	1230	65168
1013349	k40	1	TRUE	Lc4	/home/bramas/heteroprio_project/qr-mumps/test-cases//TF18/TF18.mtx	225191850379782	1.877E+02	209.1441	26491.807038	234.91084	4086663.1149339997	1	1	3	3	1292	65168
1013349	k40	1	TRUE	LcS	/home/bramas/heteroprio_project/qr-mumps/test-cases//TF18/TF18.mtx	225191850379782	1.983E+02	294.8102	24771.430787	210.730491	3772248.9619190004	1	1	3	3	282	65168
1013349	k40	1	TRUE	WORKER	/home/bramas/heteroprio_project/qr-mumps/test-cases//TF18/TF18.mtx	225191850379782	1.974E+02	251.0055	26426.747499	234.859447	4037968.768975	1	1	3	3	7030	65168
1013349	k40	2	FALSE		/home/bramas/heteroprio_project/qr-mumps/test-cases//TF18/TF18.mtx	225191850379782	1.371E+02	608.5115	94119.282596	695.051023	2923180.5247289995
1013349	k40	2	TRUE	AUTO	/home/bramas/heteroprio_project/qr-mumps/test-cases//TF18/TF18.mtx	225191850379782	1.255E+02	289.1488	53430.930285	389.655647	2770680.620123	2	1	3	3	1950	65168
1013349	k40	2	TRUE	Lc0	/home/bramas/heteroprio_project/qr-mumps/test-cases//TF18/TF18.mtx	225191850379782	1.307E+02	368.1571	76755.740224	359.525756	2802865.1350640003	2	1	3	3	3876	65168
1013349	k40	2	TRUE	Lc1	/home/bramas/heteroprio_project/qr-mumps/test-cases//TF18/TF18.mtx	225191850379782	1.225E+02	291.6864	47953.83379	460.354171	2807576.972008	2	1	3	3	1836	65168
1013349	k40	2	TRUE	Lc3	/home/bramas/heteroprio_project/qr-mumps/test-cases//TF18/TF18.mtx	225191850379782	1.202E+02	302.0063	42653.906627	492.270457	2839834.8167729997	2	1	3	3	2046	65168
1013349	k40	2	TRUE	Lc4	/home/bramas/heteroprio_project/qr-mumps/test-cases//TF18/TF18.mtx	225191850379782	1.265E+02	287.3272	56623.825717	569.499709	2854075.103204	2	1	3	3	1771	65168
1013349	k40	2	TRUE	LcS	/home/bramas/heteroprio_project/qr-mumps/test-cases//TF18/TF18.mtx	225191850379782	1.332E+02	420.5954	86189.595041	777.472123	2846691.1582550006	2	1	3	3	1735	65168
1013349	k40	2	TRUE	WORKER	/home/bramas/heteroprio_project/qr-mumps/test-cases//TF18/TF18.mtx	225191850379782	1.342E+02	372.6952	80343.513002	560.286006	2844887.0785970003	2	1	3	3	11540	65168
1013349	k40	3	FALSE		/home/bramas/heteroprio_project/qr-mumps/test-cases//TF18/TF18.mtx	225191850379782	1.076E+02	704.5411	139939.197286	524.646653	2326348.2033
1013349	k40	3	TRUE	AUTO	/home/bramas/heteroprio_project/qr-mumps/test-cases//TF18/TF18.mtx	225191850379782	9.435E+01	346.6154	64315.249447	377.94948	1846618.6992780003	3	1	3	3	2463	65168
1013349	k40	3	TRUE	Lc0	/home/bramas/heteroprio_project/qr-mumps/test-cases//TF18/TF18.mtx	225191850379782	9.563E+01	456.8073	93841.585222	494.954584	2276393.706566	3	1	3	3	5337	65168
1013349	k40	3	TRUE	Lc1	/home/bramas/heteroprio_project/qr-mumps/test-cases//TF18/TF18.mtx	225191850379782	9.504E+01	358.5315	76937.407505	428.220785	1941038.317103	3	1	3	3	2502	65168
1013349	k40	3	TRUE	Lc3	/home/bramas/heteroprio_project/qr-mumps/test-cases//TF18/TF18.mtx	225191850379782	9.543E+01	384.1950	83282.646638	492.147693	2155617.0961530004	3	1	3	3	3130	65168
1013349	k40	3	TRUE	Lc4	/home/bramas/heteroprio_project/qr-mumps/test-cases//TF18/TF18.mtx	225191850379782	9.700E+01	350.2464	71433.70375	588.239139	1957254.446529	3	1	3	3	2248	65168
1013349	k40	3	TRUE	LcS	/home/bramas/heteroprio_project/qr-mumps/test-cases//TF18/TF18.mtx	225191850379782	1.041E+02	491.6798	133840.692352	617.847038	2316338.096448	3	1	3	3	1844	65168
1013349	k40	3	TRUE	WORKER	/home/bramas/heteroprio_project/qr-mumps/test-cases//TF18/TF18.mtx	225191850379782	1.011E+02	383.3265	79698.556044	376.219674	2188875.563052	3	1	3	3	12349	65168
1013349	k40	4	FALSE		/home/bramas/heteroprio_project/qr-mumps/test-cases//TF18/TF18.mtx	225191850379782	9.216E+01	765.1320	205149.489596	674.157776	1893147.517294
1013349	k40	4	TRUE	AUTO	/home/bramas/heteroprio_project/qr-mumps/test-cases//TF18/TF18.mtx	225191850379782	8.052E+01	522.5223	131586.84526	604.601414	1770013.235203	4	1	3	3	4934	65168
1013349	k40	4	TRUE	Lc0	/home/bramas/heteroprio_project/qr-mumps/test-cases//TF18/TF18.mtx	225191850379782	8.136E+01	496.9127	139574.04719	858.442045	1870539.4708770001	4	1	3	3	5786	65168
1013349	k40	4	TRUE	Lc1	/home/bramas/heteroprio_project/qr-mumps/test-cases//TF18/TF18.mtx	225191850379782	8.325E+01	455.9731	143401.302799	631.145352	1878889.83116	4	1	3	3	3442	65168
1013349	k40	4	TRUE	Lc3	/home/bramas/heteroprio_project/qr-mumps/test-cases//TF18/TF18.mtx	225191850379782	8.371E+01	426.5882	127552.382428	554.074483	1904255.5424110002	4	1	3	3	3058	65168
1013349	k40	4	TRUE	Lc4	/home/bramas/heteroprio_project/qr-mumps/test-cases//TF18/TF18.mtx	225191850379782	7.822E+01	517.6984	109859.075453	583.095658	1722801.010334	4	1	3	3	4841	65168
1013349	k40	4	TRUE	LcS	/home/bramas/heteroprio_project/qr-mumps/test-cases//TF18/TF18.mtx	225191850379782	8.951E+01	529.8690	177972.752975	838.199149	2133421.657539	4	1	3	3	2246	65168
1013349	k40	4	TRUE	WORKER	/home/bramas/heteroprio_project/qr-mumps/test-cases//TF18/TF18.mtx	225191850379782	8.292E+01	416.1235	109499.594043	456.055123	1946966.4773010002	4	1	3	3	12052	65168
1013417	k40	1	FALSE		/home/bramas/heteroprio_project/qr-mumps/test-cases//TF18/TF18.mtx	225191850379782	2.001E+02	424.8257	30284.939837	225.551971	4132598.1368659995
1013417	k40	1	TRUE	AUTO	/home/bramas/heteroprio_project/qr-mumps/test-cases//TF18/TF18.mtx	225191850379782	1.948E+02	288.2470	27287.375342	269.614393	3843592.978305	1	1	1	1	2632	65168
1013417	k40	1	TRUE	Lc0	/home/bramas/heteroprio_project/qr-mumps/test-cases//TF18/TF18.mtx	225191850379782	2.010E+02	292.8016	25590.657041	189.831335	3734619.5588790006	1	1	1	1	3170	65168
1013417	k40	1	TRUE	Lc1	/home/bramas/heteroprio_project/qr-mumps/test-cases//TF18/TF18.mtx	225191850379782	1.973E+02	298.9621	27299.110329	213.952634	3860087.9546920005	1	1	1	1	2843	65168
1013417	k40	1	TRUE	Lc3	/home/bramas/heteroprio_project/qr-mumps/test-cases//TF18/TF18.mtx	225191850379782	1.969E+02	302.1420	31071.337027	568.916803	3835209.7208589995	1	1	1	1	2972	65168
1013417	k40	1	TRUE	Lc4	/home/bramas/heteroprio_project/qr-mumps/test-cases//TF18/TF18.mtx	225191850379782	1.977E+02	298.8877	28354.331739	443.386208	3846400.2681869995	1	1	1	1	2848	65168
1013417	k40	1	TRUE	LcS	/home/bramas/heteroprio_project/qr-mumps/test-cases//TF18/TF18.mtx	225191850379782	2.012E+02	303.4098	30288.343265	189.664889	3716617.357708	1	1	1	1	320	65168
1013417	k40	1	TRUE	WORKER	/home/bramas/heteroprio_project/qr-mumps/test-cases//TF18/TF18.mtx	225191850379782	1.978E+02	324.1935	27800.906518	211.734019	3956520.098301	1	1	1	1	10815	65168
1013417	k40	2	FALSE		/home/bramas/heteroprio_project/qr-mumps/test-cases//TF18/TF18.mtx	225191850379782	1.335E+02	610.1543	72006.820653	419.061674	3012259.941021
1013417	k40	2	TRUE	AUTO	/home/bramas/heteroprio_project/qr-mumps/test-cases//TF18/TF18.mtx	225191850379782	1.331E+02	384.4789	73375.361502	373.207531	2712802.343103	2	1	1	1	2714	65168
1013417	k40	2	TRUE	Lc0	/home/bramas/heteroprio_project/qr-mumps/test-cases//TF18/TF18.mtx	225191850379782	1.322E+02	385.2878	64793.113735	549.997465	2819723.198163	2	1	1	1	3515	65168
1013417	k40	2	TRUE	Lc1	/home/bramas/heteroprio_project/qr-mumps/test-cases//TF18/TF18.mtx	225191850379782	1.327E+02	380.0633	63279.336455	598.175013	2621903.96596	2	1	1	1	2650	65168
1013417	k40	2	TRUE	Lc3	/home/bramas/heteroprio_project/qr-mumps/test-cases//TF18/TF18.mtx	225191850379782	1.334E+02	365.4733	70611.127357	380.283756	2805638.328313	2	1	1	1	2430	65168
1013417	k40	2	TRUE	Lc4	/home/bramas/heteroprio_project/qr-mumps/test-cases//TF18/TF18.mtx	225191850379782	1.295E+02	389.0058	62537.498867	356.129541	2756858.22251	2	1	1	1	2792	65168
1013417	k40	2	TRUE	LcS	/home/bramas/heteroprio_project/qr-mumps/test-cases//TF18/TF18.mtx	225191850379782	1.369E+02	416.6207	80631.886923	549.868694	2816994.5823359997	2	1	1	1	789	65168
1013417	k40	2	TRUE	WORKER	/home/bramas/heteroprio_project/qr-mumps/test-cases//TF18/TF18.mtx	225191850379782	1.368E+02	374.8751	56979.706899	323.51341	2765243.935217	2	1	1	1	11398	65168
1013417	k40	3	FALSE		/home/bramas/heteroprio_project/qr-mumps/test-cases//TF18/TF18.mtx	225191850379782	1.077E+02	701.1804	113615.965437	566.140455	2336968.5012990003
1013417	k40	3	TRUE	AUTO	/home/bramas/heteroprio_project/qr-mumps/test-cases//TF18/TF18.mtx	225191850379782	9.889E+01	434.0703	101415.099612	580.017136	2217785.12483	3	1	1	1	2842	65168
1013417	k40	3	TRUE	Lc0	/home/bramas/heteroprio_project/qr-mumps/test-cases//TF18/TF18.mtx	225191850379782	9.896E+01	421.0387	92477.870543	499.168066	2141185.555245	3	1	1	1	3894	65168
1013417	k40	3	TRUE	Lc1	/home/bramas/heteroprio_project/qr-mumps/test-cases//TF18/TF18.mtx	225191850379782	9.740E+01	430.9410	89152.566368	426.787981	2064858.533309	3	1	1	1	3119	65168
1013417	k40	3	TRUE	Lc3	/home/bramas/heteroprio_project/qr-mumps/test-cases//TF18/TF18.mtx	225191850379782	9.930E+01	429.2660	93339.20171	934.244574	2181519.504789	3	1	1	1	2916	65168
1013417	k40	3	TRUE	Lc4	/home/bramas/heteroprio_project/qr-mumps/test-cases//TF18/TF18.mtx	225191850379782	1.006E+02	423.5708	98576.903811	432.126385	2169896.023188	3	1	1	1	2876	65168
1013417	k40	3	TRUE	LcS	/home/bramas/heteroprio_project/qr-mumps/test-cases//TF18/TF18.mtx	225191850379782	9.601E+01	456.7332	80863.199034	490.189121	2240102.387011	3	1	1	1	1822	65168
1013417	k40	3	TRUE	WORKER	/home/bramas/heteroprio_project/qr-mumps/test-cases//TF18/TF18.mtx	225191850379782	1.004E+02	439.5830	72229.149085	413.043867	2195120.6962600006	3	1	1	1	14098	65168
1013417	k40	4	FALSE		/home/bramas/heteroprio_project/qr-mumps/test-cases//TF18/TF18.mtx	225191850379782	9.063E+01	755.2250	178167.955047	603.90759	1949952.492053
1013417	k40	4	TRUE	AUTO	/home/bramas/heteroprio_project/qr-mumps/test-cases//TF18/TF18.mtx	225191850379782	8.064E+01	478.6035	123026.355162	542.207069	1767084.908879	4	1	1	1	4018	65168
1013417	k40	4	TRUE	Lc0	/home/bramas/heteroprio_project/qr-mumps/test-cases//TF18/TF18.mtx	225191850379782	8.436E+01	530.4641	149364.800075	747.298886	1924158.381254	4	1	1	1	5688	65168
1013417	k40	4	TRUE	Lc1	/home/bramas/heteroprio_project/qr-mumps/test-cases//TF18/TF18.mtx	225191850379782	7.992E+01	470.1553	103348.811625	529.026166	1870315.6756069998	4	1	1	1	3743	65168
1013417	k40	4	TRUE	Lc3	/home/bramas/heteroprio_project/qr-mumps/test-cases//TF18/TF18.mtx	225191850379782	7.974E+01	470.1398	115215.012273	542.075509	1779869.672658	4	1	1	1	3796	65168
1013417	k40	4	TRUE	Lc4	/home/bramas/heteroprio_project/qr-mumps/test-cases//TF18/TF18.mtx	225191850379782	7.977E+01	448.2570	115455.202112	495.636707	1771734.213284	4	1	1	1	3347	65168
1013417	k40	4	TRUE	LcS	/home/bramas/heteroprio_project/qr-mumps/test-cases//TF18/TF18.mtx	225191850379782	8.811E+01	512.3365	172145.115701	665.361433	1988303.829322	4	1	1	1	932	65168
1013417	k40	4	TRUE	WORKER	/home/bramas/heteroprio_project/qr-mumps/test-cases//TF18/TF18.mtx	225191850379782	8.318E+01	491.9211	94031.923111	486.475311	1998223.007458	4	1	1	1	14975	65168
1013434	k40	1	FALSE		/home/bramas/heteroprio_project/qr-mumps/test-cases//TF18/TF18.mtx	225191850379782	2.017E+02	421.9128	34253.667378	230.097171	4149701.8090939997
1013434	k40	1	TRUE	AUTO	/home/bramas/heteroprio_project/qr-mumps/test-cases//TF18/TF18.mtx	225191850379782	1.940E+02	305.2176	29516.16523	223.342822	3968813.063675	1	1	1	2	2992	65168
1013434	k40	1	TRUE	Lc0	/home/bramas/heteroprio_project/qr-mumps/test-cases//TF18/TF18.mtx	225191850379782	2.008E+02	299.2748	32258.639701	205.32099	3798188.201562	1	1	1	2	2935	65168
1013434	k40	1	TRUE	Lc1	/home/bramas/heteroprio_project/qr-mumps/test-cases//TF18/TF18.mtx	225191850379782	1.972E+02	300.2133	27545.713247	231.519593	3853868.8835859997	1	1	1	2	2888	65168
1013434	k40	1	TRUE	Lc3	/home/bramas/heteroprio_project/qr-mumps/test-cases//TF18/TF18.mtx	225191850379782	1.971E+02	294.5882	28618.932996	204.567915	3843281.37311	1	1	1	2	2863	65168
1013434	k40	1	TRUE	Lc4	/home/bramas/heteroprio_project/qr-mumps/test-cases//TF18/TF18.mtx	225191850379782	1.994E+02	285.7389	28091.677149	231.142556	3826168.363647	1	1	1	2	2853	65168
1013434	k40	1	TRUE	LcS	/home/bramas/heteroprio_project/qr-mumps/test-cases//TF18/TF18.mtx	225191850379782	1.979E+02	309.0319	27641.25811	209.420608	3787539.1222029994	1	1	1	2	329	65168
1013434	k40	1	TRUE	WORKER	/home/bramas/heteroprio_project/qr-mumps/test-cases//TF18/TF18.mtx	225191850379782	2.037E+02	308.1152	31895.385557	198.96504	3795370.38347	1	1	1	2	10525	65168
1013434	k40	2	FALSE		/home/bramas/heteroprio_project/qr-mumps/test-cases//TF18/TF18.mtx	225191850379782	1.376E+02	608.4207	86605.421072	597.595522	2931954.821599
1013434	k40	2	TRUE	AUTO	/home/bramas/heteroprio_project/qr-mumps/test-cases//TF18/TF18.mtx	225191850379782	1.329E+02	380.7768	80127.01227	535.27478	2781685.404828	2	1	1	2	2781	65168
1013434	k40	2	TRUE	Lc0	/home/bramas/heteroprio_project/qr-mumps/test-cases//TF18/TF18.mtx	225191850379782	1.350E+02	365.2862	75803.956275	482.081719	2684454.268767	2	1	1	2	2896	65168
1013434	k40	2	TRUE	Lc1	/home/bramas/heteroprio_project/qr-mumps/test-cases//TF18/TF18.mtx	225191850379782	1.331E+02	378.2487	77563.907194	341.201577	2693228.0208310005	2	1	1	2	2685	65168
1013434	k40	2	TRUE	Lc3	/home/bramas/heteroprio_project/qr-mumps/test-cases//TF18/TF18.mtx	225191850379782	1.326E+02	379.4133	77863.937803	448.038398	2753707.671023	2	1	1	2	2754	65168
1013434	k40	2	TRUE	Lc4	/home/bramas/heteroprio_project/qr-mumps/test-cases//TF18/TF18.mtx	225191850379782	1.347E+02	394.1994	84643.283926	443.587439	2687004.0895959996	2	1	1	2	2919	65168
1013434	k40	2	TRUE	LcS	/home/bramas/heteroprio_project/qr-mumps/test-cases//TF18/TF18.mtx	225191850379782	1.385E+02	421.2050	91730.192123	493.867757	2778030.64684	2	1	1	2	859	65168
1013434	k40	2	TRUE	WORKER	/home/bramas/heteroprio_project/qr-mumps/test-cases//TF18/TF18.mtx	225191850379782	1.356E+02	395.8093	74944.593372	352.723595	2734253.275948	2	1	1	2	12980	65168
1013434	k40	3	FALSE		/home/bramas/heteroprio_project/qr-mumps/test-cases//TF18/TF18.mtx	225191850379782	1.092E+02	697.7594	137420.235007	798.415216	2313683.803605
1013434	k40	3	TRUE	AUTO	/home/bramas/heteroprio_project/qr-mumps/test-cases//TF18/TF18.mtx	225191850379782	1.005E+02	431.1930	104891.656631	563.490783	2154572.154642	3	1	1	2	3020	65168
1013434	k40	3	TRUE	Lc0	/home/bramas/heteroprio_project/qr-mumps/test-cases//TF18/TF18.mtx	225191850379782	9.674E+01	424.3613	91561.280924	743.228073	2127789.984457	3	1	1	2	4189	65168
1013434	k40	3	TRUE	Lc1	/home/bramas/heteroprio_project/qr-mumps/test-cases//TF18/TF18.mtx	225191850379782	1.010E+02	434.8396	112090.218775	703.831996	2143713.0914930003	3	1	1	2	3102	65168
1013434	k40	3	TRUE	Lc3	/home/bramas/heteroprio_project/qr-mumps/test-cases//TF18/TF18.mtx	225191850379782	1.005E+02	436.0353	113420.712742	519.306455	2137570.429961	3	1	1	2	3253	65168
1013434	k40	3	TRUE	Lc4	/home/bramas/heteroprio_project/qr-mumps/test-cases//TF18/TF18.mtx	225191850379782	9.703E+01	418.6981	92484.837499	533.044806	2135143.404545	3	1	1	2	2970	65168
1013434	k40	3	TRUE	LcS	/home/bramas/heteroprio_project/qr-mumps/test-cases//TF18/TF18.mtx	225191850379782	1.035E+02	484.8592	128699.531954	499.496787	2249390.1918780003	3	1	1	2	1141	65168
1013434	k40	3	TRUE	WORKER	/home/bramas/heteroprio_project/qr-mumps/test-cases//TF18/TF18.mtx	225191850379782	1.042E+02	412.6547	94378.955998	461.459754	2128327.6267629997	3	1	1	2	12830	65168
1013434	k40	4	FALSE		/home/bramas/heteroprio_project/qr-mumps/test-cases//TF18/TF18.mtx	225191850379782	9.241E+01	756.3896	181682.63038	686.050677	1925962.448188
1013434	k40	4	TRUE	AUTO	/home/bramas/heteroprio_project/qr-mumps/test-cases//TF18/TF18.mtx	225191850379782	8.177E+01	451.3743	131484.657012	655.275284	1888038.400161	4	1	1	2	3133	65168
1013434	k40	4	TRUE	Lc0	/home/bramas/heteroprio_project/qr-mumps/test-cases//TF18/TF18.mtx	225191850379782	8.422E+01	486.8246	138635.949978	1049.618546	1924203.067554	4	1	1	2	4577	65168
1013434	k40	4	TRUE	Lc1	/home/bramas/heteroprio_project/qr-mumps/test-cases//TF18/TF18.mtx	225191850379782	8.014E+01	439.8688	128103.553797	573.600182	1737165.643321	4	1	1	2	3066	65168
1013434	k40	4	TRUE	Lc3	/home/bramas/heteroprio_project/qr-mumps/test-cases//TF18/TF18.mtx	225191850379782	7.985E+01	449.5104	122644.410477	534.07064	1753760.5698290002	4	1	1	2	3359	65168
1013434	k40	4	TRUE	Lc4	/home/bramas/heteroprio_project/qr-mumps/test-cases//TF18/TF18.mtx	225191850379782	8.353E+01	528.3238	117734.489089	644.242222	1970058.3025339998	4	1	1	2	4156	65168
1013434	k40	4	TRUE	LcS	/home/bramas/heteroprio_project/qr-mumps/test-cases//TF18/TF18.mtx	225191850379782	8.363E+01	505.2737	137418.947451	713.913015	1967165.4556880002	4	1	1	2	1159	65168
1013434	k40	4	TRUE	WORKER	/home/bramas/heteroprio_project/qr-mumps/test-cases//TF18/TF18.mtx	225191850379782	8.936E+01	523.5062	151783.084672	721.156449	2046555.19444	4	1	1	2	16362	65168
1013486	k40	1	FALSE		/home/bramas/heteroprio_project/qr-mumps/test-cases//TF18/TF18.mtx	225191850379782	1.980E+02	424.8416	27130.053206	227.83057	4140967.734077
1013486	k40	1	TRUE	AUTO	/home/bramas/heteroprio_project/qr-mumps/test-cases//TF18/TF18.mtx	225191850379782	1.970E+02	295.2984	27826.5001	208.453324	3881809.1859	1	1	2	2	2820	65168
1013486	k40	1	TRUE	Lc0	/home/bramas/heteroprio_project/qr-mumps/test-cases//TF18/TF18.mtx	225191850379782	2.009E+02	301.7751	29769.176154	200.713791	3801293.104389	1	1	2	2	3531	65168
1013486	k40	1	TRUE	Lc1	/home/bramas/heteroprio_project/qr-mumps/test-cases//TF18/TF18.mtx	225191850379782	1.946E+02	304.0999	24372.260634	200.080954	3930027.9518110002	1	1	2	2	3060	65168
1013486	k40	1	TRUE	Lc3	/home/bramas/heteroprio_project/qr-mumps/test-cases//TF18/TF18.mtx	225191850379782	1.936E+02	312.7218	28200.534587	430.070924	4015040.070544	1	1	2	2	2897	65168
1013486	k40	1	TRUE	Lc4	/home/bramas/heteroprio_project/qr-mumps/test-cases//TF18/TF18.mtx	225191850379782	1.943E+02	293.1147	28089.562096	210.034937	3941410.1588020003	1	1	2	2	2638	65168
1013486	k40	1	TRUE	LcS	/home/bramas/heteroprio_project/qr-mumps/test-cases//TF18/TF18.mtx	225191850379782	2.007E+02	305.3786	24645.279166	204.778404	3731761.3193909996	1	1	2	2	282	65168
1013486	k40	1	TRUE	WORKER	/home/bramas/heteroprio_project/qr-mumps/test-cases//TF18/TF18.mtx	225191850379782	2.068E+02	320.5799	34162.631886	271.90652	3723675.931121	1	1	2	2	10727	65168
1013486	k40	2	FALSE		/home/bramas/heteroprio_project/qr-mumps/test-cases//TF18/TF18.mtx	225191850379782	1.351E+02	608.2027	83897.304545	476.249916	2995805.4728749995
1013486	k40	2	TRUE	AUTO	/home/bramas/heteroprio_project/qr-mumps/test-cases//TF18/TF18.mtx	225191850379782	1.325E+02	373.8462	64904.713662	507.536849	2830432.542112	2	1	2	2	2449	65168
1013486	k40	2	TRUE	Lc0	/home/bramas/heteroprio_project/qr-mumps/test-cases//TF18/TF18.mtx	225191850379782	1.337E+02	380.1521	67657.036398	274.850272	2798191.190056	2	1	2	2	3229	65168
1013486	k40	2	TRUE	Lc1	/home/bramas/heteroprio_project/qr-mumps/test-cases//TF18/TF18.mtx	225191850379782	1.324E+02	378.0002	72125.42507	298.7055	2748203.027249	2	1	2	2	2798	65168
1013486	k40	2	TRUE	Lc3	/home/bramas/heteroprio_project/qr-mumps/test-cases//TF18/TF18.mtx	225191850379782	1.336E+02	379.2162	65649.112461	490.408062	2750907.3060529996	2	1	2	2	2800	65168
1013486	k40	2	TRUE	Lc4	/home/bramas/heteroprio_project/qr-mumps/test-cases//TF18/TF18.mtx	225191850379782	1.315E+02	368.2156	69865.263161	290.889005	2651235.894504	2	1	2	2	2523	65168
1013486	k40	2	TRUE	LcS	/home/bramas/heteroprio_project/qr-mumps/test-cases//TF18/TF18.mtx	225191850379782	1.362E+02	410.1728	76949.389052	283.579041	2779626.362021	2	1	2	2	779	65168
1013486	k40	2	TRUE	WORKER	/home/bramas/heteroprio_project/qr-mumps/test-cases//TF18/TF18.mtx	225191850379782	1.381E+02	403.2320	65413.451467	332.091088	2806616.279342	2	1	2	2	13605	65168
1013486	k40	3	FALSE		/home/bramas/heteroprio_project/qr-mumps/test-cases//TF18/TF18.mtx	225191850379782	1.040E+02	702.2175	125087.046714	724.105729	2341926.278432
1013486	k40	3	TRUE	AUTO	/home/bramas/heteroprio_project/qr-mumps/test-cases//TF18/TF18.mtx	225191850379782	9.615E+01	427.6810	77827.600309	473.770096	2223914.1318099997	3	1	2	2	2625	65168
1013486	k40	3	TRUE	Lc0	/home/bramas/heteroprio_project/qr-mumps/test-cases//TF18/TF18.mtx	225191850379782	9.690E+01	445.3123	78533.736593	518.010563	2143651.702473	3	1	2	2	4501	65168
1013486	k40	3	TRUE	Lc1	/home/bramas/heteroprio_project/qr-mumps/test-cases//TF18/TF18.mtx	225191850379782	9.781E+01	404.5983	77903.276215	345.157076	2156885.172233	3	1	2	2	2531	65168
1013486	k40	3	TRUE	Lc3	/home/bramas/heteroprio_project/qr-mumps/test-cases//TF18/TF18.mtx	225191850379782	9.912E+01	414.5855	86481.015219	451.912471	2079446.0627150002	3	1	2	2	3150	65168
1013486	k40	3	TRUE	Lc4	/home/bramas/heteroprio_project/qr-mumps/test-cases//TF18/TF18.mtx	225191850379782	9.792E+01	424.3972	85326.222863	487.294483	2260373.698876	3	1	2	2	2775	65168
1013486	k40	3	TRUE	LcS	/home/bramas/heteroprio_project/qr-mumps/test-cases//TF18/TF18.mtx	225191850379782	9.915E+01	436.4443	95874.482335	404.099436	2176535.0490260003	3	1	2	2	1683	65168
1013486	k40	3	TRUE	WORKER	/home/bramas/heteroprio_project/qr-mumps/test-cases//TF18/TF18.mtx	225191850379782	1.043E+02	483.6248	96605.762563	438.837676	2286579.951984	3	1	2	2	16569	65168
1013486	k40	4	FALSE		/home/bramas/heteroprio_project/qr-mumps/test-cases//TF18/TF18.mtx	225191850379782	9.153E+01	762.1515	187333.820791	585.865681	1994538.443265
1013486	k40	4	TRUE	AUTO	/home/bramas/heteroprio_project/qr-mumps/test-cases//TF18/TF18.mtx	225191850379782	7.978E+01	452.2071	117129.123764	582.345866	1746306.189789	4	1	2	2	3453	65168
1013486	k40	4	TRUE	Lc0	/home/bramas/heteroprio_project/qr-mumps/test-cases//TF18/TF18.mtx	225191850379782	8.333E+01	529.6634	138739.098784	573.752243	1864454.413646	4	1	2	2	5963	65168
1013486	k40	4	TRUE	Lc1	/home/bramas/heteroprio_project/qr-mumps/test-cases//TF18/TF18.mtx	225191850379782	8.047E+01	459.1261	111793.573008	535.626488	1903011.1685120002	4	1	2	2	3218	65168
1013486	k40	4	TRUE	Lc3	/home/bramas/heteroprio_project/qr-mumps/test-cases//TF18/TF18.mtx	225191850379782	8.023E+01	432.4838	111691.650764	593.015957	1768101.01027	4	1	2	2	3155	65168
1013486	k40	4	TRUE	Lc4	/home/bramas/heteroprio_project/qr-mumps/test-cases//TF18/TF18.mtx	225191850379782	8.053E+01	446.5643	108742.183186	547.353838	1792405.389947	4	1	2	2	3313	65168
1013486	k40	4	TRUE	LcS	/home/bramas/heteroprio_project/qr-mumps/test-cases//TF18/TF18.mtx	225191850379782	8.261E+01	583.6669	127942.409484	584.027756	1950778.3675740003	4	1	2	2	3609	65168
1013486	k40	4	TRUE	WORKER	/home/bramas/heteroprio_project/qr-mumps/test-cases//TF18/TF18.mtx	225191850379782	8.564E+01	486.6099	116740.829632	537.549496	2017849.969922	4	1	2	2	14780	65168
1013527	k40	1	FALSE		/home/bramas/heteroprio_project/qr-mumps/test-cases//TF18/TF18.mtx	225191850379782	1.996E+02	419.8880	32044.031236	227.234692	4132101.796839
1013527	k40	1	TRUE	AUTO	/home/bramas/heteroprio_project/qr-mumps/test-cases//TF18/TF18.mtx	225191850379782	1.872E+02	225.6048	23122.285031	225.713785	4049316.985942	1	1	1	3	1467	65168
1013527	k40	1	TRUE	Lc0	/home/bramas/heteroprio_project/qr-mumps/test-cases//TF18/TF18.mtx	225191850379782	1.967E+02	287.7448	36431.894365	209.602341	3885260.287407	1	1	1	3	3179	65168
1013527	k40	1	TRUE	Lc1	/home/bramas/heteroprio_project/qr-mumps/test-cases//TF18/TF18.mtx	225191850379782	1.885E+02	223.6699	26085.189626	230.270463	4093785.878149	1	1	1	3	1454	65168
1013527	k40	1	TRUE	Lc3	/home/bramas/heteroprio_project/qr-mumps/test-cases//TF18/TF18.mtx	225191850379782	1.892E+02	216.5431	21155.676867	208.213885	4021954.755071	1	1	1	3	1422	65168
1013527	k40	1	TRUE	Lc4	/home/bramas/heteroprio_project/qr-mumps/test-cases//TF18/TF18.mtx	225191850379782	1.887E+02	220.1877	21743.276758	227.806128	4006588.3131970004	1	1	1	3	1414	65168
1013527	k40	1	TRUE	LcS	/home/bramas/heteroprio_project/qr-mumps/test-cases//TF18/TF18.mtx	225191850379782	1.946E+02	298.4094	27591.887795	201.791321	3839974.911957	1	1	1	3	261	65168
1013527	k40	1	TRUE	WORKER	/home/bramas/heteroprio_project/qr-mumps/test-cases//TF18/TF18.mtx	225191850379782	1.956E+02	252.4176	24067.504272	211.033054	3969401.1311659995	1	1	1	3	7768	65168
1013527	k40	2	FALSE		/home/bramas/heteroprio_project/qr-mumps/test-cases//TF18/TF18.mtx	225191850379782	1.341E+02	606.8436	81653.706173	496.481681	2927062.951765
1013527	k40	2	TRUE	AUTO	/home/bramas/heteroprio_project/qr-mumps/test-cases//TF18/TF18.mtx	225191850379782	1.271E+02	292.9061	57630.238967	553.369656	2727891.3345549996	2	1	1	3	1890	65168
1013527	k40	2	TRUE	Lc1	/home/bramas/heteroprio_project/qr-mumps/test-cases//TF18/TF18.mtx	225191850379782	1.216E+02	295.1112	45933.581404	606.16841	2942253.127383	2	1	1	3	1891	65168
1013527	k40	2	TRUE	Lc3	/home/bramas/heteroprio_project/qr-mumps/test-cases//TF18/TF18.mtx	225191850379782	1.288E+02	279.7182	54823.084057	404.545183	2790757.237526	2	1	1	3	1821	65168
1013527	k40	2	TRUE	Lc4	/home/bramas/heteroprio_project/qr-mumps/test-cases//TF18/TF18.mtx	225191850379782	1.270E+02	289.4839	60971.165154	435.219626	2896235.7518219994	2	1	1	3	1733	65168
1013527	k40	2	TRUE	LcS	/home/bramas/heteroprio_project/qr-mumps/test-cases//TF18/TF18.mtx	225191850379782	1.350E+02	408.5918	84858.77631	698.420243	2664601.5768029997	2	1	1	3	1212	65168
1013527	k40	2	TRUE	WORKER	/home/bramas/heteroprio_project/qr-mumps/test-cases//TF18/TF18.mtx	225191850379782	1.348E+02	319.7317	68812.086491	394.064043	2862538.831808	2	1	1	3	10020	65168
1013527	k40	3	FALSE		/home/bramas/heteroprio_project/qr-mumps/test-cases//TF18/TF18.mtx	225191850379782	1.062E+02	700.5392	128390.929389	738.203253	2290913.315444
1013527	k40	3	TRUE	AUTO	/home/bramas/heteroprio_project/qr-mumps/test-cases//TF18/TF18.mtx	225191850379782	9.375E+01	348.1199	69943.890527	419.422682	1923914.9375800001	3	1	1	3	2487	65168
1013527	k40	3	TRUE	Lc0	/home/bramas/heteroprio_project/qr-mumps/test-cases//TF18/TF18.mtx	225191850379782	1.004E+02	420.4637	100910.171526	472.145648	2193962.778354	3	1	1	3	4091	65168
1013527	k40	3	TRUE	Lc1	/home/bramas/heteroprio_project/qr-mumps/test-cases//TF18/TF18.mtx	225191850379782	9.531E+01	363.4343	74800.190649	359.533781	2007051.7280299996	3	1	1	3	2457	65168
1013527	k40	3	TRUE	Lc3	/home/bramas/heteroprio_project/qr-mumps/test-cases//TF18/TF18.mtx	225191850379782	9.459E+01	359.2119	74558.837951	348.965366	1925631.199172	3	1	1	3	2620	65168
1013527	k40	3	TRUE	Lc4	/home/bramas/heteroprio_project/qr-mumps/test-cases//TF18/TF18.mtx	225191850379782	9.473E+01	402.8517	68653.58418	416.220679	1982762.4880650002	3	1	1	3	3291	65168
1013527	k40	3	TRUE	LcS	/home/bramas/heteroprio_project/qr-mumps/test-cases//TF18/TF18.mtx	225191850379782	1.030E+02	472.3683	134502.863128	497.196229	2153399.483505	3	1	1	3	1654	65168
1013527	k40	3	TRUE	WORKER	/home/bramas/heteroprio_project/qr-mumps/test-cases//TF18/TF18.mtx	225191850379782	1.037E+02	407.1453	81279.710387	459.54917	2186309.3533920003	3	1	1	3	12560	65168
1013527	k40	4	FALSE		/home/bramas/heteroprio_project/qr-mumps/test-cases//TF18/TF18.mtx	225191850379782	9.124E+01	760.6586	178131.495244	868.278955	1933196.845322
1013527	k40	4	TRUE	AUTO	/home/bramas/heteroprio_project/qr-mumps/test-cases//TF18/TF18.mtx	225191850379782	8.028E+01	417.5411	124864.827405	520.995113	1707982.027844	4	1	1	3	2989	65168
1013527	k40	4	TRUE	Lc0	/home/bramas/heteroprio_project/qr-mumps/test-cases//TF18/TF18.mtx	225191850379782	8.573E+01	499.2639	137268.233642	894.698069	2028914.357965	4	1	1	3	5202	65168
1013527	k40	4	TRUE	Lc1	/home/bramas/heteroprio_project/qr-mumps/test-cases//TF18/TF18.mtx	225191850379782	8.207E+01	446.5644	116858.989484	645.861031	1779726.168087	4	1	1	3	3544	65168
1013527	k40	4	TRUE	Lc3	/home/bramas/heteroprio_project/qr-mumps/test-cases//TF18/TF18.mtx	225191850379782	7.972E+01	453.4937	121664.899692	590.601658	1821382.174231	4	1	1	3	3437	65168
1013527	k40	4	TRUE	Lc4	/home/bramas/heteroprio_project/qr-mumps/test-cases//TF18/TF18.mtx	225191850379782	7.993E+01	415.8922	114349.920755	596.331323	1745910.371251	4	1	1	3	3026	65168
1013527	k40	4	TRUE	LcS	/home/bramas/heteroprio_project/qr-mumps/test-cases//TF18/TF18.mtx	225191850379782	8.229E+01	557.2338	149253.14129	682.976357	1937667.492602	4	1	1	3	3871	65168
1013527	k40	4	TRUE	WORKER	/home/bramas/heteroprio_project/qr-mumps/test-cases//TF18/TF18.mtx	225191850379782	8.065E+01	449.7342	90602.1572	582.861307	1739700.585207	4	1	1	3	14804	65168
1013545	k40	1	FALSE		/home/bramas/heteroprio_project/qr-mumps/test-cases//TF18/TF18.mtx	225191850379782	1.976E+02	420.9504	26314.519845	222.932377	4139861.5700429995
1013545	k40	1	TRUE	AUTO	/home/bramas/heteroprio_project/qr-mumps/test-cases//TF18/TF18.mtx	225191850379782	1.896E+02	225.4980	20845.050958	210.662388	4085997.500103	1	1	2	3	1327	65168
1013545	k40	1	TRUE	Lc0	/home/bramas/heteroprio_project/qr-mumps/test-cases//TF18/TF18.mtx	225191850379782	1.949E+02	282.5170	24313.786951	191.979958	3830964.718986	1	1	2	3	2943	65168
1013545	k40	1	TRUE	Lc1	/home/bramas/heteroprio_project/qr-mumps/test-cases//TF18/TF18.mtx	225191850379782	1.873E+02	221.3182	20424.645913	228.248353	4116388.6564610004	1	1	2	3	1401	65168
1013545	k40	1	TRUE	Lc3	/home/bramas/heteroprio_project/qr-mumps/test-cases//TF18/TF18.mtx	225191850379782	1.865E+02	221.8549	19247.49022	192.545529	4077620.6718860003	1	1	2	3	1404	65168
1013545	k40	1	TRUE	Lc4	/home/bramas/heteroprio_project/qr-mumps/test-cases//TF18/TF18.mtx	225191850379782	1.902E+02	215.8416	19862.103903	208.443841	4042738.3716740003	1	1	2	3	1402	65168
1013545	k40	1	TRUE	LcS	/home/bramas/heteroprio_project/qr-mumps/test-cases//TF18/TF18.mtx	225191850379782	1.964E+02	305.3525	26227.516271	186.336787	3916615.709388	1	1	2	3	395	65168
1013545	k40	1	TRUE	WORKER	/home/bramas/heteroprio_project/qr-mumps/test-cases//TF18/TF18.mtx	225191850379782	1.959E+02	260.3401	23910.111262	208.212074	3982176.2302229996	1	1	2	3	7989	65168
1013545	k40	2	FALSE		/home/bramas/heteroprio_project/qr-mumps/test-cases//TF18/TF18.mtx	225191850379782	1.324E+02	607.9753	72300.759303	525.095513	3013134.560037
1013545	k40	2	TRUE	AUTO	/home/bramas/heteroprio_project/qr-mumps/test-cases//TF18/TF18.mtx	225191850379782	1.241E+02	296.9469	48585.034806	342.711365	2719975.696004	2	1	2	3	1929	65168
1013545	k40	2	TRUE	Lc0	/home/bramas/heteroprio_project/qr-mumps/test-cases//TF18/TF18.mtx	225191850379782	1.316E+02	368.6351	65200.241325	751.758903	2780176.761176	2	1	2	3	3255	65168
1013545	k40	2	TRUE	Lc1	/home/bramas/heteroprio_project/qr-mumps/test-cases//TF18/TF18.mtx	225191850379782	1.223E+02	296.9633	43979.744995	543.941131	2719890.308728	2	1	2	3	1970	65168
1013545	k40	2	TRUE	Lc3	/home/bramas/heteroprio_project/qr-mumps/test-cases//TF18/TF18.mtx	225191850379782	1.242E+02	289.6355	43301.178466	280.7971	2719522.3987579998	2	1	2	3	1981	65168
1013545	k40	2	TRUE	Lc4	/home/bramas/heteroprio_project/qr-mumps/test-cases//TF18/TF18.mtx	225191850379782	1.258E+02	303.9525	40921.206939	274.08541	2718272.00128	2	1	2	3	2021	65168
1013545	k40	2	TRUE	LcS	/home/bramas/heteroprio_project/qr-mumps/test-cases//TF18/TF18.mtx	225191850379782	1.346E+02	398.3289	69305.629377	298.140156	2746653.162399	2	1	2	3	972	65168
1013545	k40	2	TRUE	WORKER	/home/bramas/heteroprio_project/qr-mumps/test-cases//TF18/TF18.mtx	225191850379782	1.329E+02	337.0051	61131.209624	300.2592	2795110.076636	2	1	2	3	10087	65168
1013545	k40	3	FALSE		/home/bramas/heteroprio_project/qr-mumps/test-cases//TF18/TF18.mtx	225191850379782	1.052E+02	697.0791	109143.057478	585.030507	2318498.656529
1013545	k40	3	TRUE	AUTO	/home/bramas/heteroprio_project/qr-mumps/test-cases//TF18/TF18.mtx	225191850379782	9.541E+01	374.5157	66471.916501	376.104053	2063165.703896	3	1	2	3	2663	65168
1013545	k40	3	TRUE	Lc0	/home/bramas/heteroprio_project/qr-mumps/test-cases//TF18/TF18.mtx	225191850379782	1.004E+02	426.8842	90934.577503	535.241808	2270639.7782819998	3	1	2	3	4255	65168
1013545	k40	3	TRUE	Lc1	/home/bramas/heteroprio_project/qr-mumps/test-cases//TF18/TF18.mtx	225191850379782	9.473E+01	358.1970	64398.971563	415.989382	2140933.698365	3	1	2	3	2447	65168
1013545	k40	3	TRUE	Lc3	/home/bramas/heteroprio_project/qr-mumps/test-cases//TF18/TF18.mtx	225191850379782	9.495E+01	377.9375	69126.010122	395.424908	1968837.1676579998	3	1	2	3	2826	65168
1013545	k40	3	TRUE	Lc4	/home/bramas/heteroprio_project/qr-mumps/test-cases//TF18/TF18.mtx	225191850379782	9.361E+01	380.0750	65254.481325	411.554304	2044670.9603940002	3	1	2	3	2740	65168
1013545	k40	3	TRUE	LcS	/home/bramas/heteroprio_project/qr-mumps/test-cases//TF18/TF18.mtx	225191850379782	9.767E+01	429.1425	88862.359244	556.080481	2162352.1163839996	3	1	2	3	1698	65168
1013545	k40	3	TRUE	WORKER	/home/bramas/heteroprio_project/qr-mumps/test-cases//TF18/TF18.mtx	225191850379782	1.044E+02	378.3292	82027.197849	321.53657	2354070.166355	3	1	2	3	11039	65168
1013545	k40	4	FALSE		/home/bramas/heteroprio_project/qr-mumps/test-cases//TF18/TF18.mtx	225191850379782	9.033E+01	761.8681	169362.637798	698.759297	1984190.060965
1013545	k40	4	TRUE	AUTO	/home/bramas/heteroprio_project/qr-mumps/test-cases//TF18/TF18.mtx	225191850379782	7.990E+01	531.3671	121328.574367	570.114823	1837392.903407	4	1	2	3	4803	65168
1013545	k40	4	TRUE	Lc0	/home/bramas/heteroprio_project/qr-mumps/test-cases//TF18/TF18.mtx	225191850379782	8.266E+01	494.4170	130274.531548	605.281369	1885304.251832	4	1	2	3	5330	65168
1013545	k40	4	TRUE	Lc1	/home/bramas/heteroprio_project/qr-mumps/test-cases//TF18/TF18.mtx	225191850379782	8.207E+01	533.9229	120791.039687	851.396233	2014964.4605379999	4	1	2	3	4834	65168
1013545	k40	4	TRUE	Lc3	/home/bramas/heteroprio_project/qr-mumps/test-cases//TF18/TF18.mtx	225191850379782	7.987E+01	465.7728	112779.699436	570.176896	1755285.616285	4	1	2	3	3764	65168
1013545	k40	4	TRUE	Lc4	/home/bramas/heteroprio_project/qr-mumps/test-cases//TF18/TF18.mtx	225191850379782	8.020E+01	473.7511	124255.572052	514.310994	1825977.002803	4	1	2	3	3704	65168
1013545	k40	4	TRUE	LcS	/home/bramas/heteroprio_project/qr-mumps/test-cases//TF18/TF18.mtx	225191850379782	8.338E+01	541.9149	137288.346227	757.375736	1967111.0471859998	4	1	2	3	3091	65168
1013545	k40	4	TRUE	WORKER	/home/bramas/heteroprio_project/qr-mumps/test-cases//TF18/TF18.mtx	225191850379782	8.314E+01	471.6450	95931.424064	626.371658	1952419.97669	4	1	2	3	14939	65168
1013602	k40	1	FALSE		/home/bramas/heteroprio_project/qr-mumps/test-cases//TF18/TF18.mtx	225191850379782	1.977E+02	418.1563	29754.068568	232.817931	4130846.527217
1013602	k40	1	TRUE	AUTO	/home/bramas/heteroprio_project/qr-mumps/test-cases//TF18/TF18.mtx	225191850379782	1.877E+02	205.6315	19610.080639	229.686652	3996563.6946559995	1	1	3	3	1303	65168
1013602	k40	1	TRUE	Lc0	/home/bramas/heteroprio_project/qr-mumps/test-cases//TF18/TF18.mtx	225191850379782	1.971E+02	288.8999	31013.470201	220.390078	3831477.125268	1	1	3	3	3102	65168
1013602	k40	1	TRUE	Lc1	/home/bramas/heteroprio_project/qr-mumps/test-cases//TF18/TF18.mtx	225191850379782	1.883E+02	210.2896	23638.018476	228.567983	4067437.951241	1	1	3	3	1448	65168
1013602	k40	1	TRUE	Lc3	/home/bramas/heteroprio_project/qr-mumps/test-cases//TF18/TF18.mtx	225191850379782	1.875E+02	206.2537	22383.580675	221.178002	4076005.167165	1	1	3	3	1287	65168
1013602	k40	1	TRUE	Lc4	/home/bramas/heteroprio_project/qr-mumps/test-cases//TF18/TF18.mtx	225191850379782	1.879E+02	200.8363	22481.033135	213.306093	4030946.739399	1	1	3	3	1236	65168
1013602	k40	1	TRUE	LcS	/home/bramas/heteroprio_project/qr-mumps/test-cases//TF18/TF18.mtx	225191850379782	1.987E+02	294.5298	28852.376138	206.477822	3816054.4876989997	1	1	3	3	508	65168
1013602	k40	1	TRUE	WORKER	/home/bramas/heteroprio_project/qr-mumps/test-cases//TF18/TF18.mtx	225191850379782	1.977E+02	268.0392	23427.603718	245.373924	3980852.4848579997	1	1	3	3	7908	65168
1013602	k40	2	FALSE		/home/bramas/heteroprio_project/qr-mumps/test-cases//TF18/TF18.mtx	225191850379782	1.374E+02	610.0805	87127.24907	578.74822	2890666.930524
1013602	k40	2	TRUE	AUTO	/home/bramas/heteroprio_project/qr-mumps/test-cases//TF18/TF18.mtx	225191850379782	1.247E+02	278.1024	53451.172452	496.39869	2873169.6311069997	2	1	3	3	1693	65168
1013602	k40	2	TRUE	Lc0	/home/bramas/heteroprio_project/qr-mumps/test-cases//TF18/TF18.mtx	225191850379782	1.331E+02	367.0268	76505.386346	377.421872	2721054.7801590003	2	1	3	3	3311	65168
1013602	k40	2	TRUE	Lc1	/home/bramas/heteroprio_project/qr-mumps/test-cases//TF18/TF18.mtx	225191850379782	1.262E+02	287.1859	56344.563287	441.636792	2812917.0098050004	2	1	3	3	1688	65168
1013602	k40	2	TRUE	Lc3	/home/bramas/heteroprio_project/qr-mumps/test-cases//TF18/TF18.mtx	225191850379782	1.259E+02	277.3315	55606.169453	314.149408	2851179.4699810003	2	1	3	3	1760	65168
1013602	k40	2	TRUE	Lc4	/home/bramas/heteroprio_project/qr-mumps/test-cases//TF18/TF18.mtx	225191850379782	1.226E+02	306.9789	47829.982865	757.083464	2771596.619524	2	1	3	3	2038	65168
1013602	k40	2	TRUE	LcS	/home/bramas/heteroprio_project/qr-mumps/test-cases//TF18/TF18.mtx	225191850379782	1.346E+02	422.3086	89309.509545	439.690451	2679943.683074	2	1	3	3	1421	65168
1013602	k40	2	TRUE	WORKER	/home/bramas/heteroprio_project/qr-mumps/test-cases//TF18/TF18.mtx	225191850379782	1.327E+02	298.5091	53853.248552	276.550342	2737737.8155280002	2	1	3	3	9177	65168
1013602	k40	3	FALSE		/home/bramas/heteroprio_project/qr-mumps/test-cases//TF18/TF18.mtx	225191850379782	1.089E+02	702.8643	134074.136734	608.489532	2336275.065345
1013602	k40	3	TRUE	AUTO	/home/bramas/heteroprio_project/qr-mumps/test-cases//TF18/TF18.mtx	225191850379782	9.640E+01	368.0342	80795.395487	789.040393	2055282.8636679999	3	1	3	3	2537	65168
1013602	k40	3	TRUE	Lc0	/home/bramas/heteroprio_project/qr-mumps/test-cases//TF18/TF18.mtx	225191850379782	9.711E+01	440.4880	93104.248477	576.618105	2217494.9392190003	3	1	3	3	5229	65168
1013602	k40	3	TRUE	Lc1	/home/bramas/heteroprio_project/qr-mumps/test-cases//TF18/TF18.mtx	225191850379782	9.635E+01	377.1131	87771.912248	649.791443	2199970.639568	3	1	3	3	2439	65168
1013602	k40	3	TRUE	Lc3	/home/bramas/heteroprio_project/qr-mumps/test-cases//TF18/TF18.mtx	225191850379782	9.573E+01	372.5418	74864.085833	478.630335	2116150.4748179996	3	1	3	3	2615	65168
1013602	k40	3	TRUE	Lc4	/home/bramas/heteroprio_project/qr-mumps/test-cases//TF18/TF18.mtx	225191850379782	9.499E+01	338.9141	72881.331521	437.485509	1900721.193025	3	1	3	3	2320	65168
1013602	k40	3	TRUE	LcS	/home/bramas/heteroprio_project/qr-mumps/test-cases//TF18/TF18.mtx	225191850379782	1.038E+02	454.2053	126740.925521	517.436227	2204452.720559	3	1	3	3	1348	65168
1013602	k40	3	TRUE	WORKER	/home/bramas/heteroprio_project/qr-mumps/test-cases//TF18/TF18.mtx	225191850379782	1.011E+02	386.0485	75912.277623	604.952718	2220135.3537250003	3	1	3	3	11902	65168
1013602	k40	4	FALSE		/home/bramas/heteroprio_project/qr-mumps/test-cases//TF18/TF18.mtx	225191850379782	9.326E+01	764.1007	193865.43466	966.464688	1939071.6375820003
1013602	k40	4	TRUE	AUTO	/home/bramas/heteroprio_project/qr-mumps/test-cases//TF18/TF18.mtx	225191850379782	7.963E+01	451.3597	118712.466962	564.590982	1706219.132235	4	1	3	3	3721	65168
1013602	k40	4	TRUE	Lc0	/home/bramas/heteroprio_project/qr-mumps/test-cases//TF18/TF18.mtx	225191850379782	8.055E+01	474.0378	110231.078469	584.985112	1813155.244956	4	1	3	3	4926	65168
1013602	k40	4	TRUE	Lc1	/home/bramas/heteroprio_project/qr-mumps/test-cases//TF18/TF18.mtx	225191850379782	7.833E+01	466.4051	105515.202616	541.357953	1738804.3924619998	4	1	3	3	4083	65168
1013602	k40	4	TRUE	Lc3	/home/bramas/heteroprio_project/qr-mumps/test-cases//TF18/TF18.mtx	225191850379782	8.154E+01	478.8339	122826.271557	630.314596	1922884.90916	4	1	3	3	3545	65168
1013602	k40	4	TRUE	Lc4	/home/bramas/heteroprio_project/qr-mumps/test-cases//TF18/TF18.mtx	225191850379782	7.954E+01	444.8557	110873.373637	520.964123	1757884.8698239997	4	1	3	3	3315	65168
1013602	k40	4	TRUE	LcS	/home/bramas/heteroprio_project/qr-mumps/test-cases//TF18/TF18.mtx	225191850379782	8.685E+01	514.8318	143540.629068	1009.426518	2108536.347406	4	1	3	3	1249	65168
1013602	k40	4	TRUE	WORKER	/home/bramas/heteroprio_project/qr-mumps/test-cases//TF18/TF18.mtx	225191850379782	8.777E+01	473.9737	128926.220219	750.354033	2037002.3816019997	4	1	3	3	14723	65168
1013629	k40	1	FALSE		/home/bramas/heteroprio_project/qr-mumps/test-cases//TF18/TF18.mtx	225191850379782	1.992E+02	429.2892	27175.966487	212.149382	4177697.954233
1013629	k40	1	TRUE	AUTO	/home/bramas/heteroprio_project/qr-mumps/test-cases//TF18/TF18.mtx	225191850379782	1.981E+02	309.2325	31651.69461	195.357983	3904130.2643249994	1	1	2	2	2786	65168
1013629	k40	1	TRUE	Lc0	/home/bramas/heteroprio_project/qr-mumps/test-cases//TF18/TF18.mtx	225191850379782	1.959E+02	302.1122	26769.203469	419.670486	3874609.5144089996	1	1	2	2	3081	65168
1013629	k40	1	TRUE	Lc1	/home/bramas/heteroprio_project/qr-mumps/test-cases//TF18/TF18.mtx	225191850379782	2.001E+02	290.8126	31197.861317	193.56804	3735706.2660029996	1	1	2	2	2609	65168
1013629	k40	1	TRUE	Lc3	/home/bramas/heteroprio_project/qr-mumps/test-cases//TF18/TF18.mtx	225191850379782	1.997E+02	293.2268	25250.752603	192.903476	3781678.508176	1	1	2	2	2951	65168
1013629	k40	1	TRUE	Lc4	/home/bramas/heteroprio_project/qr-mumps/test-cases//TF18/TF18.mtx	225191850379782	1.963E+02	299.9217	28878.887093	251.511546	3889198.8765620003	1	1	2	2	2884	65168
1013629	k40	1	TRUE	LcS	/home/bramas/heteroprio_project/qr-mumps/test-cases//TF18/TF18.mtx	225191850379782	1.989E+02	316.1377	30837.763704	209.009494	3814789.7953000003	1	1	2	2	264	65168
1013629	k40	1	TRUE	WORKER	/home/bramas/heteroprio_project/qr-mumps/test-cases//TF18/TF18.mtx	225191850379782	2.055E+02	308.0204	29868.574926	193.941914	3750356.957044	1	1	2	2	11052	65168
1013629	k40	2	FALSE		/home/bramas/heteroprio_project/qr-mumps/test-cases//TF18/TF18.mtx	225191850379782	1.354E+02	607.6674	82873.99472	458.779612	2965503.162944
1013629	k40	2	TRUE	AUTO	/home/bramas/heteroprio_project/qr-mumps/test-cases//TF18/TF18.mtx	225191850379782	1.306E+02	389.1134	74307.129981	386.837856	2793886.522479	2	1	2	2	2820	65168
1013629	k40	2	TRUE	Lc0	/home/bramas/heteroprio_project/qr-mumps/test-cases//TF18/TF18.mtx	225191850379782	1.328E+02	364.7729	72528.697537	308.043476	2617856.759992	2	1	2	2	3245	65168
1013629	k40	2	TRUE	Lc1	/home/bramas/heteroprio_project/qr-mumps/test-cases//TF18/TF18.mtx	225191850379782	1.294E+02	375.9069	66650.370672	283.913545	2628954.4551009997	2	1	2	2	2720	65168
1013629	k40	2	TRUE	Lc3	/home/bramas/heteroprio_project/qr-mumps/test-cases//TF18/TF18.mtx	225191850379782	1.331E+02	368.7747	63394.199373	288.290898	2627548.5992090004	2	1	2	2	2670	65168
1013629	k40	2	TRUE	Lc4	/home/bramas/heteroprio_project/qr-mumps/test-cases//TF18/TF18.mtx	225191850379782	1.323E+02	372.1384	64330.955095	716.623151	2760897.191397	2	1	2	2	2471	65168
1013629	k40	2	TRUE	LcS	/home/bramas/heteroprio_project/qr-mumps/test-cases//TF18/TF18.mtx	225191850379782	1.346E+02	412.1743	77634.032316	321.280052	2699855.57897	2	1	2	2	878	65168
1013629	k40	2	TRUE	WORKER	/home/bramas/heteroprio_project/qr-mumps/test-cases//TF18/TF18.mtx	225191850379782	1.330E+02	425.6188	60215.355763	339.328339	2794324.8480599998	2	1	2	2	14053	65168
1013629	k40	3	FALSE		/home/bramas/heteroprio_project/qr-mumps/test-cases//TF18/TF18.mtx	225191850379782	1.066E+02	704.0107	127318.051305	678.79957	2360678.0034250002
1013629	k40	3	TRUE	AUTO	/home/bramas/heteroprio_project/qr-mumps/test-cases//TF18/TF18.mtx	225191850379782	1.007E+02	401.2700	98739.645134	384.436119	2110097.246595	3	1	2	2	2575	65168
1013629	k40	3	TRUE	Lc0	/home/bramas/heteroprio_project/qr-mumps/test-cases//TF18/TF18.mtx	225191850379782	9.616E+01	429.9930	76644.196258	516.462642	2111278.1542889997	3	1	2	2	4273	65168
1013629	k40	3	TRUE	Lc1	/home/bramas/heteroprio_project/qr-mumps/test-cases//TF18/TF18.mtx	225191850379782	9.893E+01	402.2595	85175.991169	487.097227	2150392.674539	3	1	2	2	2492	65168
1013629	k40	3	TRUE	Lc3	/home/bramas/heteroprio_project/qr-mumps/test-cases//TF18/TF18.mtx	225191850379782	1.006E+02	404.4000	103175.966219	522.925914	2157026.390305	3	1	2	2	2583	65168
1013629	k40	3	TRUE	Lc4	/home/bramas/heteroprio_project/qr-mumps/test-cases//TF18/TF18.mtx	225191850379782	1.022E+02	427.8757	107985.611859	628.268985	2183394.800078	3	1	2	2	2953	65168
1013629	k40	3	TRUE	LcS	/home/bramas/heteroprio_project/qr-mumps/test-cases//TF18/TF18.mtx	225191850379782	9.958E+01	438.9684	87741.406317	497.193649	2076584.6103450004	3	1	2	2	1405	65168
1013629	k40	3	TRUE	WORKER	/home/bramas/heteroprio_project/qr-mumps/test-cases//TF18/TF18.mtx	225191850379782	1.037E+02	401.8273	86642.975687	557.245067	2152255.979512	3	1	2	2	12165	65168
1013629	k40	4	FALSE		/home/bramas/heteroprio_project/qr-mumps/test-cases//TF18/TF18.mtx	225191850379782	9.114E+01	756.1646	175856.693188	601.492272	1948919.882769
1013629	k40	4	TRUE	AUTO	/home/bramas/heteroprio_project/qr-mumps/test-cases//TF18/TF18.mtx	225191850379782	8.229E+01	485.3314	109266.708213	767.797223	1953126.3664209999	4	1	2	2	3428	65168
1013629	k40	4	TRUE	Lc0	/home/bramas/heteroprio_project/qr-mumps/test-cases//TF18/TF18.mtx	225191850379782	8.184E+01	478.8214	121446.907301	645.356734	1890324.267302	4	1	2	2	5096	65168
1013629	k40	4	TRUE	Lc1	/home/bramas/heteroprio_project/qr-mumps/test-cases//TF18/TF18.mtx	225191850379782	8.516E+01	448.1701	128102.52436	608.79205	1978186.7407189999	4	1	2	2	2938	65168
1013629	k40	4	TRUE	Lc3	/home/bramas/heteroprio_project/qr-mumps/test-cases//TF18/TF18.mtx	225191850379782	8.058E+01	539.4045	125062.927641	656.494733	1966424.011396	4	1	2	2	4502	65168
1013629	k40	4	TRUE	Lc4	/home/bramas/heteroprio_project/qr-mumps/test-cases//TF18/TF18.mtx	225191850379782	8.078E+01	446.0320	112257.023176	545.543742	1847261.5383970002	4	1	2	2	2926	65168
1013629	k40	4	TRUE	LcS	/home/bramas/heteroprio_project/qr-mumps/test-cases//TF18/TF18.mtx	225191850379782	8.313E+01	508.5672	126736.130833	706.620437	2000698.855892	4	1	2	2	1668	65168
1013629	k40	4	TRUE	WORKER	/home/bramas/heteroprio_project/qr-mumps/test-cases//TF18/TF18.mtx	225191850379782	8.683E+01	453.0800	117291.590855	543.441579	2018605.0459379999	4	1	2	2	13088	65168
1013645	k40	1	FALSE		/home/bramas/heteroprio_project/qr-mumps/test-cases//TF18/TF18.mtx	225191850379782	2.025E+02	420.0296	29948.059771	237.256687	4151609.80859
1013645	k40	1	TRUE	AUTO	/home/bramas/heteroprio_project/qr-mumps/test-cases//TF18/TF18.mtx	225191850379782	1.868E+02	217.4546	19489.024657	219.616253	4073332.6687300005	1	1	1	3	1438	65168
1013645	k40	1	TRUE	Lc0	/home/bramas/heteroprio_project/qr-mumps/test-cases//TF18/TF18.mtx	225191850379782	1.943E+02	288.0920	25075.019539	506.216775	3933246.450375	1	1	1	3	3105	65168
1013645	k40	1	TRUE	Lc1	/home/bramas/heteroprio_project/qr-mumps/test-cases//TF18/TF18.mtx	225191850379782	1.866E+02	222.8488	22820.084327	232.268267	4047468.8112320006	1	1	1	3	1405	65168
1013645	k40	1	TRUE	Lc3	/home/bramas/heteroprio_project/qr-mumps/test-cases//TF18/TF18.mtx	225191850379782	1.920E+02	219.5576	19965.871342	275.565206	3970957.9998840005	1	1	1	3	1590	65168
1013645	k40	1	TRUE	Lc4	/home/bramas/heteroprio_project/qr-mumps/test-cases//TF18/TF18.mtx	225191850379782	1.886E+02	219.8844	23181.152789	229.160825	4077727.4489	1	1	1	3	1452	65168
1013645	k40	1	TRUE	LcS	/home/bramas/heteroprio_project/qr-mumps/test-cases//TF18/TF18.mtx	225191850379782	1.963E+02	296.9851	27555.002597	240.858543	3846370.650828	1	1	1	3	397	65168
1013645	k40	1	TRUE	WORKER	/home/bramas/heteroprio_project/qr-mumps/test-cases//TF18/TF18.mtx	225191850379782	1.990E+02	243.3433	24832.613624	222.093327	3918688.8723	1	1	1	3	6996	65168
1013645	k40	2	FALSE		/home/bramas/heteroprio_project/qr-mumps/test-cases//TF18/TF18.mtx	225191850379782	1.384E+02	609.7692	92781.921216	664.810349	2932274.378292
1013645	k40	2	TRUE	AUTO	/home/bramas/heteroprio_project/qr-mumps/test-cases//TF18/TF18.mtx	225191850379782	1.280E+02	302.9181	55286.852233	914.72814	2808328.614237	2	1	1	3	2089	65168
1013645	k40	2	TRUE	Lc0	/home/bramas/heteroprio_project/qr-mumps/test-cases//TF18/TF18.mtx	225191850379782	1.290E+02	359.8939	63883.757475	342.745012	2761375.9938939996	2	1	1	3	3463	65168
1013645	k40	2	TRUE	Lc1	/home/bramas/heteroprio_project/qr-mumps/test-cases//TF18/TF18.mtx	225191850379782	1.248E+02	306.0559	53627.97354	345.545366	2910147.613979	2	1	1	3	2024	65168
1013645	k40	2	TRUE	Lc3	/home/bramas/heteroprio_project/qr-mumps/test-cases//TF18/TF18.mtx	225191850379782	1.224E+02	307.1004	47382.256428	362.174376	2875141.8559029996	2	1	1	3	2112	65168
1013645	k40	2	TRUE	Lc4	/home/bramas/heteroprio_project/qr-mumps/test-cases//TF18/TF18.mtx	225191850379782	1.246E+02	291.2910	57810.924223	376.121863	2927249.8226579996	2	1	1	3	1846	65168
1013645	k40	2	TRUE	LcS	/home/bramas/heteroprio_project/qr-mumps/test-cases//TF18/TF18.mtx	225191850379782	1.377E+02	411.1405	88572.009211	370.716102	2807086.137959	2	1	1	3	1224	65168
1013645	k40	2	TRUE	WORKER	/home/bramas/heteroprio_project/qr-mumps/test-cases//TF18/TF18.mtx	225191850379782	1.325E+02	341.5867	52773.111812	383.114894	2780119.7304100003	2	1	1	3	10379	65168
1013645	k40	3	FALSE		/home/bramas/heteroprio_project/qr-mumps/test-cases//TF18/TF18.mtx	225191850379782	1.098E+02	704.5638	140867.870374	702.497643	2300930.172008
1013645	k40	3	TRUE	AUTO	/home/bramas/heteroprio_project/qr-mumps/test-cases//TF18/TF18.mtx	225191850379782	9.642E+01	381.8269	87033.182568	472.850982	1904868.2710519999	3	1	1	3	3107	65168
1013645	k40	3	TRUE	Lc0	/home/bramas/heteroprio_project/qr-mumps/test-cases//TF18/TF18.mtx	225191850379782	9.885E+01	403.0947	88276.08596	619.47089	2182982.0291250004	3	1	1	3	3705	65168
1013645	k40	3	TRUE	Lc1	/home/bramas/heteroprio_project/qr-mumps/test-cases//TF18/TF18.mtx	225191850379782	9.421E+01	385.7195	72247.494333	423.197049	2005260.8718200002	3	1	1	3	2741	65168
1013645	k40	3	TRUE	Lc3	/home/bramas/heteroprio_project/qr-mumps/test-cases//TF18/TF18.mtx	225191850379782	9.480E+01	377.5319	69983.12052	408.485034	1879906.3784110001	3	1	1	3	2980	65168
1013645	k40	3	TRUE	Lc4	/home/bramas/heteroprio_project/qr-mumps/test-cases//TF18/TF18.mtx	225191850379782	9.465E+01	398.8579	72404.370572	655.031653	2047913.699212	3	1	1	3	3196	65168
1013645	k40	3	TRUE	LcS	/home/bramas/heteroprio_project/qr-mumps/test-cases//TF18/TF18.mtx	225191850379782	1.039E+02	477.5389	127689.316545	642.145635	2244917.049417	3	1	1	3	1431	65168
1013645	k40	3	TRUE	WORKER	/home/bramas/heteroprio_project/qr-mumps/test-cases//TF18/TF18.mtx	225191850379782	1.023E+02	453.0089	91171.139773	574.696665	2256939.0750590004	3	1	1	3	14907	65168
1013645	k40	4	FALSE		/home/bramas/heteroprio_project/qr-mumps/test-cases//TF18/TF18.mtx	225191850379782	9.296E+01	762.9395	204407.46189	727.563477	1899333.215042
1013645	k40	4	TRUE	AUTO	/home/bramas/heteroprio_project/qr-mumps/test-cases//TF18/TF18.mtx	225191850379782	7.937E+01	428.8326	111051.322815	548.275246	1747313.897866	4	1	1	3	3100	65168
1013645	k40	4	TRUE	Lc0	/home/bramas/heteroprio_project/qr-mumps/test-cases//TF18/TF18.mtx	225191850379782	8.691E+01	491.5374	162070.864804	1035.22021	2030705.7067749999	4	1	1	3	5081	65168
1013645	k40	4	TRUE	Lc1	/home/bramas/heteroprio_project/qr-mumps/test-cases//TF18/TF18.mtx	225191850379782	8.040E+01	424.9972	121788.632529	574.269814	1771504.8345299999	4	1	1	3	3001	65168
1013645	k40	4	TRUE	Lc3	/home/bramas/heteroprio_project/qr-mumps/test-cases//TF18/TF18.mtx	225191850379782	8.107E+01	446.3498	123166.771902	480.082628	1735104.141077	4	1	1	3	3581	65168
1013645	k40	4	TRUE	Lc4	/home/bramas/heteroprio_project/qr-mumps/test-cases//TF18/TF18.mtx	225191850379782	7.993E+01	426.4248	119376.048797	596.526648	1738556.5365439998	4	1	1	3	3061	65168
1013645	k40	4	TRUE	LcS	/home/bramas/heteroprio_project/qr-mumps/test-cases//TF18/TF18.mtx	225191850379782	8.282E+01	510.7198	141446.208325	643.280422	1978535.4700379998	4	1	1	3	1861	65168
1013645	k40	4	TRUE	WORKER	/home/bramas/heteroprio_project/qr-mumps/test-cases//TF18/TF18.mtx	225191850379782	8.439E+01	438.1058	103080.76438	572.655336	1988698.800777	4	1	1	3	13114	65168
1013654	k40	1	FALSE		/home/bramas/heteroprio_project/qr-mumps/test-cases//TF18/TF18.mtx	225191850379782	1.997E+02	427.4846	29008.215362	230.551452	4177802.9334899997
1013654	k40	1	TRUE	AUTO	/home/bramas/heteroprio_project/qr-mumps/test-cases//TF18/TF18.mtx	225191850379782	1.883E+02	213.2047	21348.307828	214.337082	4002240.350374	1	1	2	3	1304	65168
1013654	k40	1	TRUE	Lc0	/home/bramas/heteroprio_project/qr-mumps/test-cases//TF18/TF18.mtx	225191850379782	1.963E+02	277.9992	26469.488251	186.292445	3878035.03751	1	1	2	3	2878	65168
1013654	k40	1	TRUE	Lc1	/home/bramas/heteroprio_project/qr-mumps/test-cases//TF18/TF18.mtx	225191850379782	1.881E+02	213.1525	16768.12978	214.431906	3977320.557232	1	1	2	3	1352	65168
1013654	k40	1	TRUE	Lc3	/home/bramas/heteroprio_project/qr-mumps/test-cases//TF18/TF18.mtx	225191850379782	1.867E+02	216.6624	21087.020072	197.771512	4056123.806134	1	1	2	3	1419	65168
1013654	k40	1	TRUE	Lc4	/home/bramas/heteroprio_project/qr-mumps/test-cases//TF18/TF18.mtx	225191850379782	1.868E+02	224.5837	18093.627933	200.913152	4088951.859381	1	1	2	3	1504	65168
1013654	k40	1	TRUE	LcS	/home/bramas/heteroprio_project/qr-mumps/test-cases//TF18/TF18.mtx	225191850379782	1.998E+02	298.2704	22911.160338	188.307619	3779645.461835	1	1	2	3	278	65168
1013654	k40	1	TRUE	WORKER	/home/bramas/heteroprio_project/qr-mumps/test-cases//TF18/TF18.mtx	225191850379782	1.976E+02	277.6259	25015.146596	189.997646	3952340.032752	1	1	2	3	8254	65168
1013654	k40	2	FALSE		/home/bramas/heteroprio_project/qr-mumps/test-cases//TF18/TF18.mtx	225191850379782	1.331E+02	609.2787	78121.909468	689.251274	2996528.940766
1013654	k40	2	TRUE	AUTO	/home/bramas/heteroprio_project/qr-mumps/test-cases//TF18/TF18.mtx	225191850379782	1.245E+02	302.5597	42583.641274	329.51838	2750679.208189	2	1	2	3	1850	65168
1013654	k40	2	TRUE	Lc0	/home/bramas/heteroprio_project/qr-mumps/test-cases//TF18/TF18.mtx	225191850379782	1.310E+02	362.3127	68495.956451	622.692092	2844792.5957	2	1	2	3	3153	65168
1013654	k40	2	TRUE	Lc1	/home/bramas/heteroprio_project/qr-mumps/test-cases//TF18/TF18.mtx	225191850379782	1.263E+02	313.0954	47972.989191	847.436029	2665037.123708	2	1	2	3	2207	65168
1013654	k40	2	TRUE	Lc3	/home/bramas/heteroprio_project/qr-mumps/test-cases//TF18/TF18.mtx	225191850379782	1.255E+02	288.7888	46711.42844	288.748555	2804703.143383	2	1	2	3	1782	65168
1013654	k40	2	TRUE	Lc4	/home/bramas/heteroprio_project/qr-mumps/test-cases//TF18/TF18.mtx	225191850379782	1.210E+02	298.0905	39948.006206	605.146614	2892516.619831	2	1	2	3	1850	65168
1013654	k40	2	TRUE	LcS	/home/bramas/heteroprio_project/qr-mumps/test-cases//TF18/TF18.mtx	225191850379782	1.343E+02	395.4391	72753.559504	508.83402	2715712.9793229997	2	1	2	3	1065	65168
1013654	k40	2	TRUE	WORKER	/home/bramas/heteroprio_project/qr-mumps/test-cases//TF18/TF18.mtx	225191850379782	1.367E+02	339.0487	59765.493304	750.146933	2840671.9383099996	2	1	2	3	9379	65168
1013654	k40	3	FALSE		/home/bramas/heteroprio_project/qr-mumps/test-cases//TF18/TF18.mtx	225191850379782	1.060E+02	699.5729	120731.099398	561.584224	2342171.715418
1013654	k40	3	TRUE	AUTO	/home/bramas/heteroprio_project/qr-mumps/test-cases//TF18/TF18.mtx	225191850379782	9.368E+01	377.9654	72716.979292	415.21376	2148922.143114	3	1	2	3	2576	65168
1013654	k40	3	TRUE	Lc0	/home/bramas/heteroprio_project/qr-mumps/test-cases//TF18/TF18.mtx	225191850379782	1.000E+02	427.9475	91283.689862	485.791588	2206319.381997	3	1	2	3	4301	65168
1013654	k40	3	TRUE	Lc1	/home/bramas/heteroprio_project/qr-mumps/test-cases//TF18/TF18.mtx	225191850379782	9.853E+01	384.6723	77046.551373	467.329384	2198693.707355	3	1	2	3	2749	65168
1013654	k40	3	TRUE	Lc3	/home/bramas/heteroprio_project/qr-mumps/test-cases//TF18/TF18.mtx	225191850379782	9.640E+01	348.3026	62366.65473	327.66944	1801668.1638800001	3	1	2	3	2721	65168
1013654	k40	3	TRUE	Lc4	/home/bramas/heteroprio_project/qr-mumps/test-cases//TF18/TF18.mtx	225191850379782	9.463E+01	384.2133	73117.332694	420.717904	2175394.744434	3	1	2	3	2666	65168
1013654	k40	3	TRUE	LcS	/home/bramas/heteroprio_project/qr-mumps/test-cases//TF18/TF18.mtx	225191850379782	1.019E+02	440.0919	98955.38171	473.503383	2218916.810564	3	1	2	3	1661	65168
1013654	k40	3	TRUE	WORKER	/home/bramas/heteroprio_project/qr-mumps/test-cases//TF18/TF18.mtx	225191850379782	1.011E+02	387.2129	61210.646024	461.179762	2203014.241868	3	1	2	3	11525	65168
1013654	k40	4	FALSE		/home/bramas/heteroprio_project/qr-mumps/test-cases//TF18/TF18.mtx	225191850379782	9.161E+01	756.9366	169280.71624	783.642695	1964545.4659109998
1013654	k40	4	TRUE	AUTO	/home/bramas/heteroprio_project/qr-mumps/test-cases//TF18/TF18.mtx	225191850379782	8.352E+01	447.1949	140196.640759	664.66398	1787730.0929949996	4	1	2	3	3353	65168
1013654	k40	4	TRUE	Lc0	/home/bramas/heteroprio_project/qr-mumps/test-cases//TF18/TF18.mtx	225191850379782	8.331E+01	515.9239	125180.139298	786.150122	2014300.460357	4	1	2	3	5677	65168
1013654	k40	4	TRUE	Lc1	/home/bramas/heteroprio_project/qr-mumps/test-cases//TF18/TF18.mtx	225191850379782	8.008E+01	472.2256	108842.777989	695.866088	1816950.977621	4	1	2	3	3898	65168
1013654	k40	4	TRUE	Lc3	/home/bramas/heteroprio_project/qr-mumps/test-cases//TF18/TF18.mtx	225191850379782	8.081E+01	465.0406	124037.877808	458.948099	1782969.953038	4	1	2	3	3660	65168
1013654	k40	4	TRUE	Lc4	/home/bramas/heteroprio_project/qr-mumps/test-cases//TF18/TF18.mtx	225191850379782	8.078E+01	447.3615	115140.515096	635.780764	1770624.4769439998	4	1	2	3	3378	65168
1013654	k40	4	TRUE	LcS	/home/bramas/heteroprio_project/qr-mumps/test-cases//TF18/TF18.mtx	225191850379782	8.401E+01	524.0520	120868.373427	596.026593	2060331.026567	4	1	2	3	2257	65168
1013654	k40	4	TRUE	WORKER	/home/bramas/heteroprio_project/qr-mumps/test-cases//TF18/TF18.mtx	225191850379782	8.298E+01	480.9785	101717.350947	594.514885	1984766.459364	4	1	2	3	15223	65168
1013668	k40	1	FALSE		/home/bramas/heteroprio_project/qr-mumps/test-cases//TF18/TF18.mtx	225191850379782	1.986E+02	417.8993	31165.493049	225.209073	4139145.354022
1013668	k40	1	TRUE	AUTO	/home/bramas/heteroprio_project/qr-mumps/test-cases//TF18/TF18.mtx	225191850379782	1.895E+02	198.6435	24295.100601	226.020751	4006230.601598	1	1	3	3	1028	65168
1013668	k40	1	TRUE	Lc0	/home/bramas/heteroprio_project/qr-mumps/test-cases//TF18/TF18.mtx	225191850379782	1.972E+02	265.3315	29147.539352	225.319218	3837010.219151	1	1	3	3	2561	65168
1013668	k40	1	TRUE	Lc1	/home/bramas/heteroprio_project/qr-mumps/test-cases//TF18/TF18.mtx	225191850379782	1.868E+02	202.1110	17564.243489	233.036756	4096638.500588	1	1	3	3	1096	65168
1013668	k40	1	TRUE	Lc3	/home/bramas/heteroprio_project/qr-mumps/test-cases//TF18/TF18.mtx	225191850379782	1.867E+02	204.9676	20012.92271	230.950394	4091530.337749	1	1	3	3	1377	65168
1013668	k40	1	TRUE	Lc4	/home/bramas/heteroprio_project/qr-mumps/test-cases//TF18/TF18.mtx	225191850379782	1.874E+02	208.5725	22278.079314	223.895222	4111981.151281	1	1	3	3	1276	65168
1013668	k40	1	TRUE	LcS	/home/bramas/heteroprio_project/qr-mumps/test-cases//TF18/TF18.mtx	225191850379782	1.977E+02	291.4789	27652.472209	194.250695	3794230.274832	1	1	3	3	426	65168
1013668	k40	1	TRUE	WORKER	/home/bramas/heteroprio_project/qr-mumps/test-cases//TF18/TF18.mtx	225191850379782	1.948E+02	280.0814	26016.159922	241.753276	4018806.562223	1	1	3	3	8454	65168
1013668	k40	2	FALSE		/home/bramas/heteroprio_project/qr-mumps/test-cases//TF18/TF18.mtx	225191850379782	1.382E+02	611.4489	88889.390896	646.934141	2911733.149924
1013668	k40	2	TRUE	AUTO	/home/bramas/heteroprio_project/qr-mumps/test-cases//TF18/TF18.mtx	225191850379782	1.299E+02	297.9434	63394.831743	880.573788	2853815.2823260003	2	1	3	3	1976	65168
1013668	k40	2	TRUE	Lc0	/home/bramas/heteroprio_project/qr-mumps/test-cases//TF18/TF18.mtx	225191850379782	1.289E+02	392.9748	67267.351147	1231.667048	2729162.846932	2	1	3	3	4081	65168
1013668	k40	2	TRUE	Lc1	/home/bramas/heteroprio_project/qr-mumps/test-cases//TF18/TF18.mtx	225191850379782	1.218E+02	301.6136	47226.367708	477.911934	2929307.058527	2	1	3	3	1989	65168
1013668	k40	2	TRUE	Lc3	/home/bramas/heteroprio_project/qr-mumps/test-cases//TF18/TF18.mtx	225191850379782	1.301E+02	288.3179	63430.290085	578.104127	2914546.779619	2	1	3	3	1777	65168
1013668	k40	2	TRUE	Lc4	/home/bramas/heteroprio_project/qr-mumps/test-cases//TF18/TF18.mtx	225191850379782	1.224E+02	294.5161	49888.753785	316.202294	2906680.434444	2	1	3	3	1790	65168
1013668	k40	2	TRUE	LcS	/home/bramas/heteroprio_project/qr-mumps/test-cases//TF18/TF18.mtx	225191850379782	1.380E+02	414.5442	99109.464904	361.084048	2803499.115286	2	1	3	3	1000	65168
1013668	k40	2	TRUE	WORKER	/home/bramas/heteroprio_project/qr-mumps/test-cases//TF18/TF18.mtx	225191850379782	1.319E+02	340.8417	67136.587256	289.108688	2830832.8803789997	2	1	3	3	9956	65168
1013668	k40	3	FALSE		/home/bramas/heteroprio_project/qr-mumps/test-cases//TF18/TF18.mtx	225191850379782	1.097E+02	701.5810	150938.945248	699.150598	2285857.529811
1013668	k40	3	TRUE	AUTO	/home/bramas/heteroprio_project/qr-mumps/test-cases//TF18/TF18.mtx	225191850379782	9.235E+01	391.1918	61937.918046	415.042999	2028624.797326	3	1	3	3	2869	65168
1013668	k40	3	TRUE	Lc0	/home/bramas/heteroprio_project/qr-mumps/test-cases//TF18/TF18.mtx	225191850379782	1.041E+02	420.6889	105395.692807	372.238576	2272086.609633	3	1	3	3	3616	65168
1013668	k40	3	TRUE	Lc1	/home/bramas/heteroprio_project/qr-mumps/test-cases//TF18/TF18.mtx	225191850379782	9.483E+01	380.6973	69749.628392	429.609537	2144205.131819	3	1	3	3	2600	65168
1013668	k40	3	TRUE	Lc3	/home/bramas/heteroprio_project/qr-mumps/test-cases//TF18/TF18.mtx	225191850379782	9.477E+01	396.7773	81637.670302	460.205657	2014697.606869	3	1	3	3	3242	65168
1013668	k40	3	TRUE	Lc4	/home/bramas/heteroprio_project/qr-mumps/test-cases//TF18/TF18.mtx	225191850379782	9.251E+01	345.7937	63316.722852	363.506552	2010601.264167	3	1	3	3	2352	65168
1013668	k40	3	TRUE	LcS	/home/bramas/heteroprio_project/qr-mumps/test-cases//TF18/TF18.mtx	225191850379782	1.043E+02	457.0160	132252.791629	553.262139	2176421.2026040005	3	1	3	3	1218	65168
1013668	k40	3	TRUE	WORKER	/home/bramas/heteroprio_project/qr-mumps/test-cases//TF18/TF18.mtx	225191850379782	1.015E+02	458.2391	85673.019364	1808.639616	2269124.877797	3	1	3	3	14966	65168
1013668	k40	4	FALSE		/home/bramas/heteroprio_project/qr-mumps/test-cases//TF18/TF18.mtx	225191850379782	9.234E+01	756.8048	202073.998672	706.301293	1906602.8320129998
1013668	k40	4	TRUE	AUTO	/home/bramas/heteroprio_project/qr-mumps/test-cases//TF18/TF18.mtx	225191850379782	8.101E+01	463.3811	139198.849842	664.753548	1701932.4235989999	4	1	3	3	3823	65168
1013668	k40	4	TRUE	Lc0	/home/bramas/heteroprio_project/qr-mumps/test-cases//TF18/TF18.mtx	225191850379782	7.999E+01	451.0606	127282.131432	684.524945	1819204.949573	4	1	3	3	4401	65168
1013668	k40	4	TRUE	Lc1	/home/bramas/heteroprio_project/qr-mumps/test-cases//TF18/TF18.mtx	225191850379782	8.123E+01	462.4269	130316.19398	606.221528	1737626.726553	4	1	3	3	3821	65168
1013668	k40	4	TRUE	Lc3	/home/bramas/heteroprio_project/qr-mumps/test-cases//TF18/TF18.mtx	225191850379782	8.076E+01	451.5905	114693.514661	489.229547	1720916.302197	4	1	3	3	3598	65168
1013668	k40	4	TRUE	Lc4	/home/bramas/heteroprio_project/qr-mumps/test-cases//TF18/TF18.mtx	225191850379782	8.252E+01	454.9852	123234.274953	589.6073	1746194.9777219999	4	1	3	3	3528	65168
1013668	k40	4	TRUE	LcS	/home/bramas/heteroprio_project/qr-mumps/test-cases//TF18/TF18.mtx	225191850379782	8.584E+01	520.1589	138801.635507	710.066749	2054557.8168660002	4	1	3	3	2330	65168
1013668	k40	4	TRUE	WORKER	/home/bramas/heteroprio_project/qr-mumps/test-cases//TF18/TF18.mtx	225191850379782	8.345E+01	451.4224	99459.809263	721.379606	1959031.5899099999	4	1	3	3	13654	65168
1013681	k40	1	FALSE		/home/bramas/heteroprio_project/qr-mumps/test-cases//TF18/TF18.mtx	225191850379782	1.997E+02	422.9661	29825.149673	207.129506	4174699.333269
1013681	k40	1	TRUE	AUTO	/home/bramas/heteroprio_project/qr-mumps/test-cases//TF18/TF18.mtx	225191850379782	1.956E+02	295.1096	28611.145927	208.586865	3874291.5227379994	1	1	1	1	2988	65168
1013681	k40	1	TRUE	Lc0	/home/bramas/heteroprio_project/qr-mumps/test-cases//TF18/TF18.mtx	225191850379782	1.978E+02	298.0679	32291.561956	198.032777	3900943.746432	1	1	1	1	3094	65168
1013681	k40	1	TRUE	Lc1	/home/bramas/heteroprio_project/qr-mumps/test-cases//TF18/TF18.mtx	225191850379782	1.987E+02	290.3083	29627.656787	202.494399	3827980.1643519998	1	1	1	1	2775	65168
1013681	k40	1	TRUE	Lc3	/home/bramas/heteroprio_project/qr-mumps/test-cases//TF18/TF18.mtx	225191850379782	1.995E+02	306.7576	28470.33058	205.896778	3851664.826033	1	1	1	1	2962	65168
1013681	k40	1	TRUE	Lc4	/home/bramas/heteroprio_project/qr-mumps/test-cases//TF18/TF18.mtx	225191850379782	1.944E+02	296.5750	34630.40336	204.29779	4002511.038245	1	1	1	1	2792	65168
1013681	k40	1	TRUE	LcS	/home/bramas/heteroprio_project/qr-mumps/test-cases//TF18/TF18.mtx	225191850379782	1.993E+02	305.2358	26949.26571	208.730858	3887104.5475020004	1	1	1	1	292	65168
1013681	k40	1	TRUE	WORKER	/home/bramas/heteroprio_project/qr-mumps/test-cases//TF18/TF18.mtx	225191850379782	2.038E+02	298.8733	28928.145153	213.125455	3783700.315686	1	1	1	1	10661	65168
1013681	k40	2	FALSE		/home/bramas/heteroprio_project/qr-mumps/test-cases//TF18/TF18.mtx	225191850379782	1.344E+02	611.5342	83387.064161	635.795862	3001882.5241
1013681	k40	2	TRUE	AUTO	/home/bramas/heteroprio_project/qr-mumps/test-cases//TF18/TF18.mtx	225191850379782	1.326E+02	387.2057	72614.902544	523.994727	2739589.308751	2	1	1	1	2767	65168
1013681	k40	2	TRUE	Lc0	/home/bramas/heteroprio_project/qr-mumps/test-cases//TF18/TF18.mtx	225191850379782	1.331E+02	371.4848	67044.707623	480.866786	2750662.039507	2	1	1	1	3223	65168
1013681	k40	2	TRUE	Lc1	/home/bramas/heteroprio_project/qr-mumps/test-cases//TF18/TF18.mtx	225191850379782	1.299E+02	395.3832	73349.831755	279.023634	2817701.655235	2	1	1	1	2890	65168
1013681	k40	2	TRUE	Lc3	/home/bramas/heteroprio_project/qr-mumps/test-cases//TF18/TF18.mtx	225191850379782	1.315E+02	374.4808	67542.949945	435.281395	2630346.9941849997	2	1	1	1	2724	65168
1013681	k40	2	TRUE	Lc4	/home/bramas/heteroprio_project/qr-mumps/test-cases//TF18/TF18.mtx	225191850379782	1.326E+02	387.1942	68694.984215	320.917365	2730637.0810339996	2	1	1	1	2812	65168
1013681	k40	2	TRUE	LcS	/home/bramas/heteroprio_project/qr-mumps/test-cases//TF18/TF18.mtx	225191850379782	1.369E+02	413.7234	81690.577652	305.151526	2730996.685028	2	1	1	1	825	65168
1013681	k40	2	TRUE	WORKER	/home/bramas/heteroprio_project/qr-mumps/test-cases//TF18/TF18.mtx	225191850379782	1.365E+02	409.0275	69060.206545	336.222061	2849795.6589760003	2	1	1	1	12959	65168
1013681	k40	3	FALSE		/home/bramas/heteroprio_project/qr-mumps/test-cases//TF18/TF18.mtx	225191850379782	1.050E+02	697.6074	122908.271922	610.294157	2364524.540887
1013681	k40	3	TRUE	AUTO	/home/bramas/heteroprio_project/qr-mumps/test-cases//TF18/TF18.mtx	225191850379782	9.790E+01	434.6851	89854.985124	458.080317	2273677.5681270002	3	1	1	1	2809	65168
1013681	k40	3	TRUE	Lc0	/home/bramas/heteroprio_project/qr-mumps/test-cases//TF18/TF18.mtx	225191850379782	1.023E+02	435.1076	105947.081156	369.767066	2322342.374501	3	1	1	1	3661	65168
1013681	k40	3	TRUE	Lc1	/home/bramas/heteroprio_project/qr-mumps/test-cases//TF18/TF18.mtx	225191850379782	9.677E+01	398.3671	79019.403164	458.488985	2104177.209584	3	1	1	1	2546	65168
1013681	k40	3	TRUE	Lc3	/home/bramas/heteroprio_project/qr-mumps/test-cases//TF18/TF18.mtx	225191850379782	1.000E+02	425.3846	96585.096901	556.338316	2255293.476358	3	1	1	1	2817	65168
1013681	k40	3	TRUE	Lc4	/home/bramas/heteroprio_project/qr-mumps/test-cases//TF18/TF18.mtx	225191850379782	9.532E+01	401.0049	73154.071428	456.585873	1972700.7880769998	3	1	1	1	2756	65168
1013681	k40	3	TRUE	LcS	/home/bramas/heteroprio_project/qr-mumps/test-cases//TF18/TF18.mtx	225191850379782	1.024E+02	437.0196	104224.995466	793.124114	2217717.234807	3	1	1	1	1469	65168
1013681	k40	3	TRUE	WORKER	/home/bramas/heteroprio_project/qr-mumps/test-cases//TF18/TF18.mtx	225191850379782	1.027E+02	419.2977	88545.313878	511.071145	2167929.321648	3	1	1	1	12884	65168
1013681	k40	4	FALSE		/home/bramas/heteroprio_project/qr-mumps/test-cases//TF18/TF18.mtx	225191850379782	9.176E+01	761.1480	184974.687548	681.57817	2001673.827726
1013681	k40	4	TRUE	AUTO	/home/bramas/heteroprio_project/qr-mumps/test-cases//TF18/TF18.mtx	225191850379782	7.944E+01	424.2429	104723.076493	544.723376	1844470.776898	4	1	1	1	2917	65168
1013681	k40	4	TRUE	Lc0	/home/bramas/heteroprio_project/qr-mumps/test-cases//TF18/TF18.mtx	225191850379782	8.295E+01	470.9656	125402.605884	597.979992	1936977.400984	4	1	1	1	4691	65168
1013681	k40	4	TRUE	Lc1	/home/bramas/heteroprio_project/qr-mumps/test-cases//TF18/TF18.mtx	225191850379782	8.015E+01	440.0895	121028.481644	468.903663	1754271.180501	4	1	1	1	3348	65168
1013681	k40	4	TRUE	Lc3	/home/bramas/heteroprio_project/qr-mumps/test-cases//TF18/TF18.mtx	225191850379782	7.914E+01	430.1339	97750.473751	564.526707	1749029.2501410001	4	1	1	1	3164	65168
1013681	k40	4	TRUE	Lc4	/home/bramas/heteroprio_project/qr-mumps/test-cases//TF18/TF18.mtx	225191850379782	8.025E+01	448.2966	107022.045452	603.358542	1805902.7080060001	4	1	1	1	3042	65168
1013681	k40	4	TRUE	LcS	/home/bramas/heteroprio_project/qr-mumps/test-cases//TF18/TF18.mtx	225191850379782	8.035E+01	500.6770	119922.540777	723.368721	1802419.275023	4	1	1	1	2017	65168
1013681	k40	4	TRUE	WORKER	/home/bramas/heteroprio_project/qr-mumps/test-cases//TF18/TF18.mtx	225191850379782	8.679E+01	474.6347	122475.204137	637.572817	2041409.6008839998	4	1	1	1	14844	65168
1013690	k40	1	FALSE		/home/bramas/heteroprio_project/qr-mumps/test-cases//TF18/TF18.mtx	225191850379782	1.985E+02	421.1688	33798.486584	253.580313	4118009.506868
1013690	k40	1	TRUE	AUTO	/home/bramas/heteroprio_project/qr-mumps/test-cases//TF18/TF18.mtx	225191850379782	1.994E+02	288.4925	32129.875241	211.530796	3774409.287997	1	1	1	2	2851	65168
1013690	k40	1	TRUE	Lc0	/home/bramas/heteroprio_project/qr-mumps/test-cases//TF18/TF18.mtx	225191850379782	1.975E+02	300.2605	34180.719735	201.932513	3849647.548669	1	1	1	2	3082	65168
1013690	k40	1	TRUE	Lc1	/home/bramas/heteroprio_project/qr-mumps/test-cases//TF18/TF18.mtx	225191850379782	1.979E+02	298.4990	32362.388377	197.827814	3894090.504032	1	1	1	2	2948	65168
1013690	k40	1	TRUE	Lc3	/home/bramas/heteroprio_project/qr-mumps/test-cases//TF18/TF18.mtx	225191850379782	1.978E+02	305.2108	30906.628454	216.028998	3860157.309761	1	1	1	2	2949	65168
1013690	k40	1	TRUE	Lc4	/home/bramas/heteroprio_project/qr-mumps/test-cases//TF18/TF18.mtx	225191850379782	1.984E+02	297.0712	29560.849333	213.023797	3912177.3639149996	1	1	1	2	2987	65168
1013690	k40	1	TRUE	LcS	/home/bramas/heteroprio_project/qr-mumps/test-cases//TF18/TF18.mtx	225191850379782	1.944E+02	323.7801	25746.521511	207.202801	3943877.198792	1	1	1	2	324	65168
1013690	k40	1	TRUE	WORKER	/home/bramas/heteroprio_project/qr-mumps/test-cases//TF18/TF18.mtx	225191850379782	2.012E+02	320.8020	31544.069939	194.143239	3891890.6879430003	1	1	1	2	11326	65168
1013690	k40	2	FALSE		/home/bramas/heteroprio_project/qr-mumps/test-cases//TF18/TF18.mtx	225191850379782	1.359E+02	613.8416	87742.348228	587.618344	2946020.062081
1013690	k40	2	TRUE	Lc0	/home/bramas/heteroprio_project/qr-mumps/test-cases//TF18/TF18.mtx	225191850379782	1.338E+02	381.5421	75847.944779	401.735517	2683460.941384	2	1	1	2	3496	65168
1013690	k40	2	TRUE	Lc1	/home/bramas/heteroprio_project/qr-mumps/test-cases//TF18/TF18.mtx	225191850379782	1.341E+02	391.1094	78911.80489	388.757337	2728740.6086069997	2	1	1	2	2941	65168
1013690	k40	2	TRUE	Lc3	/home/bramas/heteroprio_project/qr-mumps/test-cases//TF18/TF18.mtx	225191850379782	1.346E+02	377.9184	74566.22139	301.093552	2738315.71677	2	1	1	2	2784	65168
1013690	k40	2	TRUE	Lc4	/home/bramas/heteroprio_project/qr-mumps/test-cases//TF18/TF18.mtx	225191850379782	1.329E+02	383.2333	79016.605769	407.482753	2768242.5405369997	2	1	1	2	2822	65168
1013690	k40	2	TRUE	LcS	/home/bramas/heteroprio_project/qr-mumps/test-cases//TF18/TF18.mtx	225191850379782	1.351E+02	415.6917	87950.888642	379.631384	2701437.75168	2	1	1	2	683	65168
1013690	k40	2	TRUE	WORKER	/home/bramas/heteroprio_project/qr-mumps/test-cases//TF18/TF18.mtx	225191850379782	1.349E+02	398.6204	65221.829115	458.009393	2718487.386519	2	1	1	2	12526	65168
1013690	k40	3	FALSE		/home/bramas/heteroprio_project/qr-mumps/test-cases//TF18/TF18.mtx	225191850379782	1.053E+02	700.7268	132691.48513	606.419962	2249100.897928
1013690	k40	3	TRUE	AUTO	/home/bramas/heteroprio_project/qr-mumps/test-cases//TF18/TF18.mtx	225191850379782	1.030E+02	444.0535	109239.184702	658.448357	2199478.561852	3	1	1	2	3082	65168
1013690	k40	3	TRUE	Lc0	/home/bramas/heteroprio_project/qr-mumps/test-cases//TF18/TF18.mtx	225191850379782	1.005E+02	420.3192	101272.541929	595.009627	2167561.436406	3	1	1	2	4007	65168
1013690	k40	3	TRUE	Lc1	/home/bramas/heteroprio_project/qr-mumps/test-cases//TF18/TF18.mtx	225191850379782	9.943E+01	400.1280	102584.570269	527.379665	2128899.739276	3	1	1	2	2442	65168
1013690	k40	3	TRUE	Lc3	/home/bramas/heteroprio_project/qr-mumps/test-cases//TF18/TF18.mtx	225191850379782	9.759E+01	430.9848	103581.529913	464.345978	2183545.591428	3	1	1	2	3198	65168
1013690	k40	3	TRUE	Lc4	/home/bramas/heteroprio_project/qr-mumps/test-cases//TF18/TF18.mtx	225191850379782	1.010E+02	417.0611	97005.279459	432.601156	2091187.5553509998	3	1	1	2	2676	65168
1013690	k40	3	TRUE	LcS	/home/bramas/heteroprio_project/qr-mumps/test-cases//TF18/TF18.mtx	225191850379782	1.062E+02	485.3711	138638.472846	621.187568	2321352.787385	3	1	1	2	900	65168
1013690	k40	3	TRUE	WORKER	/home/bramas/heteroprio_project/qr-mumps/test-cases//TF18/TF18.mtx	225191850379782	1.017E+02	418.1937	78993.930882	477.987651	2061484.001974	3	1	1	2	12887	65168
1013690	k40	4	FALSE		/home/bramas/heteroprio_project/qr-mumps/test-cases//TF18/TF18.mtx	225191850379782	9.236E+01	758.3053	202118.461513	642.494838	1912554.4828509998
1013690	k40	4	TRUE	AUTO	/home/bramas/heteroprio_project/qr-mumps/test-cases//TF18/TF18.mtx	225191850379782	8.113E+01	417.8552	99665.687508	528.401052	1801754.2754779998	4	1	1	2	2635	65168
1013690	k40	4	TRUE	Lc0	/home/bramas/heteroprio_project/qr-mumps/test-cases//TF18/TF18.mtx	225191850379782	8.157E+01	492.8076	134889.420429	672.305002	1853205.153629	4	1	1	2	5573	65168
1013690	k40	4	TRUE	Lc1	/home/bramas/heteroprio_project/qr-mumps/test-cases//TF18/TF18.mtx	225191850379782	8.502E+01	470.2314	136714.048552	920.68993	2022299.0011580002	4	1	1	2	3215	65168
1013690	k40	4	TRUE	Lc3	/home/bramas/heteroprio_project/qr-mumps/test-cases//TF18/TF18.mtx	225191850379782	8.204E+01	503.5505	136851.623415	743.798962	1919485.5530520002	4	1	1	2	4178	65168
1013690	k40	4	TRUE	Lc4	/home/bramas/heteroprio_project/qr-mumps/test-cases//TF18/TF18.mtx	225191850379782	8.097E+01	451.2461	138702.965212	608.372941	1793019.051715	4	1	1	2	3490	65168
1013690	k40	4	TRUE	LcS	/home/bramas/heteroprio_project/qr-mumps/test-cases//TF18/TF18.mtx	225191850379782	8.544E+01	536.8015	158218.246856	621.791139	1995751.042894	4	1	1	2	1429	65168
1013690	k40	4	TRUE	WORKER	/home/bramas/heteroprio_project/qr-mumps/test-cases//TF18/TF18.mtx	225191850379782	8.686E+01	461.4272	115857.063888	805.705317	2045375.451319	4	1	1	2	13680	65168
1013701	k40	1	FALSE		/home/bramas/heteroprio_project/qr-mumps/test-cases//TF18/TF18.mtx	225191850379782	1.973E+02	417.0167	29149.82999	240.724699	4136731.6983919996
1013701	k40	1	TRUE	AUTO	/home/bramas/heteroprio_project/qr-mumps/test-cases//TF18/TF18.mtx	225191850379782	1.984E+02	300.0048	32711.91563	247.472388	3951455.9953960003	1	1	2	2	2732	65168
1013701	k40	1	TRUE	Lc0	/home/bramas/heteroprio_project/qr-mumps/test-cases//TF18/TF18.mtx	225191850379782	1.983E+02	297.3109	27019.206547	195.686163	3849841.9901630003	1	1	2	2	3164	65168
1013701	k40	1	TRUE	Lc1	/home/bramas/heteroprio_project/qr-mumps/test-cases//TF18/TF18.mtx	225191850379782	2.006E+02	294.7962	30187.217732	192.151246	3875797.375076	1	1	2	2	2807	65168
1013701	k40	1	TRUE	Lc3	/home/bramas/heteroprio_project/qr-mumps/test-cases//TF18/TF18.mtx	225191850379782	1.959E+02	301.7365	30945.808861	196.222934	3906212.2662950004	1	1	2	2	3050	65168
1013701	k40	1	TRUE	Lc4	/home/bramas/heteroprio_project/qr-mumps/test-cases//TF18/TF18.mtx	225191850379782	1.972E+02	298.5466	29099.578621	215.399437	3938024.677097	1	1	2	2	2908	65168
1013701	k40	1	TRUE	LcS	/home/bramas/heteroprio_project/qr-mumps/test-cases//TF18/TF18.mtx	225191850379782	1.993E+02	312.2070	27664.229498	777.105679	3902637.881818	1	1	2	2	270	65168
1013701	k40	1	TRUE	WORKER	/home/bramas/heteroprio_project/qr-mumps/test-cases//TF18/TF18.mtx	225191850379782	2.071E+02	317.1105	27777.690924	208.929572	3841573.2275079996	1	1	2	2	11445	65168
1013701	k40	2	FALSE		/home/bramas/heteroprio_project/qr-mumps/test-cases//TF18/TF18.mtx	225191850379782	1.355E+02	609.8824	83308.140936	537.74101	2990444.2241700003
1013701	k40	2	TRUE	AUTO	/home/bramas/heteroprio_project/qr-mumps/test-cases//TF18/TF18.mtx	225191850379782	1.314E+02	376.5861	65797.438565	482.530244	2715730.9400409996	2	1	2	2	2716	65168
1013701	k40	2	TRUE	Lc0	/home/bramas/heteroprio_project/qr-mumps/test-cases//TF18/TF18.mtx	225191850379782	1.350E+02	386.3301	78512.70135	432.82073	2753035.6019789996	2	1	2	2	3613	65168
1013701	k40	2	TRUE	Lc1	/home/bramas/heteroprio_project/qr-mumps/test-cases//TF18/TF18.mtx	225191850379782	1.322E+02	379.5334	70130.975559	374.913439	2754763.565889	2	1	2	2	2524	65168
1013701	k40	2	TRUE	Lc3	/home/bramas/heteroprio_project/qr-mumps/test-cases//TF18/TF18.mtx	225191850379782	1.333E+02	382.2469	73113.930345	301.317937	2740300.742811	2	1	2	2	2698	65168
1013701	k40	2	TRUE	Lc4	/home/bramas/heteroprio_project/qr-mumps/test-cases//TF18/TF18.mtx	225191850379782	1.333E+02	370.5815	68486.053211	333.046922	2818469.435154	2	1	2	2	2360	65168
1013701	k40	2	TRUE	LcS	/home/bramas/heteroprio_project/qr-mumps/test-cases//TF18/TF18.mtx	225191850379782	1.375E+02	404.2371	81306.589755	311.66123	2723292.0924949995	2	1	2	2	945	65168
1013701	k40	2	TRUE	WORKER	/home/bramas/heteroprio_project/qr-mumps/test-cases//TF18/TF18.mtx	225191850379782	1.379E+02	397.5107	65928.716277	276.939763	2641191.970863	2	1	2	2	13412	65168
1013701	k40	3	FALSE		/home/bramas/heteroprio_project/qr-mumps/test-cases//TF18/TF18.mtx	225191850379782	1.088E+02	706.2926	129544.617197	561.693338	2365085.011312
1013701	k40	3	TRUE	AUTO	/home/bramas/heteroprio_project/qr-mumps/test-cases//TF18/TF18.mtx	225191850379782	9.955E+01	417.9847	89863.720762	423.88893	2207000.5870459997	3	1	2	2	2757	65168
1013701	k40	3	TRUE	Lc0	/home/bramas/heteroprio_project/qr-mumps/test-cases//TF18/TF18.mtx	225191850379782	1.019E+02	414.8680	104455.810641	625.436137	2246242.521041	3	1	2	2	3856	65168
1013701	k40	3	TRUE	Lc1	/home/bramas/heteroprio_project/qr-mumps/test-cases//TF18/TF18.mtx	225191850379782	9.987E+01	437.5602	98027.790749	740.068116	2252874.4144909997	3	1	2	2	2924	65168
1013701	k40	3	TRUE	Lc3	/home/bramas/heteroprio_project/qr-mumps/test-cases//TF18/TF18.mtx	225191850379782	9.728E+01	408.7084	85072.659145	375.796781	2139556.960256	3	1	2	2	2707	65168
1013701	k40	3	TRUE	Lc4	/home/bramas/heteroprio_project/qr-mumps/test-cases//TF18/TF18.mtx	225191850379782	1.016E+02	451.9979	112968.356013	468.585617	2233681.6447960003	3	1	2	2	3063	65168
1013701	k40	3	TRUE	LcS	/home/bramas/heteroprio_project/qr-mumps/test-cases//TF18/TF18.mtx	225191850379782	9.617E+01	455.1287	79786.778041	448.782671	2163448.502197	3	1	2	2	2142	65168
1013701	k40	3	TRUE	WORKER	/home/bramas/heteroprio_project/qr-mumps/test-cases//TF18/TF18.mtx	225191850379782	1.028E+02	446.5924	89613.991493	449.648934	2280257.100187	3	1	2	2	13343	65168
1013701	k40	4	FALSE		/home/bramas/heteroprio_project/qr-mumps/test-cases//TF18/TF18.mtx	225191850379782	9.190E+01	763.5831	182539.389123	720.608886	1946199.321222
1013701	k40	4	TRUE	AUTO	/home/bramas/heteroprio_project/qr-mumps/test-cases//TF18/TF18.mtx	225191850379782	7.955E+01	478.3600	109305.320215	536.154613	1748276.5117499998	4	1	2	2	4286	65168
1013701	k40	4	TRUE	Lc0	/home/bramas/heteroprio_project/qr-mumps/test-cases//TF18/TF18.mtx	225191850379782	8.296E+01	499.9806	125443.632061	716.101312	2078179.43251	4	1	2	2	4443	65168
1013701	k40	4	TRUE	Lc1	/home/bramas/heteroprio_project/qr-mumps/test-cases//TF18/TF18.mtx	225191850379782	8.500E+01	484.9360	147995.626094	636.083515	1948852.812824	4	1	2	2	3683	65168
1013701	k40	4	TRUE	Lc3	/home/bramas/heteroprio_project/qr-mumps/test-cases//TF18/TF18.mtx	225191850379782	8.043E+01	460.2752	130226.137481	649.073336	1845429.3553260001	4	1	2	2	3633	65168
1013701	k40	4	TRUE	Lc4	/home/bramas/heteroprio_project/qr-mumps/test-cases//TF18/TF18.mtx	225191850379782	8.505E+01	471.3269	134910.276935	885.764885	1987304.4021400001	4	1	2	2	3416	65168
1013701	k40	4	TRUE	LcS	/home/bramas/heteroprio_project/qr-mumps/test-cases//TF18/TF18.mtx	225191850379782	8.784E+01	510.5320	164910.081553	723.603851	2062469.888624	4	1	2	2	1076	65168
1013701	k40	4	TRUE	WORKER	/home/bramas/heteroprio_project/qr-mumps/test-cases//TF18/TF18.mtx	225191850379782	8.857E+01	502.7464	145697.995131	740.65593	2029336.8414440001	4	1	2	2	15905	65168
1013710	k40	1	FALSE		/home/bramas/heteroprio_project/qr-mumps/test-cases//TF18/TF18.mtx	225191850379782	1.995E+02	419.6498	27900.622713	222.640843	4146206.004115
1013710	k40	1	TRUE	AUTO	/home/bramas/heteroprio_project/qr-mumps/test-cases//TF18/TF18.mtx	225191850379782	1.877E+02	220.8295	24113.496359	243.964689	4094410.555304	1	1	1	3	1411	65168
1013710	k40	1	TRUE	Lc0	/home/bramas/heteroprio_project/qr-mumps/test-cases//TF18/TF18.mtx	225191850379782	1.968E+02	278.1226	26859.714228	213.307222	3853916.794326	1	1	1	3	2805	65168
1013710	k40	1	TRUE	Lc1	/home/bramas/heteroprio_project/qr-mumps/test-cases//TF18/TF18.mtx	225191850379782	1.891E+02	221.9458	22651.372969	239.341007	4132145.782602	1	1	1	3	1531	65168
1013710	k40	1	TRUE	Lc3	/home/bramas/heteroprio_project/qr-mumps/test-cases//TF18/TF18.mtx	225191850379782	1.886E+02	223.0590	23697.246117	224.678771	4083240.251969	1	1	1	3	1521	65168
1013710	k40	1	TRUE	Lc4	/home/bramas/heteroprio_project/qr-mumps/test-cases//TF18/TF18.mtx	225191850379782	1.871E+02	218.1755	22220.906021	216.302466	4071702.802681	1	1	1	3	1301	65168
1013710	k40	1	TRUE	LcS	/home/bramas/heteroprio_project/qr-mumps/test-cases//TF18/TF18.mtx	225191850379782	1.987E+02	291.5843	29559.546209	210.59136	3781624.368962	1	1	1	3	400	65168
1013710	k40	1	TRUE	WORKER	/home/bramas/heteroprio_project/qr-mumps/test-cases//TF18/TF18.mtx	225191850379782	1.963E+02	261.5377	28550.779538	219.259608	3964155.808588	1	1	1	3	8163	65168
1013710	k40	2	FALSE		/home/bramas/heteroprio_project/qr-mumps/test-cases//TF18/TF18.mtx	225191850379782	1.354E+02	607.6237	80914.878449	543.512158	2927358.10664
1013710	k40	2	TRUE	AUTO	/home/bramas/heteroprio_project/qr-mumps/test-cases//TF18/TF18.mtx	225191850379782	1.233E+02	293.4342	44781.391506	291.188523	2704191.1339299995	2	1	1	3	1997	65168
1013710	k40	2	TRUE	Lc0	/home/bramas/heteroprio_project/qr-mumps/test-cases//TF18/TF18.mtx	225191850379782	1.318E+02	360.0801	78729.271298	486.232453	2701169.3924550004	2	1	1	3	3585	65168
1013710	k40	2	TRUE	Lc1	/home/bramas/heteroprio_project/qr-mumps/test-cases//TF18/TF18.mtx	225191850379782	1.264E+02	299.5441	60999.006343	342.56205	2776793.724429	2	1	1	3	1965	65168
1013710	k40	2	TRUE	Lc3	/home/bramas/heteroprio_project/qr-mumps/test-cases//TF18/TF18.mtx	225191850379782	1.244E+02	301.2978	52330.651099	335.247045	2886267.554708	2	1	1	3	2024	65168
1013710	k40	2	TRUE	Lc4	/home/bramas/heteroprio_project/qr-mumps/test-cases//TF18/TF18.mtx	225191850379782	1.261E+02	297.8596	48656.370466	383.673855	2651928.414222	2	1	1	3	1953	65168
1013710	k40	2	TRUE	LcS	/home/bramas/heteroprio_project/qr-mumps/test-cases//TF18/TF18.mtx	225191850379782	1.361E+02	395.0684	94482.370241	287.244205	2663658.1831340003	2	1	1	3	1034	65168
1013710	k40	2	TRUE	WORKER	/home/bramas/heteroprio_project/qr-mumps/test-cases//TF18/TF18.mtx	225191850379782	1.330E+02	339.8747	62088.918398	455.511813	2771394.968487	2	1	1	3	9801	65168
1013710	k40	3	TRUE	AUTO	/home/bramas/heteroprio_project/qr-mumps/test-cases//TF18/TF18.mtx	225191850379782	9.799E+01	340.9709	85838.200638	467.513663	2102185.12713	3	1	1	3	2225	65168
1013710	k40	3	TRUE	Lc0	/home/bramas/heteroprio_project/qr-mumps/test-cases//TF18/TF18.mtx	225191850379782	1.002E+02	438.9446	104354.949523	436.842092	2109967.374397	3	1	1	3	4652	65168
1013710	k40	3	TRUE	Lc1	/home/bramas/heteroprio_project/qr-mumps/test-cases//TF18/TF18.mtx	225191850379782	9.817E+01	382.9261	90547.947401	610.315621	2218014.449631	3	1	1	3	2637	65168
1013710	k40	3	TRUE	Lc3	/home/bramas/heteroprio_project/qr-mumps/test-cases//TF18/TF18.mtx	225191850379782	9.356E+01	375.6822	73406.730607	366.327176	1974790.766617	3	1	1	3	2778	65168
1013710	k40	3	TRUE	Lc4	/home/bramas/heteroprio_project/qr-mumps/test-cases//TF18/TF18.mtx	225191850379782	9.508E+01	397.6320	78278.086127	636.291922	2149526.5453689997	3	1	1	3	3019	65168
1013710	k40	3	TRUE	LcS	/home/bramas/heteroprio_project/qr-mumps/test-cases//TF18/TF18.mtx	225191850379782	1.013E+02	474.8442	108411.533342	556.597709	2191371.231587	3	1	1	3	2131	65168
1013710	k40	3	TRUE	WORKER	/home/bramas/heteroprio_project/qr-mumps/test-cases//TF18/TF18.mtx	225191850379782	1.014E+02	396.6270	72304.83792	421.704444	2209267.90876	3	1	1	3	12543	65168
1013710	k40	4	FALSE		/home/bramas/heteroprio_project/qr-mumps/test-cases//TF18/TF18.mtx	225191850379782	9.374E+01	761.2556	213461.094562	577.274074	1915072.286256
1013710	k40	4	TRUE	AUTO	/home/bramas/heteroprio_project/qr-mumps/test-cases//TF18/TF18.mtx	225191850379782	8.129E+01	439.9383	123917.601881	636.686607	1896992.6012960002	4	1	1	3	2858	65168
1013710	k40	4	TRUE	Lc0	/home/bramas/heteroprio_project/qr-mumps/test-cases//TF18/TF18.mtx	225191850379782	8.278E+01	469.6315	134871.601783	677.510195	1949519.189951	4	1	1	3	4526	65168
1013710	k40	4	TRUE	Lc1	/home/bramas/heteroprio_project/qr-mumps/test-cases//TF18/TF18.mtx	225191850379782	8.189E+01	464.7354	114481.200579	685.33492	1786913.25378	4	1	1	3	3647	65168
1013710	k40	4	TRUE	Lc3	/home/bramas/heteroprio_project/qr-mumps/test-cases//TF18/TF18.mtx	225191850379782	8.168E+01	457.5749	124103.202303	552.141938	1780469.15454	4	1	1	3	3800	65168
1013710	k40	4	TRUE	Lc4	/home/bramas/heteroprio_project/qr-mumps/test-cases//TF18/TF18.mtx	225191850379782	8.028E+01	414.5089	122144.070968	636.793919	1722613.373623	4	1	1	3	3001	65168
1013710	k40	4	TRUE	LcS	/home/bramas/heteroprio_project/qr-mumps/test-cases//TF18/TF18.mtx	225191850379782	8.678E+01	529.3896	165393.487952	1117.328879	2112070.795768	4	1	1	3	2362	65168
1013710	k40	4	TRUE	WORKER	/home/bramas/heteroprio_project/qr-mumps/test-cases//TF18/TF18.mtx	225191850379782	8.156E+01	473.5873	105847.29652	577.942063	1778480.608817	4	1	1	3	15622	65168
1013723	k40	1	FALSE		/home/bramas/heteroprio_project/qr-mumps/test-cases//TF18/TF18.mtx	225191850379782	1.970E+02	417.1162	26581.897858	227.398123	4152774.1903729998
1013723	k40	1	TRUE	AUTO	/home/bramas/heteroprio_project/qr-mumps/test-cases//TF18/TF18.mtx	225191850379782	1.893E+02	215.7636	19939.949093	203.621941	3946515.7641689996	1	1	2	3	1375	65168
1013723	k40	1	TRUE	Lc0	/home/bramas/heteroprio_project/qr-mumps/test-cases//TF18/TF18.mtx	225191850379782	1.959E+02	275.8609	24495.26691	206.05398	3820807.010318	1	1	2	3	2814	65168
1013723	k40	1	TRUE	Lc1	/home/bramas/heteroprio_project/qr-mumps/test-cases//TF18/TF18.mtx	225191850379782	1.907E+02	218.0578	19587.241153	205.882636	4073285.8662309996	1	1	2	3	1422	65168
1013723	k40	1	TRUE	Lc3	/home/bramas/heteroprio_project/qr-mumps/test-cases//TF18/TF18.mtx	225191850379782	1.861E+02	218.0730	18203.266179	201.143161	4087596.329044	1	1	2	3	1391	65168
1013723	k40	1	TRUE	Lc4	/home/bramas/heteroprio_project/qr-mumps/test-cases//TF18/TF18.mtx	225191850379782	1.875E+02	222.1230	22747.435788	211.135561	4059468.9609710006	1	1	2	3	1499	65168
1013723	k40	1	TRUE	LcS	/home/bramas/heteroprio_project/qr-mumps/test-cases//TF18/TF18.mtx	225191850379782	1.994E+02	306.1669	31128.536802	200.338237	3804408.2823	1	1	2	3	392	65168
1013723	k40	1	TRUE	WORKER	/home/bramas/heteroprio_project/qr-mumps/test-cases//TF18/TF18.mtx	225191850379782	1.933E+02	254.6118	24690.517183	205.183092	4040508.991814	1	1	2	3	7049	65168
1013723	k40	2	FALSE		/home/bramas/heteroprio_project/qr-mumps/test-cases//TF18/TF18.mtx	225191850379782	1.352E+02	606.9695	81996.56934	415.164264	2997985.912269
1013723	k40	2	TRUE	AUTO	/home/bramas/heteroprio_project/qr-mumps/test-cases//TF18/TF18.mtx	225191850379782	1.235E+02	303.3112	43517.762278	274.398187	2560777.4116040003	2	1	2	3	1930	65168
1013723	k40	2	TRUE	Lc0	/home/bramas/heteroprio_project/qr-mumps/test-cases//TF18/TF18.mtx	225191850379782	1.340E+02	351.7400	72647.315438	350.143077	2689515.8468759996	2	1	2	3	3197	65168
1013723	k40	2	TRUE	Lc1	/home/bramas/heteroprio_project/qr-mumps/test-cases//TF18/TF18.mtx	225191850379782	1.269E+02	301.9738	52707.047453	359.782988	2781598.3459040006	2	1	2	3	2003	65168
1013723	k40	2	TRUE	Lc3	/home/bramas/heteroprio_project/qr-mumps/test-cases//TF18/TF18.mtx	225191850379782	1.259E+02	293.3323	47502.035066	927.380462	2785792.818364	2	1	2	3	1958	65168
1013723	k40	2	TRUE	Lc4	/home/bramas/heteroprio_project/qr-mumps/test-cases//TF18/TF18.mtx	225191850379782	1.249E+02	285.0586	47386.027659	356.291614	2744357.204304	2	1	2	3	1702	65168
1013723	k40	2	TRUE	LcS	/home/bramas/heteroprio_project/qr-mumps/test-cases//TF18/TF18.mtx	225191850379782	1.341E+02	388.9945	76439.662502	441.112243	2728356.6797149996	2	1	2	3	922	65168
1013723	k40	2	TRUE	WORKER	/home/bramas/heteroprio_project/qr-mumps/test-cases//TF18/TF18.mtx	225191850379782	1.330E+02	353.1360	66354.413008	729.450419	2937740.092651	2	1	2	3	11032	65168
1013723	k40	3	FALSE		/home/bramas/heteroprio_project/qr-mumps/test-cases//TF18/TF18.mtx	225191850379782	1.075E+02	704.7283	126160.926586	498.893158	2336152.06705
1013723	k40	3	TRUE	AUTO	/home/bramas/heteroprio_project/qr-mumps/test-cases//TF18/TF18.mtx	225191850379782	9.559E+01	398.5109	77993.968417	466.633532	2135954.284148	3	1	2	3	3110	65168
1013723	k40	3	TRUE	Lc0	/home/bramas/heteroprio_project/qr-mumps/test-cases//TF18/TF18.mtx	225191850379782	9.945E+01	442.9891	93385.381651	516.472432	2214616.988618	3	1	2	3	4701	65168
1013723	k40	3	TRUE	Lc1	/home/bramas/heteroprio_project/qr-mumps/test-cases//TF18/TF18.mtx	225191850379782	9.350E+01	381.4795	61412.682154	365.964983	1992354.925841	3	1	2	3	2823	65168
1013723	k40	3	TRUE	Lc3	/home/bramas/heteroprio_project/qr-mumps/test-cases//TF18/TF18.mtx	225191850379782	9.423E+01	387.6648	75359.355712	428.70132	2083608.1215760002	3	1	2	3	3067	65168
1013723	k40	3	TRUE	Lc4	/home/bramas/heteroprio_project/qr-mumps/test-cases//TF18/TF18.mtx	225191850379782	9.490E+01	369.0966	72017.631219	392.027672	1973088.6763069998	3	1	2	3	2532	65168
1013723	k40	3	TRUE	LcS	/home/bramas/heteroprio_project/qr-mumps/test-cases//TF18/TF18.mtx	225191850379782	9.910E+01	441.0214	92221.181843	442.81181	2176631.255002	3	1	2	3	1950	65168
1013723	k40	3	TRUE	WORKER	/home/bramas/heteroprio_project/qr-mumps/test-cases//TF18/TF18.mtx	225191850379782	1.045E+02	397.2140	78158.332847	657.163162	2165528.46319	3	1	2	3	11301	65168
1013723	k40	4	FALSE		/home/bramas/heteroprio_project/qr-mumps/test-cases//TF18/TF18.mtx	225191850379782	9.093E+01	759.3229	184617.306004	778.847177	1903440.967742
1013723	k40	4	TRUE	AUTO	/home/bramas/heteroprio_project/qr-mumps/test-cases//TF18/TF18.mtx	225191850379782	7.940E+01	442.5667	111481.780578	547.86996	1755868.3092309998	4	1	2	3	3496	65168
1013723	k40	4	TRUE	Lc0	/home/bramas/heteroprio_project/qr-mumps/test-cases//TF18/TF18.mtx	225191850379782	8.253E+01	490.5786	115995.629131	894.420365	2045856.2551139998	4	1	2	3	5131	65168
1013723	k40	4	TRUE	Lc1	/home/bramas/heteroprio_project/qr-mumps/test-cases//TF18/TF18.mtx	225191850379782	8.132E+01	473.5587	126245.707684	523.166951	1841782.524392	4	1	2	3	4006	65168
1013723	k40	4	TRUE	Lc3	/home/bramas/heteroprio_project/qr-mumps/test-cases//TF18/TF18.mtx	225191850379782	8.111E+01	449.8730	121975.2237	1079.735712	1735774.940284	4	1	2	3	3503	65168
1013723	k40	4	TRUE	Lc4	/home/bramas/heteroprio_project/qr-mumps/test-cases//TF18/TF18.mtx	225191850379782	8.122E+01	452.8242	114879.183969	479.943989	1802997.391127	4	1	2	3	3414	65168
1013723	k40	4	TRUE	LcS	/home/bramas/heteroprio_project/qr-mumps/test-cases//TF18/TF18.mtx	225191850379782	8.526E+01	506.6531	138073.198661	523.641226	2000971.594391	4	1	2	3	1621	65168
1013723	k40	4	TRUE	WORKER	/home/bramas/heteroprio_project/qr-mumps/test-cases//TF18/TF18.mtx	225191850379782	8.230E+01	444.6818	89896.974096	441.717076	1789469.555974	4	1	2	3	14598	65168
1013730	k40	1	FALSE		/home/bramas/heteroprio_project/qr-mumps/test-cases//TF18/TF18.mtx	225191850379782	1.974E+02	417.2669	29221.155532	240.408291	4105752.8990559997
1013730	k40	1	TRUE	AUTO	/home/bramas/heteroprio_project/qr-mumps/test-cases//TF18/TF18.mtx	225191850379782	1.977E+02	294.1083	32129.014738	210.445149	3811932.2568220003	1	1	1	1	2811	65168
1013730	k40	1	TRUE	Lc0	/home/bramas/heteroprio_project/qr-mumps/test-cases//TF18/TF18.mtx	225191850379782	1.963E+02	298.8069	36700.029515	191.965834	3895793.6019950006	1	1	1	1	3382	65168
1013730	k40	1	TRUE	Lc1	/home/bramas/heteroprio_project/qr-mumps/test-cases//TF18/TF18.mtx	225191850379782	1.957E+02	296.3284	33983.709284	212.825932	3946031.326491	1	1	1	1	2747	65168
1013730	k40	1	TRUE	Lc3	/home/bramas/heteroprio_project/qr-mumps/test-cases//TF18/TF18.mtx	225191850379782	1.961E+02	299.6282	29467.016106	199.915704	3906354.812708	1	1	1	1	3091	65168
1013730	k40	1	TRUE	Lc4	/home/bramas/heteroprio_project/qr-mumps/test-cases//TF18/TF18.mtx	225191850379782	1.965E+02	304.4068	30832.902375	203.671561	3878403.110983	1	1	1	1	2873	65168
1013730	k40	1	TRUE	LcS	/home/bramas/heteroprio_project/qr-mumps/test-cases//TF18/TF18.mtx	225191850379782	1.992E+02	311.9278	31942.57199	224.16664	3795042.704159	1	1	1	1	257	65168
1013730	k40	1	TRUE	WORKER	/home/bramas/heteroprio_project/qr-mumps/test-cases//TF18/TF18.mtx	225191850379782	2.026E+02	302.2755	32925.302142	232.836889	3959759.66037	1	1	1	1	10550	65168
1013730	k40	2	FALSE		/home/bramas/heteroprio_project/qr-mumps/test-cases//TF18/TF18.mtx	225191850379782	1.370E+02	606.5402	84282.779164	707.011455	2938884.0631659995
1013730	k40	2	TRUE	AUTO	/home/bramas/heteroprio_project/qr-mumps/test-cases//TF18/TF18.mtx	225191850379782	1.326E+02	375.5282	73139.02566	509.101294	2625027.213234	2	1	1	1	2747	65168
1013730	k40	2	TRUE	Lc0	/home/bramas/heteroprio_project/qr-mumps/test-cases//TF18/TF18.mtx	225191850379782	1.338E+02	378.9259	84322.296599	429.355659	2778016.87503	2	1	1	1	3465	65168
1013730	k40	2	TRUE	Lc1	/home/bramas/heteroprio_project/qr-mumps/test-cases//TF18/TF18.mtx	225191850379782	1.332E+02	386.5929	78406.405132	372.813429	2782862.663336	2	1	1	1	2786	65168
1013730	k40	2	TRUE	Lc3	/home/bramas/heteroprio_project/qr-mumps/test-cases//TF18/TF18.mtx	225191850379782	1.320E+02	382.4860	81132.981209	357.065877	2719692.857996	2	1	1	1	2880	65168
1013730	k40	2	TRUE	Lc4	/home/bramas/heteroprio_project/qr-mumps/test-cases//TF18/TF18.mtx	225191850379782	1.343E+02	380.2224	84221.177657	525.201379	2758171.623512	2	1	1	1	2745	65168
1013730	k40	2	TRUE	LcS	/home/bramas/heteroprio_project/qr-mumps/test-cases//TF18/TF18.mtx	225191850379782	1.369E+02	426.0579	89994.135792	307.669922	2641201.2138000005	2	1	1	1	935	65168
1013730	k40	2	TRUE	WORKER	/home/bramas/heteroprio_project/qr-mumps/test-cases//TF18/TF18.mtx	225191850379782	1.379E+02	395.7056	75382.135298	451.06199	2764285.582606	2	1	1	1	12083	65168
1013730	k40	3	FALSE		/home/bramas/heteroprio_project/qr-mumps/test-cases//TF18/TF18.mtx	225191850379782	1.074E+02	702.1666	139968.235543	595.227076	2294419.8074700003
1013730	k40	3	TRUE	AUTO	/home/bramas/heteroprio_project/qr-mumps/test-cases//TF18/TF18.mtx	225191850379782	1.036E+02	438.5802	108084.805165	543.700873	2235031.799114	3	1	1	1	3024	65168
1013730	k40	3	TRUE	Lc0	/home/bramas/heteroprio_project/qr-mumps/test-cases//TF18/TF18.mtx	225191850379782	9.591E+01	430.2715	86854.306104	432.278863	2054318.7796760001	3	1	1	1	4309	65168
1013730	k40	3	TRUE	Lc1	/home/bramas/heteroprio_project/qr-mumps/test-cases//TF18/TF18.mtx	225191850379782	1.017E+02	450.5587	117343.116118	562.640564	2207218.562898	3	1	1	1	3299	65168
1013730	k40	3	TRUE	Lc3	/home/bramas/heteroprio_project/qr-mumps/test-cases//TF18/TF18.mtx	225191850379782	9.940E+01	428.1423	107277.268768	572.958983	2139814.607419	3	1	1	1	2913	65168
1013730	k40	3	TRUE	Lc4	/home/bramas/heteroprio_project/qr-mumps/test-cases//TF18/TF18.mtx	225191850379782	9.859E+01	420.2719	104092.127	676.372724	2073603.228957	3	1	1	1	3099	65168
1013730	k40	3	TRUE	LcS	/home/bramas/heteroprio_project/qr-mumps/test-cases//TF18/TF18.mtx	225191850379782	1.018E+02	487.1196	119624.287737	668.760619	2236182.535289	3	1	1	1	946	65168
1013730	k40	3	TRUE	WORKER	/home/bramas/heteroprio_project/qr-mumps/test-cases//TF18/TF18.mtx	225191850379782	1.046E+02	459.6687	103798.886547	604.372066	2133698.445118	3	1	1	1	15357	65168
1013730	k40	4	FALSE		/home/bramas/heteroprio_project/qr-mumps/test-cases//TF18/TF18.mtx	225191850379782	9.295E+01	759.3178	200503.267028	671.610335	1893300.54867
1013730	k40	4	TRUE	AUTO	/home/bramas/heteroprio_project/qr-mumps/test-cases//TF18/TF18.mtx	225191850379782	8.064E+01	446.4328	115052.257494	620.810243	1784847.33742	4	1	1	1	3080	65168
1013730	k40	4	TRUE	Lc0	/home/bramas/heteroprio_project/qr-mumps/test-cases//TF18/TF18.mtx	225191850379782	7.976E+01	455.8432	122314.13871	696.439693	1737595.478217	4	1	1	1	4590	65168
1013730	k40	4	TRUE	Lc1	/home/bramas/heteroprio_project/qr-mumps/test-cases//TF18/TF18.mtx	225191850379782	8.044E+01	427.0818	111860.337477	521.642037	1749670.945513	4	1	1	1	3081	65168
1013730	k40	4	TRUE	Lc3	/home/bramas/heteroprio_project/qr-mumps/test-cases//TF18/TF18.mtx	225191850379782	8.106E+01	463.8477	141758.29892	592.205905	1792389.504264	4	1	1	1	3536	65168
1013730	k40	4	TRUE	Lc4	/home/bramas/heteroprio_project/qr-mumps/test-cases//TF18/TF18.mtx	225191850379782	8.076E+01	422.5496	126552.895354	458.98642	1722033.3259539998	4	1	1	1	2973	65168
1013730	k40	4	TRUE	LcS	/home/bramas/heteroprio_project/qr-mumps/test-cases//TF18/TF18.mtx	225191850379782	8.584E+01	543.2289	155950.668047	711.652209	2003489.4335	4	1	1	1	1526	65168
1013730	k40	4	TRUE	WORKER	/home/bramas/heteroprio_project/qr-mumps/test-cases//TF18/TF18.mtx	225191850379782	8.134E+01	481.3036	107312.825515	600.97001	1781655.0204349998	4	1	1	1	15952	65168
1013745	p100	1	FALSE		/home/bramas/heteroprio_project/qr-mumps/test-cases//TF18/TF18.mtx	225191850379782	9.635E+01	252.0940	293283.618869	132.011086	1366673.5935289997
1013745	p100	1	TRUE	AUTO	/home/bramas/heteroprio_project/qr-mumps/test-cases//TF18/TF18.mtx	225191850379782	9.498E+01	230.6678	310490.689805	125.860322	1412466.552359	1	1	1	2	3571	65168
1013745	p100	1	TRUE	Lc0	/home/bramas/heteroprio_project/qr-mumps/test-cases//TF18/TF18.mtx	225191850379782	9.321E+01	226.1730	308727.951322	163.969195	1341728.868794	1	1	1	2	3972	65168
1013745	p100	1	TRUE	Lc1	/home/bramas/heteroprio_project/qr-mumps/test-cases//TF18/TF18.mtx	225191850379782	9.505E+01	230.0411	315064.752879	140.528392	1395395.7569570001	1	1	1	2	3450	65168
1013745	p100	1	TRUE	Lc3	/home/bramas/heteroprio_project/qr-mumps/test-cases//TF18/TF18.mtx	225191850379782	9.258E+01	225.8307	296710.706994	173.756149	1363463.454007	1	1	1	2	3531	65168
1013745	p100	1	TRUE	Lc4	/home/bramas/heteroprio_project/qr-mumps/test-cases//TF18/TF18.mtx	225191850379782	9.317E+01	230.7566	288805.653812	221.597244	1384594.571739	1	1	1	2	3667	65168
1013745	p100	1	TRUE	LcS	/home/bramas/heteroprio_project/qr-mumps/test-cases//TF18/TF18.mtx	225191850379782	9.524E+01	228.2884	306863.490805	348.758833	1414992.708556	1	1	1	2	692	65168
1013745	p100	1	TRUE	WORKER	/home/bramas/heteroprio_project/qr-mumps/test-cases//TF18/TF18.mtx	225191850379782	9.697E+01	228.1140	288978.314073	125.958189	1334507.3780470002	1	1	1	2	13090	65168
1013745	p100	2	FALSE		/home/bramas/heteroprio_project/qr-mumps/test-cases//TF18/TF18.mtx	225191850379782	7.865E+01	560.5632	648777.765988	464.237657	808094.054014
1013745	p100	2	TRUE	AUTO	/home/bramas/heteroprio_project/qr-mumps/test-cases//TF18/TF18.mtx	225191850379782	6.679E+01	356.3524	533951.578261	547.591315	871043.680688	2	1	1	2	3700	65168
1013745	p100	2	TRUE	Lc0	/home/bramas/heteroprio_project/qr-mumps/test-cases//TF18/TF18.mtx	225191850379782	6.931E+01	381.7560	561730.002573	421.622088	904149.1609410001	2	1	1	2	7549	65168
1013745	p100	2	TRUE	Lc1	/home/bramas/heteroprio_project/qr-mumps/test-cases//TF18/TF18.mtx	225191850379782	6.542E+01	336.8677	490433.3665	572.865883	894593.7904950001	2	1	1	2	3342	65168
1013745	p100	2	TRUE	Lc3	/home/bramas/heteroprio_project/qr-mumps/test-cases//TF18/TF18.mtx	225191850379782	6.615E+01	346.4314	516301.326445	479.788286	877634.174636	2	1	1	2	3612	65168
1013745	p100	2	TRUE	Lc4	/home/bramas/heteroprio_project/qr-mumps/test-cases//TF18/TF18.mtx	225191850379782	6.824E+01	372.2479	557078.532243	710.741517	953359.5187009999	2	1	1	2	4245	65168
1013745	p100	2	TRUE	LcS	/home/bramas/heteroprio_project/qr-mumps/test-cases//TF18/TF18.mtx	225191850379782	7.132E+01	370.9277	569456.156653	491.489008	964180.0459499999	2	1	1	2	2949	65168
1013745	p100	2	TRUE	WORKER	/home/bramas/heteroprio_project/qr-mumps/test-cases//TF18/TF18.mtx	225191850379782	7.241E+01	388.7586	475394.8467	415.942765	896154.866687	2	1	1	2	18307	65168
1013752	p100	1	FALSE		/home/bramas/heteroprio_project/qr-mumps/test-cases//TF18/TF18.mtx	225191850379782	9.599E+01	255.0543	286203.130067	129.461264	1341786.780914
1013752	p100	1	TRUE	Lc0	/home/bramas/heteroprio_project/qr-mumps/test-cases//TF18/TF18.mtx	225191850379782	9.269E+01	217.2239	264155.533315	142.495353	1377470.770274	1	1	3	3	3632	65168
1013752	p100	2	FALSE		/home/bramas/heteroprio_project/qr-mumps/test-cases//TF18/TF18.mtx	225191850379782	7.787E+01	561.9540	687290.214857	386.208246	817714.2780510001
1013752	p100	2	TRUE	AUTO	/home/bramas/heteroprio_project/qr-mumps/test-cases//TF18/TF18.mtx	225191850379782	6.395E+01	307.8816	429073.509757	569.306563	959995.396274	2	1	3	3	3006	65168
1013752	p100	2	TRUE	Lc0	/home/bramas/heteroprio_project/qr-mumps/test-cases//TF18/TF18.mtx	225191850379782	6.697E+01	354.8253	494483.897663	494.865976	885018.7118830001	2	1	3	3	5388	65168
1013752	p100	2	TRUE	Lc1	/home/bramas/heteroprio_project/qr-mumps/test-cases//TF18/TF18.mtx	225191850379782	6.421E+01	325.4179	489433.836207	677.95883	936384.962699	2	1	3	3	3163	65168
1013752	p100	2	TRUE	Lc3	/home/bramas/heteroprio_project/qr-mumps/test-cases//TF18/TF18.mtx	225191850379782	6.413E+01	319.8293	434685.743596	593.548921	954214.855707	2	1	3	3	3226	65168
1013752	p100	2	TRUE	Lc4	/home/bramas/heteroprio_project/qr-mumps/test-cases//TF18/TF18.mtx	225191850379782	6.513E+01	346.4413	464948.445357	655.628139	978307.164614	2	1	3	3	3836	65168
1013752	p100	2	TRUE	WORKER	/home/bramas/heteroprio_project/qr-mumps/test-cases//TF18/TF18.mtx	225191850379782	7.331E+01	440.2758	575438.44483	560.140145	888681.352407	2	1	3	3	21965	65168
1013767	p100	1	FALSE		/home/bramas/heteroprio_project/qr-mumps/test-cases//TF18/TF18.mtx	225191850379782	9.748E+01	250.2831	282452.814532	131.954062	1358647.0248160001
1013767	p100	1	TRUE	AUTO	/home/bramas/heteroprio_project/qr-mumps/test-cases//TF18/TF18.mtx	225191850379782	9.379E+01	226.5704	313179.445091	166.010602	1358122.6433529998	1	1	1	1	3493	65168
1013767	p100	1	TRUE	Lc0	/home/bramas/heteroprio_project/qr-mumps/test-cases//TF18/TF18.mtx	225191850379782	9.348E+01	227.0117	313010.536469	159.896213	1359738.943802	1	1	1	1	3929	65168
1013767	p100	1	TRUE	Lc1	/home/bramas/heteroprio_project/qr-mumps/test-cases//TF18/TF18.mtx	225191850379782	9.436E+01	231.4311	296252.870112	124.893135	1354971.242589	1	1	1	1	3630	65168
1013767	p100	1	TRUE	Lc3	/home/bramas/heteroprio_project/qr-mumps/test-cases//TF18/TF18.mtx	225191850379782	9.404E+01	222.4180	297461.679267	130.023726	1329016.370505	1	1	1	1	3273	65168
1013767	p100	1	TRUE	Lc4	/home/bramas/heteroprio_project/qr-mumps/test-cases//TF18/TF18.mtx	225191850379782	9.504E+01	231.5280	301607.554743	307.413918	1416752.185141	1	1	1	1	3616	65168
1013767	p100	1	TRUE	LcS	/home/bramas/heteroprio_project/qr-mumps/test-cases//TF18/TF18.mtx	225191850379782	9.450E+01	226.8722	307027.92233	161.480297	1388316.0682340001	1	1	1	1	734	65168
1013767	p100	1	TRUE	WORKER	/home/bramas/heteroprio_project/qr-mumps/test-cases//TF18/TF18.mtx	225191850379782	9.692E+01	233.8624	272629.657658	132.204416	1367762.545644	1	1	1	1	13933	65168
1013767	p100	2	FALSE		/home/bramas/heteroprio_project/qr-mumps/test-cases//TF18/TF18.mtx	225191850379782	7.876E+01	562.4791	687365.505754	374.735593	824022.688485
1013767	p100	2	TRUE	AUTO	/home/bramas/heteroprio_project/qr-mumps/test-cases//TF18/TF18.mtx	225191850379782	6.600E+01	349.9349	520023.396381	735.435337	920400.165705	2	1	1	1	3638	65168
1013767	p100	2	TRUE	Lc0	/home/bramas/heteroprio_project/qr-mumps/test-cases//TF18/TF18.mtx	225191850379782	6.705E+01	344.7433	505858.561929	614.377542	909094.278505	2	1	1	1	5723	65168
1013767	p100	2	TRUE	Lc1	/home/bramas/heteroprio_project/qr-mumps/test-cases//TF18/TF18.mtx	225191850379782	6.899E+01	359.8608	548955.593064	569.34848	948485.075741	2	1	1	1	3856	65168
1013767	p100	2	TRUE	Lc3	/home/bramas/heteroprio_project/qr-mumps/test-cases//TF18/TF18.mtx	225191850379782	6.710E+01	342.4892	489611.191384	601.046162	891656.06585	2	1	1	1	3563	65168
1013767	p100	2	TRUE	Lc4	/home/bramas/heteroprio_project/qr-mumps/test-cases//TF18/TF18.mtx	225191850379782	6.691E+01	351.9320	549926.755781	502.648548	894423.685772	2	1	1	1	3702	65168
1013767	p100	2	TRUE	LcS	/home/bramas/heteroprio_project/qr-mumps/test-cases//TF18/TF18.mtx	225191850379782	7.060E+01	378.9763	539919.095704	416.562677	923412.537124	2	1	1	1	2753	65168
1013767	p100	2	TRUE	WORKER	/home/bramas/heteroprio_project/qr-mumps/test-cases//TF18/TF18.mtx	225191850379782	7.073E+01	386.5516	529630.37223	425.800439	859115.2285789999	2	1	1	1	17810	65168
1013775	p100	1	FALSE		/home/bramas/heteroprio_project/qr-mumps/test-cases//TF18/TF18.mtx	225191850379782	9.905E+01	250.2778	281967.125705	157.299823	1371830.5672499998
1013775	p100	1	TRUE	AUTO	/home/bramas/heteroprio_project/qr-mumps/test-cases//TF18/TF18.mtx	225191850379782	9.504E+01	228.6473	312149.144279	260.991116	1423327.391719	1	1	1	2	3728	65168
1013775	p100	1	TRUE	Lc0	/home/bramas/heteroprio_project/qr-mumps/test-cases//TF18/TF18.mtx	225191850379782	9.368E+01	228.9014	308379.935218	277.906219	1375963.372967	1	1	1	2	4256	65168
1013775	p100	1	TRUE	Lc1	/home/bramas/heteroprio_project/qr-mumps/test-cases//TF18/TF18.mtx	225191850379782	9.369E+01	223.7906	287883.862898	123.145646	1348411.656828	1	1	1	2	3318	65168
1013775	p100	1	TRUE	Lc3	/home/bramas/heteroprio_project/qr-mumps/test-cases//TF18/TF18.mtx	225191850379782	9.442E+01	237.5197	305592.944605	128.221192	1349362.81624	1	1	1	2	3735	65168
1013775	p100	1	TRUE	Lc4	/home/bramas/heteroprio_project/qr-mumps/test-cases//TF18/TF18.mtx	225191850379782	9.451E+01	228.7304	305161.492916	130.86131	1360727.027416	1	1	1	2	3575	65168
1013775	p100	1	TRUE	LcS	/home/bramas/heteroprio_project/qr-mumps/test-cases//TF18/TF18.mtx	225191850379782	9.452E+01	227.5634	299694.711406	124.442719	1401811.043975	1	1	1	2	532	65168
1013775	p100	1	TRUE	WORKER	/home/bramas/heteroprio_project/qr-mumps/test-cases//TF18/TF18.mtx	225191850379782	9.622E+01	226.7518	269555.865373	131.167981	1351320.098818	1	1	1	2	11391	65168
1013775	p100	2	FALSE		/home/bramas/heteroprio_project/qr-mumps/test-cases//TF18/TF18.mtx	225191850379782	7.862E+01	562.3676	640343.974564	341.380979	834633.7861279999
1013775	p100	2	TRUE	AUTO	/home/bramas/heteroprio_project/qr-mumps/test-cases//TF18/TF18.mtx	225191850379782	6.689E+01	344.0439	542922.286244	545.207714	908748.567784	2	1	1	2	3500	65168
1013775	p100	2	TRUE	Lc0	/home/bramas/heteroprio_project/qr-mumps/test-cases//TF18/TF18.mtx	225191850379782	6.766E+01	356.0727	525780.41802	478.838479	889986.301618	2	1	1	2	5845	65168
1013775	p100	2	TRUE	Lc1	/home/bramas/heteroprio_project/qr-mumps/test-cases//TF18/TF18.mtx	225191850379782	6.471E+01	319.3966	482985.350218	606.2765	891588.416563	2	1	1	2	3042	65168
1013775	p100	2	TRUE	Lc3	/home/bramas/heteroprio_project/qr-mumps/test-cases//TF18/TF18.mtx	225191850379782	6.630E+01	340.6279	496102.329117	563.571198	890323.315229	2	1	1	2	3624	65168
1013775	p100	2	TRUE	Lc4	/home/bramas/heteroprio_project/qr-mumps/test-cases//TF18/TF18.mtx	225191850379782	6.466E+01	315.1991	476020.895752	473.456126	873563.039448	2	1	1	2	2918	65168
1013775	p100	2	TRUE	LcS	/home/bramas/heteroprio_project/qr-mumps/test-cases//TF18/TF18.mtx	225191850379782	7.014E+01	367.8631	546749.707138	396.550782	910436.6732590001	2	1	1	2	2498	65168
1013775	p100	2	TRUE	WORKER	/home/bramas/heteroprio_project/qr-mumps/test-cases//TF18/TF18.mtx	225191850379782	7.042E+01	388.3974	490208.755703	589.255684	884248.972744	2	1	1	2	18043	65168
1013778	p100	1	FALSE		/home/bramas/heteroprio_project/qr-mumps/test-cases//TF18/TF18.mtx	225191850379782	9.760E+01	254.4334	285906.859072	131.144597	1333986.3349229998
1013778	p100	1	TRUE	AUTO	/home/bramas/heteroprio_project/qr-mumps/test-cases//TF18/TF18.mtx	225191850379782	9.269E+01	227.6463	301009.385247	228.963308	1365171.929109	1	1	2	2	3367	65168
1013778	p100	2	FALSE		/home/bramas/heteroprio_project/qr-mumps/test-cases//TF18/TF18.mtx	225191850379782	7.588E+01	561.1692	622147.46842	308.368787	816170.970959
1013778	p100	2	TRUE	AUTO	/home/bramas/heteroprio_project/qr-mumps/test-cases//TF18/TF18.mtx	225191850379782	6.500E+01	337.2525	464856.544323	502.725117	862258.185403	2	1	2	2	3305	65168
1013778	p100	2	TRUE	Lc0	/home/bramas/heteroprio_project/qr-mumps/test-cases//TF18/TF18.mtx	225191850379782	6.608E+01	358.2923	527446.626687	554.847094	908101.614719	2	1	2	2	6277	65168
1013778	p100	2	TRUE	Lc1	/home/bramas/heteroprio_project/qr-mumps/test-cases//TF18/TF18.mtx	225191850379782	6.536E+01	355.8942	484630.56529	433.01696	908673.8279759999	2	1	2	2	3753	65168
1013778	p100	2	TRUE	Lc3	/home/bramas/heteroprio_project/qr-mumps/test-cases//TF18/TF18.mtx	225191850379782	6.601E+01	351.3122	509855.167697	575.422067	916385.916521	2	1	2	2	3788	65168
1013778	p100	2	TRUE	Lc4	/home/bramas/heteroprio_project/qr-mumps/test-cases//TF18/TF18.mtx	225191850379782	6.463E+01	342.5038	493903.533124	545.098632	888072.93325	2	1	2	2	3253	65168
1013778	p100	2	TRUE	LcS	/home/bramas/heteroprio_project/qr-mumps/test-cases//TF18/TF18.mtx	225191850379782	7.140E+01	378.9786	557831.459612	576.036907	963936.189797	2	1	2	2	2816	65168
1013778	p100	2	TRUE	WORKER	/home/bramas/heteroprio_project/qr-mumps/test-cases//TF18/TF18.mtx	225191850379782	7.157E+01	389.2938	493633.866088	442.183447	842402.9804870001	2	1	2	2	18482	65168
1013792	p100	1	FALSE		/home/bramas/heteroprio_project/qr-mumps/test-cases//TF18/TF18.mtx	225191850379782	9.742E+01	249.2897	290412.811848	126.76226	1359441.461931
1013792	p100	1	TRUE	AUTO	/home/bramas/heteroprio_project/qr-mumps/test-cases//TF18/TF18.mtx	225191850379782	9.152E+01	202.1102	280259.896357	211.897055	1476294.016297	1	1	1	3	2221	65168
1013792	p100	1	TRUE	Lc0	/home/bramas/heteroprio_project/qr-mumps/test-cases//TF18/TF18.mtx	225191850379782	9.337E+01	220.9535	303233.408475	200.737063	1404876.903553	1	1	1	3	3870	65168
1013792	p100	1	TRUE	Lc1	/home/bramas/heteroprio_project/qr-mumps/test-cases//TF18/TF18.mtx	225191850379782	9.148E+01	204.0967	269368.856587	226.272006	1474229.985929	1	1	1	3	2393	65168
1013792	p100	1	TRUE	Lc3	/home/bramas/heteroprio_project/qr-mumps/test-cases//TF18/TF18.mtx	225191850379782	9.314E+01	206.4169	284456.351425	144.692613	1437807.416689	1	1	1	3	2417	65168
1013792	p100	1	TRUE	Lc4	/home/bramas/heteroprio_project/qr-mumps/test-cases//TF18/TF18.mtx	225191850379782	9.269E+01	202.9028	276196.403337	179.917587	1477410.7677719998	1	1	1	3	2420	65168
1013792	p100	1	TRUE	LcS	/home/bramas/heteroprio_project/qr-mumps/test-cases//TF18/TF18.mtx	225191850379782	9.685E+01	223.1908	312882.935992	124.056746	1477187.82431	1	1	1	3	738	65168
1013792	p100	1	TRUE	WORKER	/home/bramas/heteroprio_project/qr-mumps/test-cases//TF18/TF18.mtx	225191850379782	9.584E+01	229.5204	285963.616528	170.290753	1405541.8212700002	1	1	1	3	15547	65168
1013792	p100	2	FALSE		/home/bramas/heteroprio_project/qr-mumps/test-cases//TF18/TF18.mtx	225191850379782	7.764E+01	559.8757	691945.363153	366.610655	822504.652018
1013792	p100	2	TRUE	AUTO	/home/bramas/heteroprio_project/qr-mumps/test-cases//TF18/TF18.mtx	225191850379782	6.630E+01	332.0984	526032.351261	719.860798	964290.8304510001	2	1	1	3	3561	65168
1013792	p100	2	TRUE	Lc0	/home/bramas/heteroprio_project/qr-mumps/test-cases//TF18/TF18.mtx	225191850379782	6.868E+01	356.3778	510929.477804	541.225617	905222.1045	2	1	1	3	5670	65168
1013792	p100	2	TRUE	Lc1	/home/bramas/heteroprio_project/qr-mumps/test-cases//TF18/TF18.mtx	225191850379782	6.611E+01	319.2722	464015.096285	561.37393	962911.6734359999	2	1	1	3	3240	65168
1013792	p100	2	TRUE	Lc3	/home/bramas/heteroprio_project/qr-mumps/test-cases//TF18/TF18.mtx	225191850379782	6.735E+01	342.8232	485597.944774	554.959023	941920.5407449999	2	1	1	3	3877	65168
1013792	p100	2	TRUE	Lc4	/home/bramas/heteroprio_project/qr-mumps/test-cases//TF18/TF18.mtx	225191850379782	6.745E+01	332.0899	469389.983898	592.802536	978312.350362	2	1	1	3	3541	65168
1013792	p100	2	TRUE	LcS	/home/bramas/heteroprio_project/qr-mumps/test-cases//TF18/TF18.mtx	225191850379782	7.125E+01	382.9038	580313.064732	668.799592	985152.564381	2	1	1	3	3534	65168
1013792	p100	2	TRUE	WORKER	/home/bramas/heteroprio_project/qr-mumps/test-cases//TF18/TF18.mtx	225191850379782	7.168E+01	387.6557	539589.275148	453.99897	876892.139119	2	1	1	3	17168	65168
1013800	p100	1	FALSE		/home/bramas/heteroprio_project/qr-mumps/test-cases//TF18/TF18.mtx	225191850379782	9.933E+01	251.9944	294808.977569	130.581756	1379587.054146
1013800	p100	1	TRUE	AUTO	/home/bramas/heteroprio_project/qr-mumps/test-cases//TF18/TF18.mtx	225191850379782	9.146E+01	199.3020	286844.258794	146.969314	1470052.6686500001	1	1	2	3	1950	65168
1013800	p100	1	TRUE	Lc0	/home/bramas/heteroprio_project/qr-mumps/test-cases//TF18/TF18.mtx	225191850379782	9.529E+01	228.5051	300985.029424	149.835297	1438522.7721870001	1	1	2	3	4704	65168
1013800	p100	1	TRUE	Lc1	/home/bramas/heteroprio_project/qr-mumps/test-cases//TF18/TF18.mtx	225191850379782	9.088E+01	195.9662	279516.436158	177.169105	1471795.5441470002	1	1	2	3	1986	65168
1013800	p100	1	TRUE	Lc3	/home/bramas/heteroprio_project/qr-mumps/test-cases//TF18/TF18.mtx	225191850379782	9.109E+01	200.3599	274391.20086	264.8439	1453348.270691	1	1	2	3	2215	65168
1013800	p100	1	TRUE	Lc4	/home/bramas/heteroprio_project/qr-mumps/test-cases//TF18/TF18.mtx	225191850379782	9.162E+01	201.5042	275178.917819	161.083213	1473999.983717	1	1	2	3	2249	65168
1013800	p100	1	TRUE	LcS	/home/bramas/heteroprio_project/qr-mumps/test-cases//TF18/TF18.mtx	225191850379782	9.636E+01	221.0775	299729.495009	127.587976	1457942.547824	1	1	2	3	989	65168
1013800	p100	1	TRUE	WORKER	/home/bramas/heteroprio_project/qr-mumps/test-cases//TF18/TF18.mtx	225191850379782	9.730E+01	231.2592	277638.031107	139.999469	1394929.505007	1	1	2	3	14932	65168
1013800	p100	2	FALSE		/home/bramas/heteroprio_project/qr-mumps/test-cases//TF18/TF18.mtx	225191850379782	7.873E+01	563.2372	693983.854636	292.609027	849258.956237
1013800	p100	2	TRUE	AUTO	/home/bramas/heteroprio_project/qr-mumps/test-cases//TF18/TF18.mtx	225191850379782	6.622E+01	328.7323	507328.822096	593.416749	981198.6425370001	2	1	2	3	3479	65168
1013800	p100	2	TRUE	Lc0	/home/bramas/heteroprio_project/qr-mumps/test-cases//TF18/TF18.mtx	225191850379782	6.793E+01	355.8404	551989.417545	488.606473	911990.331684	2	1	2	3	5565	65168
1013800	p100	2	TRUE	Lc1	/home/bramas/heteroprio_project/qr-mumps/test-cases//TF18/TF18.mtx	225191850379782	6.733E+01	337.2041	513855.287286	659.560008	990404.189439	2	1	2	3	3642	65168
1013800	p100	2	TRUE	Lc3	/home/bramas/heteroprio_project/qr-mumps/test-cases//TF18/TF18.mtx	225191850379782	6.646E+01	322.6275	485248.599426	620.641579	950056.83182	2	1	2	3	3353	65168
1013800	p100	2	TRUE	Lc4	/home/bramas/heteroprio_project/qr-mumps/test-cases//TF18/TF18.mtx	225191850379782	6.524E+01	297.2186	456226.147068	429.497206	961529.32182	2	1	2	3	2783	65168
1013800	p100	2	TRUE	LcS	/home/bramas/heteroprio_project/qr-mumps/test-cases//TF18/TF18.mtx	225191850379782	7.300E+01	391.2006	592507.237082	768.258956	993558.147236	2	1	2	3	3108	65168
1013800	p100	2	TRUE	WORKER	/home/bramas/heteroprio_project/qr-mumps/test-cases//TF18/TF18.mtx	225191850379782	7.278E+01	425.3565	529050.294002	482.054407	916089.099057	2	1	2	3	20753	65168
1013801	p100	1	FALSE		/home/bramas/heteroprio_project/qr-mumps/test-cases//TF18/TF18.mtx	225191850379782	9.526E+01	250.4773	285370.920914	125.993538	1326407.644009
1013801	p100	1	TRUE	AUTO	/home/bramas/heteroprio_project/qr-mumps/test-cases//TF18/TF18.mtx	225191850379782	8.973E+01	201.1096	272840.784596	275.315479	1474451.063629	1	1	3	3	2171	65168
1013801	p100	1	TRUE	Lc0	/home/bramas/heteroprio_project/qr-mumps/test-cases//TF18/TF18.mtx	225191850379782	9.059E+01	218.0572	272474.422293	199.061556	1383954.566983	1	1	3	3	3852	65168
1013801	p100	1	TRUE	Lc1	/home/bramas/heteroprio_project/qr-mumps/test-cases//TF18/TF18.mtx	225191850379782	8.975E+01	198.4519	250647.275306	201.604458	1468821.7457470002	1	1	3	3	2160	65168
1013801	p100	1	TRUE	Lc3	/home/bramas/heteroprio_project/qr-mumps/test-cases//TF18/TF18.mtx	225191850379782	8.904E+01	200.8841	273095.090553	147.22245	1449355.5721840002	1	1	3	3	2326	65168
1013801	p100	1	TRUE	Lc4	/home/bramas/heteroprio_project/qr-mumps/test-cases//TF18/TF18.mtx	225191850379782	9.033E+01	200.4579	246492.060885	224.590092	1492610.898366	1	1	3	3	2259	65168
1013801	p100	1	TRUE	LcS	/home/bramas/heteroprio_project/qr-mumps/test-cases//TF18/TF18.mtx	225191850379782	9.516E+01	231.9817	279770.874581	235.755869	1464798.5089190002	1	1	3	3	1312	65168
1013801	p100	1	TRUE	WORKER	/home/bramas/heteroprio_project/qr-mumps/test-cases//TF18/TF18.mtx	225191850379782	9.719E+01	237.7791	283816.671198	188.676637	1413633.837686	1	1	3	3	19187	65168
1013801	p100	2	FALSE		/home/bramas/heteroprio_project/qr-mumps/test-cases//TF18/TF18.mtx	225191850379782	7.732E+01	557.5541	628959.584481	291.054254	782275.590678
1013801	p100	2	TRUE	AUTO	/home/bramas/heteroprio_project/qr-mumps/test-cases//TF18/TF18.mtx	225191850379782	6.528E+01	334.4065	497137.941541	576.062838	956716.4349469999	2	1	3	3	3547	65168
1013801	p100	2	TRUE	Lc0	/home/bramas/heteroprio_project/qr-mumps/test-cases//TF18/TF18.mtx	225191850379782	6.747E+01	373.5782	455233.717783	473.686238	876437.1150539999	2	1	3	3	6526	65168
1013801	p100	2	TRUE	Lc1	/home/bramas/heteroprio_project/qr-mumps/test-cases//TF18/TF18.mtx	225191850379782	6.479E+01	331.1514	429213.123515	489.539736	965025.0164559999	2	1	3	3	3364	65168
1013801	p100	2	TRUE	Lc3	/home/bramas/heteroprio_project/qr-mumps/test-cases//TF18/TF18.mtx	225191850379782	6.685E+01	350.5483	471345.363609	652.023489	968623.298704	2	1	3	3	4043	65168
1013801	p100	2	TRUE	Lc4	/home/bramas/heteroprio_project/qr-mumps/test-cases//TF18/TF18.mtx	225191850379782	6.600E+01	353.0800	494382.915962	533.277926	962109.893987	2	1	3	3	3919	65168
1013801	p100	2	TRUE	LcS	/home/bramas/heteroprio_project/qr-mumps/test-cases//TF18/TF18.mtx	225191850379782	7.211E+01	372.1722	578176.084205	613.538603	999080.926331	2	1	3	3	2522	65168
1013801	p100	2	TRUE	WORKER	/home/bramas/heteroprio_project/qr-mumps/test-cases//TF18/TF18.mtx	225191850379782	6.931E+01	397.1945	502595.868736	386.313018	865369.001827	2	1	3	3	18528	65168
1013811	p100	1	FALSE		/home/bramas/heteroprio_project/qr-mumps/test-cases//TF18/TF18.mtx	225191850379782	9.741E+01	250.2502	292211.18784	129.638803	1363728.677476
1013811	p100	1	TRUE	AUTO	/home/bramas/heteroprio_project/qr-mumps/test-cases//TF18/TF18.mtx	225191850379782	9.304E+01	225.3472	301649.415974	123.698859	1370270.948483	1	1	2	2	3424	65168
1013811	p100	1	TRUE	Lc0	/home/bramas/heteroprio_project/qr-mumps/test-cases//TF18/TF18.mtx	225191850379782	9.529E+01	230.1655	298781.39538	117.25085	1424579.522834	1	1	2	2	4337	65168
1013811	p100	1	TRUE	Lc1	/home/bramas/heteroprio_project/qr-mumps/test-cases//TF18/TF18.mtx	225191850379782	9.531E+01	238.7251	303062.197647	119.190644	1352272.779025	1	1	2	2	3657	65168
1013811	p100	1	TRUE	Lc3	/home/bramas/heteroprio_project/qr-mumps/test-cases//TF18/TF18.mtx	225191850379782	9.403E+01	225.8121	301272.306453	122.25091	1366145.27325	1	1	2	2	3455	65168
1013811	p100	1	TRUE	Lc4	/home/bramas/heteroprio_project/qr-mumps/test-cases//TF18/TF18.mtx	225191850379782	9.353E+01	225.6897	285561.089436	123.729578	1351209.6678240001	1	1	2	2	3453	65168
1013811	p100	1	TRUE	LcS	/home/bramas/heteroprio_project/qr-mumps/test-cases//TF18/TF18.mtx	225191850379782	9.488E+01	229.0619	306671.415343	136.47848	1407253.548462	1	1	2	2	643	65168
1013811	p100	1	TRUE	WORKER	/home/bramas/heteroprio_project/qr-mumps/test-cases//TF18/TF18.mtx	225191850379782	9.699E+01	231.5832	280053.764588	176.353107	1374257.491342	1	1	2	2	13939	65168
1013811	p100	2	FALSE		/home/bramas/heteroprio_project/qr-mumps/test-cases//TF18/TF18.mtx	225191850379782	7.873E+01	558.5883	648876.016488	294.515905	827620.070637
1013811	p100	2	TRUE	AUTO	/home/bramas/heteroprio_project/qr-mumps/test-cases//TF18/TF18.mtx	225191850379782	6.889E+01	367.8657	529826.996917	581.407524	915564.742661	2	1	2	2	3974	65168
1013811	p100	2	TRUE	Lc0	/home/bramas/heteroprio_project/qr-mumps/test-cases//TF18/TF18.mtx	225191850379782	6.782E+01	347.2680	527755.467186	549.139181	880231.614129	2	1	2	2	5806	65168
1013811	p100	2	TRUE	Lc1	/home/bramas/heteroprio_project/qr-mumps/test-cases//TF18/TF18.mtx	225191850379782	6.440E+01	323.4535	511848.66601	539.047714	893917.385148	2	1	2	2	3067	65168
1013811	p100	2	TRUE	Lc3	/home/bramas/heteroprio_project/qr-mumps/test-cases//TF18/TF18.mtx	225191850379782	6.720E+01	331.9803	426875.818834	568.414397	898999.8523540001	2	1	2	2	3374	65168
1013811	p100	2	TRUE	Lc4	/home/bramas/heteroprio_project/qr-mumps/test-cases//TF18/TF18.mtx	225191850379782	6.626E+01	337.6290	501259.480336	524.589591	891273.1399000001	2	1	2	2	3370	65168
1013811	p100	2	TRUE	LcS	/home/bramas/heteroprio_project/qr-mumps/test-cases//TF18/TF18.mtx	225191850379782	7.124E+01	389.2300	572173.175759	489.902084	923555.2426099998	2	1	2	2	2912	65168
1013811	p100	2	TRUE	WORKER	/home/bramas/heteroprio_project/qr-mumps/test-cases//TF18/TF18.mtx	225191850379782	7.453E+01	421.7979	566796.153499	444.319822	922272.466179	2	1	2	2	20520	65168
1013824	p100	1	FALSE		/home/bramas/heteroprio_project/qr-mumps/test-cases//TF18/TF18.mtx	225191850379782	9.285E+01	247.1391	278774.91429	134.649249	1311306.901177
1013824	p100	1	TRUE	AUTO	/home/bramas/heteroprio_project/qr-mumps/test-cases//TF18/TF18.mtx	225191850379782	8.993E+01	201.0955	262482.914877	222.945203	1476242.9516529997	1	1	1	3	2255	65168
1013824	p100	1	TRUE	Lc0	/home/bramas/heteroprio_project/qr-mumps/test-cases//TF18/TF18.mtx	225191850379782	9.077E+01	216.9916	282357.476723	155.597957	1383255.181413	1	1	1	3	3693	65168
1013824	p100	1	TRUE	Lc1	/home/bramas/heteroprio_project/qr-mumps/test-cases//TF18/TF18.mtx	225191850379782	9.040E+01	202.8451	283492.113943	125.002588	1430651.8088270002	1	1	1	3	2272	65168
1013824	p100	1	TRUE	Lc3	/home/bramas/heteroprio_project/qr-mumps/test-cases//TF18/TF18.mtx	225191850379782	8.847E+01	198.1616	250433.132335	137.429767	1431342.225962	1	1	1	3	2149	65168
1013824	p100	1	TRUE	Lc4	/home/bramas/heteroprio_project/qr-mumps/test-cases//TF18/TF18.mtx	225191850379782	8.891E+01	199.1880	265430.496265	266.445904	1440149.0557499998	1	1	1	3	2147	65168
1013824	p100	1	TRUE	LcS	/home/bramas/heteroprio_project/qr-mumps/test-cases//TF18/TF18.mtx	225191850379782	9.546E+01	223.8224	296544.750471	134.48911	1433508.4906950002	1	1	1	3	902	65168
1013824	p100	1	TRUE	WORKER	/home/bramas/heteroprio_project/qr-mumps/test-cases//TF18/TF18.mtx	225191850379782	9.401E+01	225.0583	264829.192061	166.256404	1367696.643955	1	1	1	3	14979	65168
1013824	p100	2	FALSE		/home/bramas/heteroprio_project/qr-mumps/test-cases//TF18/TF18.mtx	225191850379782	7.588E+01	557.2288	656088.410419	375.87254	808709.011957
1013824	p100	2	TRUE	AUTO	/home/bramas/heteroprio_project/qr-mumps/test-cases//TF18/TF18.mtx	225191850379782	6.699E+01	351.2216	450730.401458	470.070967	966700.5391560001	2	1	1	3	3917	65168
1013824	p100	2	TRUE	Lc0	/home/bramas/heteroprio_project/qr-mumps/test-cases//TF18/TF18.mtx	225191850379782	6.819E+01	376.5177	550409.999445	546.700071	923131.6537799998	2	1	1	3	7295	65168
1013824	p100	2	TRUE	Lc1	/home/bramas/heteroprio_project/qr-mumps/test-cases//TF18/TF18.mtx	225191850379782	6.403E+01	323.7235	464866.144985	589.413815	937666.2906	2	1	1	3	3353	65168
1013824	p100	2	TRUE	Lc3	/home/bramas/heteroprio_project/qr-mumps/test-cases//TF18/TF18.mtx	225191850379782	6.523E+01	338.0387	484438.649623	565.715687	955941.704525	2	1	1	3	3692	65168
1013824	p100	2	TRUE	Lc4	/home/bramas/heteroprio_project/qr-mumps/test-cases//TF18/TF18.mtx	225191850379782	6.365E+01	319.7182	462433.637935	474.087724	934492.275169	2	1	1	3	3324	65168
1013824	p100	2	TRUE	LcS	/home/bramas/heteroprio_project/qr-mumps/test-cases//TF18/TF18.mtx	225191850379782	7.210E+01	382.3597	528394.610701	606.825223	993590.81131	2	1	1	3	3087	65168
1013824	p100	2	TRUE	WORKER	/home/bramas/heteroprio_project/qr-mumps/test-cases//TF18/TF18.mtx	225191850379782	7.109E+01	415.5236	540406.338452	380.915468	896748.52291	2	1	1	3	20215	65168
1013827	p100	1	FALSE		/home/bramas/heteroprio_project/qr-mumps/test-cases//TF18/TF18.mtx	225191850379782	9.854E+01	251.8770	297965.892184	131.849188	1385746.395358
1013827	p100	1	TRUE	AUTO	/home/bramas/heteroprio_project/qr-mumps/test-cases//TF18/TF18.mtx	225191850379782	9.146E+01	200.6795	288307.247383	206.34594	1463871.698907	1	1	2	3	2238	65168
1013827	p100	1	TRUE	Lc0	/home/bramas/heteroprio_project/qr-mumps/test-cases//TF18/TF18.mtx	225191850379782	9.327E+01	218.0192	299277.278551	142.825663	1397306.628757	1	1	2	3	3818	65168
1013827	p100	1	TRUE	Lc1	/home/bramas/heteroprio_project/qr-mumps/test-cases//TF18/TF18.mtx	225191850379782	9.019E+01	199.0964	284185.704331	153.807942	1403683.107583	1	1	2	3	1945	65168
1013827	p100	1	TRUE	Lc3	/home/bramas/heteroprio_project/qr-mumps/test-cases//TF18/TF18.mtx	225191850379782	9.191E+01	200.4843	277847.018432	161.28913	1455127.1178430002	1	1	2	3	1993	65168
1013827	p100	1	TRUE	Lc4	/home/bramas/heteroprio_project/qr-mumps/test-cases//TF18/TF18.mtx	225191850379782	9.203E+01	203.5267	272595.731572	422.264278	1454286.495166	1	1	2	3	2213	65168
1013827	p100	1	TRUE	LcS	/home/bramas/heteroprio_project/qr-mumps/test-cases//TF18/TF18.mtx	225191850379782	9.542E+01	219.8360	303822.94092	124.806053	1480329.3342990002	1	1	2	3	896	65168
1013827	p100	1	TRUE	WORKER	/home/bramas/heteroprio_project/qr-mumps/test-cases//TF18/TF18.mtx	225191850379782	9.661E+01	220.6562	288785.243965	127.786602	1430210.480698	1	1	2	3	12312	65168
1013827	p100	2	FALSE		/home/bramas/heteroprio_project/qr-mumps/test-cases//TF18/TF18.mtx	225191850379782	8.063E+01	560.6774	655801.587301	282.22287	825158.751962
1013827	p100	2	TRUE	AUTO	/home/bramas/heteroprio_project/qr-mumps/test-cases//TF18/TF18.mtx	225191850379782	6.719E+01	326.6491	478745.375283	632.007243	982342.4122900001	2	1	2	3	3444	65168
1013827	p100	2	TRUE	Lc0	/home/bramas/heteroprio_project/qr-mumps/test-cases//TF18/TF18.mtx	225191850379782	6.928E+01	383.0631	536184.327224	526.155222	917092.622792	2	1	2	3	7514	65168
1013827	p100	2	TRUE	Lc1	/home/bramas/heteroprio_project/qr-mumps/test-cases//TF18/TF18.mtx	225191850379782	6.672E+01	325.2868	488992.770438	658.547412	976183.591807	2	1	2	3	3533	65168
1013827	p100	2	TRUE	Lc3	/home/bramas/heteroprio_project/qr-mumps/test-cases//TF18/TF18.mtx	225191850379782	6.664E+01	338.4536	526913.204733	576.858657	956569.866082	2	1	2	3	3854	65168
1013827	p100	2	TRUE	Lc4	/home/bramas/heteroprio_project/qr-mumps/test-cases//TF18/TF18.mtx	225191850379782	6.476E+01	302.5213	425801.446254	553.733535	973485.409096	2	1	2	3	2846	65168
1013827	p100	2	TRUE	LcS	/home/bramas/heteroprio_project/qr-mumps/test-cases//TF18/TF18.mtx	225191850379782	7.192E+01	374.7085	560896.349714	831.68864	1010538.0309520001	2	1	2	3	2826	65168
1013827	p100	2	TRUE	WORKER	/home/bramas/heteroprio_project/qr-mumps/test-cases//TF18/TF18.mtx	225191850379782	7.276E+01	400.5521	540743.520332	444.92219	892406.139208	2	1	2	3	18780	65168
1013847	p100	1	FALSE		/home/bramas/heteroprio_project/qr-mumps/test-cases//TF18/TF18.mtx	225191850379782	9.508E+01	250.7154	260427.63304	139.24844	1338662.870797
1013847	p100	1	TRUE	AUTO	/home/bramas/heteroprio_project/qr-mumps/test-cases//TF18/TF18.mtx	225191850379782	8.949E+01	198.4580	262253.437252	159.770169	1449709.6086610002	1	1	3	3	2018	65168
1013847	p100	1	TRUE	Lc1	/home/bramas/heteroprio_project/qr-mumps/test-cases//TF18/TF18.mtx	225191850379782	8.973E+01	202.8939	258896.826918	136.109597	1430230.4612210002	1	1	3	3	2232	65168
1013847	p100	1	TRUE	Lc3	/home/bramas/heteroprio_project/qr-mumps/test-cases//TF18/TF18.mtx	225191850379782	8.981E+01	197.2603	252096.505485	369.856658	1481713.62398	1	1	3	3	2257	65168
1013847	p100	1	TRUE	Lc4	/home/bramas/heteroprio_project/qr-mumps/test-cases//TF18/TF18.mtx	225191850379782	8.976E+01	197.1001	261141.771408	185.971518	1478303.5774279998	1	1	3	3	2018	65168
1013847	p100	1	TRUE	LcS	/home/bramas/heteroprio_project/qr-mumps/test-cases//TF18/TF18.mtx	225191850379782	9.270E+01	219.0829	264928.86153	149.670125	1435328.461567	1	1	3	3	842	65168
1013847	p100	1	TRUE	WORKER	/home/bramas/heteroprio_project/qr-mumps/test-cases//TF18/TF18.mtx	225191850379782	9.472E+01	230.5471	262631.292828	123.10994	1404300.8986479999	1	1	3	3	15795	65168
1013847	p100	2	FALSE		/home/bramas/heteroprio_project/qr-mumps/test-cases//TF18/TF18.mtx	225191850379782	7.692E+01	563.4681	643759.748058	283.739122	817528.066731
1013847	p100	2	TRUE	AUTO	/home/bramas/heteroprio_project/qr-mumps/test-cases//TF18/TF18.mtx	225191850379782	6.448E+01	323.1409	422659.061741	585.28964	982532.8639049999	2	1	3	3	3412	65168
1013847	p100	2	TRUE	Lc0	/home/bramas/heteroprio_project/qr-mumps/test-cases//TF18/TF18.mtx	225191850379782	6.584E+01	348.3450	466150.957193	384.172735	872371.174752	2	1	3	3	5265	65168
1013847	p100	2	TRUE	Lc1	/home/bramas/heteroprio_project/qr-mumps/test-cases//TF18/TF18.mtx	225191850379782	6.725E+01	354.7224	469146.582528	560.363186	982112.8333630001	2	1	3	3	3839	65168
1013847	p100	2	TRUE	Lc3	/home/bramas/heteroprio_project/qr-mumps/test-cases//TF18/TF18.mtx	225191850379782	6.297E+01	320.3080	436564.420477	585.944952	943564.8958679999	2	1	3	3	3273	65168
1013847	p100	2	TRUE	Lc4	/home/bramas/heteroprio_project/qr-mumps/test-cases//TF18/TF18.mtx	225191850379782	6.486E+01	331.7068	492508.437348	476.86443	968410.0139900001	2	1	3	3	3527	65168
1013847	p100	2	TRUE	LcS	/home/bramas/heteroprio_project/qr-mumps/test-cases//TF18/TF18.mtx	225191850379782	7.348E+01	414.5332	588540.379751	647.518212	956840.8561770001	2	1	3	3	4245	65168
1013847	p100	2	TRUE	WORKER	/home/bramas/heteroprio_project/qr-mumps/test-cases//TF18/TF18.mtx	225191850379782	7.030E+01	400.5370	484071.984029	484.307217	899690.3367630001	2	1	3	3	19000	65168
1013850	p100	1	FALSE		/home/bramas/heteroprio_project/qr-mumps/test-cases//TF18/TF18.mtx	225191850379782	9.851E+01	251.6896	292548.595067	185.88851	1372784.84469
1013850	p100	1	TRUE	AUTO	/home/bramas/heteroprio_project/qr-mumps/test-cases//TF18/TF18.mtx	225191850379782	9.466E+01	224.9197	302345.168034	358.37033	1413482.5649090002	1	1	1	1	3421	65168
1013850	p100	1	TRUE	Lc0	/home/bramas/heteroprio_project/qr-mumps/test-cases//TF18/TF18.mtx	225191850379782	9.515E+01	229.6695	320560.925144	129.276455	1367411.5839410003	1	1	1	1	4176	65168
1013850	p100	1	TRUE	Lc3	/home/bramas/heteroprio_project/qr-mumps/test-cases//TF18/TF18.mtx	225191850379782	9.382E+01	225.3320	294453.700486	140.844936	1351195.068575	1	1	1	1	3409	65168
1013850	p100	1	TRUE	Lc4	/home/bramas/heteroprio_project/qr-mumps/test-cases//TF18/TF18.mtx	225191850379782	9.293E+01	225.9623	304095.659004	175.66368	1341909.250377	1	1	1	1	3453	65168
1013850	p100	1	TRUE	LcS	/home/bramas/heteroprio_project/qr-mumps/test-cases//TF18/TF18.mtx	225191850379782	9.600E+01	233.1901	318924.042443	120.94496	1393227.126637	1	1	1	1	807	65168
1013850	p100	1	TRUE	WORKER	/home/bramas/heteroprio_project/qr-mumps/test-cases//TF18/TF18.mtx	225191850379782	9.699E+01	232.2387	285273.916543	135.919593	1347483.9595010001	1	1	1	1	14362	65168
1013850	p100	2	FALSE		/home/bramas/heteroprio_project/qr-mumps/test-cases//TF18/TF18.mtx	225191850379782	7.825E+01	561.7624	689609.725525	372.94745	835566.726047
1013850	p100	2	TRUE	AUTO	/home/bramas/heteroprio_project/qr-mumps/test-cases//TF18/TF18.mtx	225191850379782	6.540E+01	321.6012	447038.079569	486.265256	901286.014787	2	1	1	1	3052	65168
1013850	p100	2	TRUE	Lc0	/home/bramas/heteroprio_project/qr-mumps/test-cases//TF18/TF18.mtx	225191850379782	6.957E+01	372.5291	569722.664835	521.624225	924359.0724640001	2	1	1	1	7087	65168
1013850	p100	2	TRUE	Lc1	/home/bramas/heteroprio_project/qr-mumps/test-cases//TF18/TF18.mtx	225191850379782	6.683E+01	338.6954	497006.457555	455.717487	880867.032064	2	1	1	1	3267	65168
1013850	p100	2	TRUE	Lc3	/home/bramas/heteroprio_project/qr-mumps/test-cases//TF18/TF18.mtx	225191850379782	6.699E+01	346.8685	517379.298263	424.15446	935763.3480140001	2	1	1	1	3753	65168
1013850	p100	2	TRUE	Lc4	/home/bramas/heteroprio_project/qr-mumps/test-cases//TF18/TF18.mtx	225191850379782	6.641E+01	337.0886	503087.865767	495.816479	899963.3372660001	2	1	1	1	3248	65168
1013850	p100	2	TRUE	LcS	/home/bramas/heteroprio_project/qr-mumps/test-cases//TF18/TF18.mtx	225191850379782	7.079E+01	375.3356	554210.216263	619.473263	962307.953089	2	1	1	1	2654	65168
1013850	p100	2	TRUE	WORKER	/home/bramas/heteroprio_project/qr-mumps/test-cases//TF18/TF18.mtx	225191850379782	7.271E+01	430.5290	546282.785069	525.050717	889906.395307	2	1	1	1	21441	65168
1013861	p100	1	FALSE		/home/bramas/heteroprio_project/qr-mumps/test-cases//TF18/TF18.mtx	225191850379782	9.484E+01	252.7286	276540.56764	122.722594	1337629.478573
1013861	p100	1	TRUE	AUTO	/home/bramas/heteroprio_project/qr-mumps/test-cases//TF18/TF18.mtx	225191850379782	9.286E+01	229.0238	286361.30709	134.412134	1348128.2994060002	1	1	1	2	3601	65168
1013861	p100	1	TRUE	Lc0	/home/bramas/heteroprio_project/qr-mumps/test-cases//TF18/TF18.mtx	225191850379782	9.120E+01	226.3679	264367.884247	137.128613	1317346.035476	1	1	1	2	4110	65168
1013861	p100	1	TRUE	Lc1	/home/bramas/heteroprio_project/qr-mumps/test-cases//TF18/TF18.mtx	225191850379782	9.171E+01	225.6635	267614.378087	147.2929	1347716.261544	1	1	1	2	3370	65168
1013861	p100	1	TRUE	Lc3	/home/bramas/heteroprio_project/qr-mumps/test-cases//TF18/TF18.mtx	225191850379782	9.270E+01	229.1782	286908.973145	134.930454	1364940.637509	1	1	1	2	3693	65168
1013861	p100	1	TRUE	Lc4	/home/bramas/heteroprio_project/qr-mumps/test-cases//TF18/TF18.mtx	225191850379782	9.143E+01	225.4614	281029.348897	122.481039	1328174.839437	1	1	1	2	3262	65168
1013861	p100	1	TRUE	LcS	/home/bramas/heteroprio_project/qr-mumps/test-cases//TF18/TF18.mtx	225191850379782	9.371E+01	231.2160	285879.720414	155.768501	1379124.689661	1	1	1	2	736	65168
1013861	p100	1	TRUE	WORKER	/home/bramas/heteroprio_project/qr-mumps/test-cases//TF18/TF18.mtx	225191850379782	9.627E+01	236.8812	286926.736977	163.119803	1365413.8913629998	1	1	1	2	16259	65168
1013861	p100	2	FALSE		/home/bramas/heteroprio_project/qr-mumps/test-cases//TF18/TF18.mtx	225191850379782	7.698E+01	562.5110	645480.593681	322.561064	818257.7283300001
1013861	p100	2	TRUE	AUTO	/home/bramas/heteroprio_project/qr-mumps/test-cases//TF18/TF18.mtx	225191850379782	6.511E+01	345.3345	482345.910464	607.72043	872848.6725000001	2	1	1	2	3608	65168
1013861	p100	2	TRUE	Lc0	/home/bramas/heteroprio_project/qr-mumps/test-cases//TF18/TF18.mtx	225191850379782	6.692E+01	368.9395	501374.395612	441.688297	886082.492006	2	1	1	2	6056	65168
1013861	p100	2	TRUE	Lc1	/home/bramas/heteroprio_project/qr-mumps/test-cases//TF18/TF18.mtx	225191850379782	6.389E+01	324.4718	466520.51122	450.459729	868585.1669000001	2	1	1	2	3129	65168
1013861	p100	2	TRUE	Lc3	/home/bramas/heteroprio_project/qr-mumps/test-cases//TF18/TF18.mtx	225191850379782	6.555E+01	347.0481	451895.476301	481.791294	891072.008873	2	1	1	2	3657	65168
1013861	p100	2	TRUE	Lc4	/home/bramas/heteroprio_project/qr-mumps/test-cases//TF18/TF18.mtx	225191850379782	6.594E+01	354.5994	472290.143943	423.980755	910639.9486280001	2	1	1	2	3661	65168
1013861	p100	2	TRUE	LcS	/home/bramas/heteroprio_project/qr-mumps/test-cases//TF18/TF18.mtx	225191850379782	6.750E+01	357.8309	509746.132968	527.938541	918010.947907	2	1	1	2	1637	65168
1013861	p100	2	TRUE	WORKER	/home/bramas/heteroprio_project/qr-mumps/test-cases//TF18/TF18.mtx	225191850379782	6.927E+01	374.5374	483055.756599	477.547092	865402.042074	2	1	1	2	17091	65168
1013864	p100	1	FALSE		/home/bramas/heteroprio_project/qr-mumps/test-cases//TF18/TF18.mtx	225191850379782	9.711E+01	248.4415	281298.146101	137.791769	1345516.150172
1013864	p100	1	TRUE	AUTO	/home/bramas/heteroprio_project/qr-mumps/test-cases//TF18/TF18.mtx	225191850379782	9.346E+01	222.9974	297302.929483	121.066083	1361320.14157	1	1	2	2	3175	65168
1013864	p100	1	TRUE	Lc0	/home/bramas/heteroprio_project/qr-mumps/test-cases//TF18/TF18.mtx	225191850379782	9.320E+01	228.3252	300491.815931	169.013394	1370375.9556610002	1	1	2	2	4264	65168
1013864	p100	1	TRUE	Lc1	/home/bramas/heteroprio_project/qr-mumps/test-cases//TF18/TF18.mtx	225191850379782	9.307E+01	224.4078	302445.536719	143.847682	1362265.256112	1	1	2	2	3466	65168
1013864	p100	1	TRUE	Lc3	/home/bramas/heteroprio_project/qr-mumps/test-cases//TF18/TF18.mtx	225191850379782	9.377E+01	220.0571	306084.237723	136.386619	1343309.7468980001	1	1	2	2	3246	65168
1013864	p100	1	TRUE	Lc4	/home/bramas/heteroprio_project/qr-mumps/test-cases//TF18/TF18.mtx	225191850379782	9.406E+01	226.8272	296592.682094	159.685938	1379110.36457	1	1	2	2	3527	65168
1013864	p100	1	TRUE	LcS	/home/bramas/heteroprio_project/qr-mumps/test-cases//TF18/TF18.mtx	225191850379782	9.506E+01	231.8974	317562.345468	133.556795	1392401.3000629998	1	1	2	2	716	65168
1013864	p100	1	TRUE	WORKER	/home/bramas/heteroprio_project/qr-mumps/test-cases//TF18/TF18.mtx	225191850379782	9.652E+01	232.8357	260260.340563	255.508744	1377279.458911	1	1	2	2	13376	65168
1013864	p100	2	FALSE		/home/bramas/heteroprio_project/qr-mumps/test-cases//TF18/TF18.mtx	225191850379782	7.916E+01	562.5504	699056.862114	334.5566	830400.922
1013864	p100	2	TRUE	AUTO	/home/bramas/heteroprio_project/qr-mumps/test-cases//TF18/TF18.mtx	225191850379782	6.643E+01	350.8803	545818.103476	478.512724	894600.574259	2	1	2	2	3662	65168
1013864	p100	2	TRUE	Lc0	/home/bramas/heteroprio_project/qr-mumps/test-cases//TF18/TF18.mtx	225191850379782	6.650E+01	343.4007	497396.986477	457.144994	884673.7963859999	2	1	2	2	4830	65168
1013864	p100	2	TRUE	Lc1	/home/bramas/heteroprio_project/qr-mumps/test-cases//TF18/TF18.mtx	225191850379782	6.550E+01	330.8322	487262.819482	437.507613	883225.62497	2	1	2	2	3227	65168
1013864	p100	2	TRUE	Lc3	/home/bramas/heteroprio_project/qr-mumps/test-cases//TF18/TF18.mtx	225191850379782	6.881E+01	376.2921	564087.90099	655.623441	934335.8377469999	2	1	2	2	4587	65168
1013864	p100	2	TRUE	WORKER	/home/bramas/heteroprio_project/qr-mumps/test-cases//TF18/TF18.mtx	225191850379782	6.885E+01	364.4225	510301.494394	441.506331	879322.314463	2	1	2	2	16719	65168
1013911	p100	1	FALSE		/home/bramas/heteroprio_project/qr-mumps/test-cases//TF18/TF18.mtx	225191850379782	9.532E+01	250.9190	262076.027962	145.847232	1337725.439611
1013911	p100	1	TRUE	AUTO	/home/bramas/heteroprio_project/qr-mumps/test-cases//TF18/TF18.mtx	225191850379782	9.062E+01	200.1564	254790.141749	537.113907	1461352.591068	1	1	1	3	2145	65168
1013911	p100	1	TRUE	Lc0	/home/bramas/heteroprio_project/qr-mumps/test-cases//TF18/TF18.mtx	225191850379782	9.042E+01	216.1343	284921.064775	134.528068	1373413.679783	1	1	1	3	3831	65168
1013911	p100	1	TRUE	Lc1	/home/bramas/heteroprio_project/qr-mumps/test-cases//TF18/TF18.mtx	225191850379782	8.951E+01	206.0943	278896.302811	255.259503	1417757.3398159998	1	1	1	3	2380	65168
1013911	p100	1	TRUE	Lc3	/home/bramas/heteroprio_project/qr-mumps/test-cases//TF18/TF18.mtx	225191850379782	9.066E+01	207.7164	251038.384582	1205.600519	1459176.8535739998	1	1	1	3	2492	65168
1013911	p100	1	TRUE	Lc4	/home/bramas/heteroprio_project/qr-mumps/test-cases//TF18/TF18.mtx	225191850379782	8.897E+01	197.4058	256790.698953	198.781243	1456507.474326	1	1	1	3	2064	65168
1013911	p100	1	TRUE	LcS	/home/bramas/heteroprio_project/qr-mumps/test-cases//TF18/TF18.mtx	225191850379782	9.475E+01	230.4024	287499.88136	169.713926	1473049.542004	1	1	1	3	1243	65168
1013911	p100	1	TRUE	WORKER	/home/bramas/heteroprio_project/qr-mumps/test-cases//TF18/TF18.mtx	225191850379782	9.367E+01	218.2558	270850.038115	178.490985	1375970.036596	1	1	1	3	11532	65168
1013911	p100	2	FALSE		/home/bramas/heteroprio_project/qr-mumps/test-cases//TF18/TF18.mtx	225191850379782	7.663E+01	564.1725	651238.986694	301.940059	835947.814614
1013911	p100	2	TRUE	AUTO	/home/bramas/heteroprio_project/qr-mumps/test-cases//TF18/TF18.mtx	225191850379782	6.507E+01	352.8336	481273.551045	792.538804	945796.987966	2	1	1	3	3770	65168
1013911	p100	2	TRUE	Lc0	/home/bramas/heteroprio_project/qr-mumps/test-cases//TF18/TF18.mtx	225191850379782	6.723E+01	377.3447	553436.307962	519.196834	903072.9007010001	2	1	1	3	7451	65168
1013911	p100	2	TRUE	Lc1	/home/bramas/heteroprio_project/qr-mumps/test-cases//TF18/TF18.mtx	225191850379782	6.530E+01	343.9312	515557.367834	844.209658	934064.4856029999	2	1	1	3	3670	65168
1013911	p100	2	TRUE	Lc3	/home/bramas/heteroprio_project/qr-mumps/test-cases//TF18/TF18.mtx	225191850379782	6.550E+01	349.0303	495443.213574	716.590581	967677.775603	2	1	1	3	4202	65168
1013911	p100	2	TRUE	Lc4	/home/bramas/heteroprio_project/qr-mumps/test-cases//TF18/TF18.mtx	225191850379782	6.238E+01	314.4541	415627.155397	577.1081	955423.4110679999	2	1	1	3	3263	65168
1013911	p100	2	TRUE	LcS	/home/bramas/heteroprio_project/qr-mumps/test-cases//TF18/TF18.mtx	225191850379782	7.242E+01	406.3590	573176.525042	501.461802	978353.3011479999	2	1	1	3	4769	65168
1013911	p100	2	TRUE	WORKER	/home/bramas/heteroprio_project/qr-mumps/test-cases//TF18/TF18.mtx	225191850379782	6.988E+01	383.4552	493218.526976	347.637974	868655.1402390001	2	1	1	3	17380	65168
1013917	p100	1	FALSE		/home/bramas/heteroprio_project/qr-mumps/test-cases//TF18/TF18.mtx	225191850379782	9.845E+01	249.4669	293307.191333	144.896672	1350231.152324
1013917	p100	1	TRUE	AUTO	/home/bramas/heteroprio_project/qr-mumps/test-cases//TF18/TF18.mtx	225191850379782	9.203E+01	202.1429	282887.578609	311.248907	1467817.796536	1	1	2	3	2117	65168
1013917	p100	1	TRUE	Lc0	/home/bramas/heteroprio_project/qr-mumps/test-cases//TF18/TF18.mtx	225191850379782	9.366E+01	221.7847	296169.130272	123.214683	1385397.567558	1	1	2	3	4127	65168
1013917	p100	1	TRUE	Lc1	/home/bramas/heteroprio_project/qr-mumps/test-cases//TF18/TF18.mtx	225191850379782	9.127E+01	205.3643	264338.118788	668.944349	1464195.8433949999	1	1	2	3	2243	65168
1013917	p100	1	TRUE	Lc3	/home/bramas/heteroprio_project/qr-mumps/test-cases//TF18/TF18.mtx	225191850379782	9.194E+01	196.8210	270326.318818	197.263027	1455118.3332480001	1	1	2	3	2076	65168
1013917	p100	1	TRUE	Lc4	/home/bramas/heteroprio_project/qr-mumps/test-cases//TF18/TF18.mtx	225191850379782	9.153E+01	201.8190	279641.128707	166.326402	1476522.432905	1	1	2	3	2192	65168
1013917	p100	1	TRUE	LcS	/home/bramas/heteroprio_project/qr-mumps/test-cases//TF18/TF18.mtx	225191850379782	9.463E+01	220.8481	302349.568616	164.88044	1430755.711302	1	1	2	3	811	65168
1013917	p100	1	TRUE	WORKER	/home/bramas/heteroprio_project/qr-mumps/test-cases//TF18/TF18.mtx	225191850379782	9.885E+01	233.1845	285745.672003	129.033365	1424397.345182	1	1	2	3	16774	65168
1013917	p100	2	FALSE		/home/bramas/heteroprio_project/qr-mumps/test-cases//TF18/TF18.mtx	225191850379782	7.870E+01	557.7493	657434.203003	275.382041	797121.8538520001
1013917	p100	2	TRUE	AUTO	/home/bramas/heteroprio_project/qr-mumps/test-cases//TF18/TF18.mtx	225191850379782	6.459E+01	306.7831	438283.814144	547.887265	960950.4152289999	2	1	2	3	2995	65168
1013917	p100	2	TRUE	Lc0	/home/bramas/heteroprio_project/qr-mumps/test-cases//TF18/TF18.mtx	225191850379782	6.785E+01	354.5369	494959.003864	595.659951	927813.262966	2	1	2	3	6030	65168
1013917	p100	2	TRUE	Lc1	/home/bramas/heteroprio_project/qr-mumps/test-cases//TF18/TF18.mtx	225191850379782	6.524E+01	321.9017	493321.349816	604.760585	962896.671665	2	1	2	3	3284	65168
1013917	p100	2	TRUE	Lc3	/home/bramas/heteroprio_project/qr-mumps/test-cases//TF18/TF18.mtx	225191850379782	6.843E+01	343.6577	501801.325114	515.998849	978897.101003	2	1	2	3	3890	65168
1013917	p100	2	TRUE	Lc4	/home/bramas/heteroprio_project/qr-mumps/test-cases//TF18/TF18.mtx	225191850379782	6.824E+01	342.0692	493161.791788	612.419145	982143.3075689999	2	1	2	3	3845	65168
1013917	p100	2	TRUE	LcS	/home/bramas/heteroprio_project/qr-mumps/test-cases//TF18/TF18.mtx	225191850379782	7.186E+01	378.4554	578353.994977	548.921939	997758.816268	2	1	2	3	2780	65168
1013917	p100	2	TRUE	WORKER	/home/bramas/heteroprio_project/qr-mumps/test-cases//TF18/TF18.mtx	225191850379782	7.469E+01	438.4821	588959.449486	466.615553	911224.2147059999	2	1	2	3	21516	65168
1013925	p100	1	FALSE		/home/bramas/heteroprio_project/qr-mumps/test-cases//TF18/TF18.mtx	225191850379782	9.510E+01	251.8918	262853.831209	143.375063	1342716.788015
1013925	p100	1	TRUE	AUTO	/home/bramas/heteroprio_project/qr-mumps/test-cases//TF18/TF18.mtx	225191850379782	9.181E+01	224.1636	268695.762576	145.381823	1337047.090351	1	1	1	1	3353	65168
1013925	p100	1	TRUE	Lc0	/home/bramas/heteroprio_project/qr-mumps/test-cases//TF18/TF18.mtx	225191850379782	9.292E+01	230.7362	296357.025244	134.862137	1323702.991413	1	1	1	1	4169	65168
1013925	p100	1	TRUE	Lc1	/home/bramas/heteroprio_project/qr-mumps/test-cases//TF18/TF18.mtx	225191850379782	9.160E+01	224.6809	278802.833722	121.587881	1351165.7685689998	1	1	1	1	3349	65168
1013925	p100	1	TRUE	Lc3	/home/bramas/heteroprio_project/qr-mumps/test-cases//TF18/TF18.mtx	225191850379782	9.157E+01	225.3633	281170.072402	137.442629	1330349.4604800001	1	1	1	1	3483	65168
1013925	p100	1	TRUE	Lc4	/home/bramas/heteroprio_project/qr-mumps/test-cases//TF18/TF18.mtx	225191850379782	9.409E+01	234.3285	281661.714528	133.445924	1406201.265269	1	1	1	1	3603	65168
1013925	p100	1	TRUE	LcS	/home/bramas/heteroprio_project/qr-mumps/test-cases//TF18/TF18.mtx	225191850379782	9.345E+01	229.9063	288834.044934	142.045302	1397287.754771	1	1	1	1	909	65168
1013925	p100	1	TRUE	WORKER	/home/bramas/heteroprio_project/qr-mumps/test-cases//TF18/TF18.mtx	225191850379782	9.503E+01	232.4191	261998.629543	115.377699	1350407.633504	1	1	1	1	13137	65168
1013925	p100	2	FALSE		/home/bramas/heteroprio_project/qr-mumps/test-cases//TF18/TF18.mtx	225191850379782	7.687E+01	559.5743	619668.838267	312.095	793085.525469
1013925	p100	2	TRUE	AUTO	/home/bramas/heteroprio_project/qr-mumps/test-cases//TF18/TF18.mtx	225191850379782	6.297E+01	325.3050	411020.487104	447.347844	894788.133028	2	1	1	1	3191	65168
1013925	p100	2	TRUE	Lc0	/home/bramas/heteroprio_project/qr-mumps/test-cases//TF18/TF18.mtx	225191850379782	6.511E+01	353.8726	463150.503268	474.602186	898111.1085229999	2	1	1	1	6545	65168
1013925	p100	2	TRUE	Lc1	/home/bramas/heteroprio_project/qr-mumps/test-cases//TF18/TF18.mtx	225191850379782	6.405E+01	340.3553	506332.685449	543.504785	886096.942703	2	1	1	1	3469	65168
1013925	p100	2	TRUE	Lc3	/home/bramas/heteroprio_project/qr-mumps/test-cases//TF18/TF18.mtx	225191850379782	6.359E+01	313.8121	441814.367167	413.120702	867539.461712	2	1	1	1	3102	65168
1013925	p100	2	TRUE	Lc4	/home/bramas/heteroprio_project/qr-mumps/test-cases//TF18/TF18.mtx	225191850379782	6.520E+01	337.7468	475494.926008	432.322772	911276.9566779999	2	1	1	1	3552	65168
1013925	p100	2	TRUE	LcS	/home/bramas/heteroprio_project/qr-mumps/test-cases//TF18/TF18.mtx	225191850379782	6.975E+01	369.5218	532155.03292	716.211277	969221.5744430001	2	1	1	1	2273	65168
1013925	p100	2	TRUE	WORKER	/home/bramas/heteroprio_project/qr-mumps/test-cases//TF18/TF18.mtx	225191850379782	6.999E+01	387.1682	489666.26419	439.309893	852855.7377079999	2	1	1	1	17096	65168
